# Supplementary material for: Exosomes Released by Cerebrolysin-Treated Cerebral Endothelial Cells Reverse Fibrin- or tPA-Impaired Endothelial Cell Permeability
Source: Cells. 2026 May 19;15(10):934. doi: 10.3390/cells15100934 (PMC13205112; doi:10.3390/cells15100934)
Supplement: Supplementary file 1 [file cells-15-00934-s001.zip]

Archive with 4 entries (4 files):
- 1.Original proteomics data of EV cargo proteins for Figure 3.xlsx
- 2.Original proteomics data of CECs for Figures 4 and 5.xlsx
- 3.Original Western blots used for Figure 3.xlsx
- Supplement data-figure S1.pdf
