# Supplementary material for: Exosomes Released by Cerebrolysin-Treated Cerebral Endothelial Cells Reverse Fibrin- or tPA-Impaired Endothelial Cell Permeability
Source: Cells. 2026 May 19;15(10):934. doi: 10.3390/cells15100934 (PMC13205112; doi:10.3390/cells15100934)
Supplement: Supplementary file 1 [file cells-15-00934-s001.zip › 1.Original proteomics data of EV cargo proteins for Figure 3.xlsx]

## Sheet: Original List
2268_Zhang, Yi (Li, Chao)_Cell Exosomes_PD 2.4_Fus, Samples report created on 12/11/2020
Experiment: 2268_Zhang, Yi (Li, Chao)_Cell Exosomes_PD 2.4_Fus
	Version: IseNode in Proteome Discoverer 2.4.0.305
	Samples: All Samples
	Fragment Tolerance: 0.60 Da (Monoisotopic)
	Parent Tolerance: 10.0 PPM (Monoisotopic)
	Fixed Modifications: +57 on C (Carbamidomethyl)
	Variable Modifications: +1 on N (Deamidated), +16 on M (Oxidation), +42 on Peptide N-Terminal (Acetyl)
	Database: Uniprot_Hum_Compl_20181221.fasta (unknown version, 20335 entries)
	Digestion Enzyme: Trypsin
	Max Missed Cleavages: 2
	Source: C:\Program Files\Scaffold 4\parameters\unimod.xml
	Comment:
								Exclusive Spectrum Count	Exclusive Spectrum Count	Exclusive Spectrum Count	Exclusive Spectrum Count
2268_Zhang, Yi (Li, Chao)_Cell Exosomes_PD 2.4_Fus								Cereb Exo	Cereb Exo	Normal Exo	Normal Exo
#	Identified Proteins (1942)	Accession Number	Alternate ID	MW	T-Test (p-value): (p < 0.05)	Fold Change by Category	Quantitative Profile	2268_exo_03	2268_exo_04	2268_exo_01	2268_exo_02
639	Serum albumin OS=Homo sapiens OX=9606 GN=ALB PE=1 SV=2	P02768	ALB	69 kDa	0.0026	0.5	Cereb Exo low, Normal Exo high	1552	1728	2128	1999
1099	Fibronectin OS=Homo sapiens OX=9606 GN=FN1 PE=1 SV=4	P02751	FN1	263 kDa	1	1	[]	2197	1488	1656	1805
646	Thrombospondin-1 OS=Homo sapiens OX=9606 GN=THBS1 PE=1 SV=2	P07996	THBS1	129 kDa	0.023	0.5	Cereb Exo low, Normal Exo high	645	745	698	708
95	Actin, cytoplasmic 2 OS=Homo sapiens OX=9606 GN=ACTG1 PE=1 SV=1	P63261	ACTG1	42 kDa	0.029	1.8	Cereb Exo high, Normal Exo low	716	771	493	547
579	Annexin A2 OS=Homo sapiens OX=9606 GN=ANXA2 PE=1 SV=2	P07355	ANXA2	39 kDa	0.037	0.7	Cereb Exo low, Normal Exo high	470	497	490	498
789	Aminopeptidase N OS=Homo sapiens OX=9606 GN=ANPEP PE=1 SV=4	P15144	ANPEP	110 kDa	0.48	0.8	[]	334	395	432	485
1	Glyceraldehyde-3-phosphate dehydrogenase OS=Homo sapiens OX=9606 GN=GAPDH PE=1 SV=3	P04406	GAPDH	36 kDa	0.0055	1.1	Cereb Exo high, Normal Exo low	356	331	324	339
800	Annexin A6 OS=Homo sapiens OX=9606 GN=ANXA6 PE=1 SV=3	P08133	ANXA6	76 kDa	0.082	0.8	[]	242	297	323	277
336	Myosin-9 OS=Homo sapiens OX=9606 GN=MYH9 PE=1 SV=4	P35579	MYH9	227 kDa	0.013	5.9	Cereb Exo high, Normal Exo low	400	437	174	166
582	Basement membrane-specific heparan sulfate proteoglycan core protein OS=Homo sapiens OX=9606 GN=HSPG2 PE=1 SV=4	P98160	HSPG2	469 kDa	0.032	0.7	Cereb Exo low, Normal Exo high	265	261	330	324
799	Annexin A5 OS=Homo sapiens OX=9606 GN=ANXA5 PE=1 SV=2	P08758	ANXA5	36 kDa	0.28	0.9	[]	261	265	313	267
608	Haptoglobin OS=Homo sapiens OX=9606 GN=HP PE=1 SV=1	P00738	HP	45 kDa	0.0006	0.8	Cereb Exo low, Normal Exo high	226	253	285	226
992	Dihydropyrimidinase-related protein 2 OS=Homo sapiens OX=9606 GN=DPYSL2 PE=1 SV=1	Q16555	DPYSL2	62 kDa	0.29	0.9	[]	262	278	218	223
914	Clathrin heavy chain 1 OS=Homo sapiens OX=9606 GN=CLTC PE=1 SV=5	Q00610	CLTC	192 kDa	0.57	1.1	[]	247	253	195	210
1319	Major vault protein OS=Homo sapiens OX=9606 GN=MVP PE=1 SV=4	Q14764	MVP	99 kDa	0.94	1	[]	216	213	207	198
1241	Integrin beta-1 OS=Homo sapiens OX=9606 GN=ITGB1 PE=1 SV=2	P05556	ITGB1	88 kDa	0.14	0.8	[]	177	209	191	195
1477	Platelet endothelial cell adhesion molecule OS=Homo sapiens OX=9606 GN=PECAM1 PE=1 SV=2	P16284	PECAM1	83 kDa	0.15	0.8	[]	172	196	195	213
534	Tubulin beta chain OS=Homo sapiens OX=9606 GN=TUBB PE=1 SV=2	P07437	TUBB	50 kDa	0.0033	2.6	Cereb Exo high, Normal Exo low	252	282	117	148
1261	Keratin, type I cytoskeletal 10 OS=Homo sapiens OX=9606 GN=KRT10 PE=1 SV=6	P13645	KRT10	59 kDa	0.94	1.1	[]	210	134	298	133
166	Cytoplasmic dynein 1 heavy chain 1 OS=Homo sapiens OX=9606 GN=DYNC1H1 PE=1 SV=5	Q14204	DYNC1H1	532 kDa	0.037	1.9	Cereb Exo high, Normal Exo low	215	243	135	132
234	Filamin-B OS=Homo sapiens OX=9606 GN=FLNB PE=1 SV=2	O75369	FLNB	278 kDa	0.0091	15	Cereb Exo high, Normal Exo low	229	254	131	133
797	Annexin A1 OS=Homo sapiens OX=9606 GN=ANXA1 PE=1 SV=2	P04083	ANXA1	39 kDa	0.2	0.7	[]	148	142	182	174
537	Tubulin beta-4B chain OS=Homo sapiens OX=9606 GN=TUBB4B PE=1 SV=1	P68371	TUBB4B	50 kDa	0.00027	2.7	Cereb Exo high, Normal Exo low	25	29	18	24
531	Tubulin alpha-1A chain OS=Homo sapiens OX=9606 GN=TUBA1A PE=1 SV=1	Q71U36	TUBA1A	50 kDa	0.0066	2.5	Cereb Exo high, Normal Exo low	236	292	78	76
532	Tubulin alpha-1B chain OS=Homo sapiens OX=9606 GN=TUBA1B PE=1 SV=1	P68363	TUBA1B	50 kDa	0.0066	2.5	Cereb Exo high, Normal Exo low	33	42	7	7
1017	Dysferlin OS=Homo sapiens OX=9606 GN=DYSF PE=1 SV=1	O75923	DYSF	237 kDa	0.26	0.8	[]	144	164	162	162
1235	Integrin alpha-2 OS=Homo sapiens OX=9606 GN=ITGA2 PE=1 SV=1	P17301	ITGA2	129 kDa	0.12	0.7	[]	146	181	157	161
535	Tubulin beta-2B chain OS=Homo sapiens OX=9606 GN=TUBB2B PE=1 SV=1	Q9BVA1	TUBB2B	50 kDa	0.00025	3.4	Cereb Exo high, Normal Exo low	11	12	10	12
94	Actin, alpha cardiac muscle 1 OS=Homo sapiens OX=9606 GN=ACTC1 PE=1 SV=1	P68032	ACTC1	42 kDa	0.0034	2	Cereb Exo high, Normal Exo low	36	39	34	34
428	Putative elongation factor 1-alpha-like 3 OS=Homo sapiens OX=9606 GN=EEF1A1P5 PE=5 SV=1	Q5VTE0	EEF1A1P5	50 kDa	0.0046	2.4	Cereb Exo high, Normal Exo low	203	234	112	98
1585	Pyruvate kinase PKM OS=Homo sapiens OX=9606 GN=PKM PE=1 SV=4	P14618	PKM	58 kDa	0.97	1	[]	191	196	137	137
233	Filamin-A OS=Homo sapiens OX=9606 GN=FLNA PE=1 SV=4	P21333	FLNA	281 kDa	0.015	2.5	Cereb Exo high, Normal Exo low	167	162	112	109
638	Serotransferrin OS=Homo sapiens OX=9606 GN=TF PE=1 SV=3	P02787	TF	77 kDa	0.031	0.5	Cereb Exo low, Normal Exo high	108	131	192	180
1265	Keratin, type II cytoskeletal 1 OS=Homo sapiens OX=9606 GN=KRT1 PE=1 SV=6	P04264	KRT1	66 kDa	0.59	0.7	[]	163	136	192	121
586	Cell surface glycoprotein MUC18 OS=Homo sapiens OX=9606 GN=MCAM PE=1 SV=2	P43121	MCAM	72 kDa	0.045	0.8	Cereb Exo low, Normal Exo high	115	137	166	130
533	Tubulin alpha-4A chain OS=Homo sapiens OX=9606 GN=TUBA4A PE=1 SV=1	P68366	TUBA4A	50 kDa	0.0033	2.5	Cereb Exo high, Normal Exo low	2	3	3	1
622	Myoferlin OS=Homo sapiens OX=9606 GN=MYOF PE=1 SV=1	Q9NZM1	MYOF	235 kDa	0.022	0.8	Cereb Exo low, Normal Exo high	120	141	130	126
567	von Willebrand factor OS=Homo sapiens OX=9606 GN=VWF PE=1 SV=4	P04275	VWF	309 kDa	0.00042	4.7	Cereb Exo high, Normal Exo low	218	211	65	75
259	Heat shock cognate 71 kDa protein OS=Homo sapiens OX=9606 GN=HSPA8 PE=1 SV=1	P11142	HSPA8	71 kDa	0.0043	1.4	Cereb Exo high, Normal Exo low	145	153	126	134
1260	Keratin, type I cytoskeletal 9 OS=Homo sapiens OX=9606 GN=KRT9 PE=1 SV=3	P35527	KRT9	62 kDa	0.78	1.2	[]	150	107	157	119
928	Collagen alpha-1(XII) chain OS=Homo sapiens OX=9606 GN=COL12A1 PE=1 SV=2	Q99715	COL12A1	333 kDa	0.16	0.7	[]	138	117	144	153
1346	Moesin OS=Homo sapiens OX=9606 GN=MSN PE=1 SV=3	P26038	MSN	68 kDa	0.21	1.3	[]	133	146	111	104
600	Erythrocyte band 7 integral membrane protein OS=Homo sapiens OX=9606 GN=STOM PE=1 SV=3	P27105	STOM	32 kDa	0.019	0.8	Cereb Exo low, Normal Exo high	121	126	160	138
352	Neuroblast differentiation-associated protein AHNAK OS=Homo sapiens OX=9606 GN=AHNAK PE=1 SV=2	Q09666	AHNAK	629 kDa	0.018	1.2	Cereb Exo high, Normal Exo low	130	133	88	95
1808	Transitional endoplasmic reticulum ATPase OS=Homo sapiens OX=9606 GN=VCP PE=1 SV=4	P55072	VCP	89 kDa	0.84	1.1	[]	130	130	111	129
1240	Integrin alpha-V OS=Homo sapiens OX=9606 GN=ITGAV PE=1 SV=2	P06756	ITGAV	116 kDa	0.055	0.7	[]	98	104	136	104
609	Hemopexin OS=Homo sapiens OX=9606 GN=HPX PE=1 SV=2	P02790	HPX	52 kDa	0.017	0.7	Cereb Exo low, Normal Exo high	94	97	112	113
1441	Peroxidasin homolog OS=Homo sapiens OX=9606 GN=PXDN PE=1 SV=2	Q92626	PXDN	165 kDa	0.18	0.8	[]	106	120	111	106
508	Talin-1 OS=Homo sapiens OX=9606 GN=TLN1 PE=1 SV=3	Q9Y490	TLN1	270 kDa	0.0088	1.5	Cereb Exo high, Normal Exo low	125	142	96	104
560	Vimentin OS=Homo sapiens OX=9606 GN=VIM PE=1 SV=4	P08670	VIM	54 kDa	0.041	1.5	Cereb Exo high, Normal Exo low	126	122	84	90
536	Tubulin beta-3 chain OS=Homo sapiens OX=9606 GN=TUBB3 PE=1 SV=2	Q13509	TUBB3	50 kDa	0.0024	2.1	Cereb Exo high, Normal Exo low	19	22	16	17
262	Heat shock protein HSP 90-beta OS=Homo sapiens OX=9606 GN=HSP90AB1 PE=1 SV=4	P08238	HSP90AB1	83 kDa	0.015	1.8	Cereb Exo high, Normal Exo low	106	112	74	85
570	5'-nucleotidase OS=Homo sapiens OX=9606 GN=NT5E PE=1 SV=1	P21589	NT5E	63 kDa	0.0019	0.8	Cereb Exo low, Normal Exo high	81	94	106	113
627	Plasminogen activator inhibitor 1 OS=Homo sapiens OX=9606 GN=SERPINE1 PE=1 SV=1	P05121	SERPINE1	45 kDa	0.0069	0.6	Cereb Exo low, Normal Exo high	73	84	100	101
1715	Sodium/potassium-transporting ATPase subunit alpha-1 OS=Homo sapiens OX=9606 GN=ATP1A1 PE=1 SV=1	P05023	ATP1A1	113 kDa	0.21	0.8	[]	84	83	121	108
204	Elongation factor 2 OS=Homo sapiens OX=9606 GN=EEF2 PE=1 SV=4	P13639	EEF2	95 kDa	0.017	1.8	Cereb Exo high, Normal Exo low	100	111	72	82
1162	Guanine nucleotide-binding protein G(i) subunit alpha-2 OS=Homo sapiens OX=9606 GN=GNAI2 PE=1 SV=3	P04899	GNAI2	40 kDa	0.25	1.2	[]	105	127	100	97
889	Catenin alpha-1 OS=Homo sapiens OX=9606 GN=CTNNA1 PE=1 SV=1	P35221	CTNNA1	100 kDa	0.72	1	[]	100	104	106	92
1363	Myosin-10 OS=Homo sapiens OX=9606 GN=MYH10 PE=1 SV=3	P35580	MYH10	229 kDa	0.84	0.8	[]	85	87	15	13
1628	Ras-related protein Ral-A OS=Homo sapiens OX=9606 GN=RALA PE=1 SV=1	P11233	RALA	24 kDa	0.48	1.1	[]	10	13	11	13
1160	Guanine nucleotide-binding protein G(I)/G(S)/G(T) subunit beta-1 OS=Homo sapiens OX=9606 GN=GNB1 PE=1 SV=3	P62873	GNB1	37 kDa	0.9	1	[]	87	114	95	92
110	Alpha-actinin-1 OS=Homo sapiens OX=9606 GN=ACTN1 PE=1 SV=2	P12814	ACTN1	103 kDa	0.012	1.5	Cereb Exo high, Normal Exo low	101	120	70	78
621	Multimerin-1 OS=Homo sapiens OX=9606 GN=MMRN1 PE=1 SV=3	Q13201	MMRN1	138 kDa	0.049	0.8	Cereb Exo low, Normal Exo high	92	90	94	110
261	Heat shock protein HSP 90-alpha OS=Homo sapiens OX=9606 GN=HSP90AA1 PE=1 SV=5	P07900	HSP90AA1	85 kDa	0.025	1.6	Cereb Exo high, Normal Exo low	61	69	56	59
1267	Keratin, type II cytoskeletal 2 epidermal OS=Homo sapiens OX=9606 GN=KRT2 PE=1 SV=2	P35908	KRT2	65 kDa	0.85	1.2	[]	89	61	121	51
1629	Ras-related protein Ral-B OS=Homo sapiens OX=9606 GN=RALB PE=1 SV=1	P11234	RALB	23 kDa	0.57	1.1	[]	80	112	97	67
1027	EGF-containing fibulin-like extracellular matrix protein 1 OS=Homo sapiens OX=9606 GN=EFEMP1 PE=1 SV=2	Q12805	EFEMP1	55 kDa	0.051	0.8	[]	79	80	91	92
786	Alpha-enolase OS=Homo sapiens OX=9606 GN=ENO1 PE=1 SV=2	P06733	ENO1	47 kDa	0.46	1	[]	86	89	84	78
1049	Endothelin-converting enzyme 1 OS=Homo sapiens OX=9606 GN=ECE1 PE=1 SV=2	P42892	ECE1	87 kDa	0.15	0.8	[]	72	77	70	76
1039	Endoglin OS=Homo sapiens OX=9606 GN=ENG PE=1 SV=2	P17813	ENG	71 kDa	0.2	0.9	[]	89	89	85	75
993	Dihydropyrimidinase-related protein 3 OS=Homo sapiens OX=9606 GN=DPYSL3 PE=1 SV=1	Q14195	DPYSL3	62 kDa	0.47	1	[]	29	28	27	26
538	Tubulin beta-6 chain OS=Homo sapiens OX=9606 GN=TUBB6 PE=1 SV=1	Q9BUF5	TUBB6	50 kDa	0.0067	2.6	Cereb Exo high, Normal Exo low	69	61	33	30
1604	Ras GTPase-activating-like protein IQGAP1 OS=Homo sapiens OX=9606 GN=IQGAP1 PE=1 SV=1	P46940	IQGAP1	189 kDa	0.19	1.6	[]	86	118	58	58
848	CD109 antigen OS=Homo sapiens OX=9606 GN=CD109 PE=1 SV=2	Q6YHK3	CD109	162 kDa	0.25	0.7	[]	73	75	82	91
212	Endoplasmic reticulum chaperone BiP OS=Homo sapiens OX=9606 GN=HSPA5 PE=1 SV=2	P11021	HSPA5	72 kDa	0.0035	2.1	Cereb Exo high, Normal Exo low	113	138	16	20
1238	Integrin alpha-5 OS=Homo sapiens OX=9606 GN=ITGA5 PE=1 SV=2	P08648	ITGA5	115 kDa	0.068	0.8	[]	57	74	76	72
659	EH domain-containing protein 4 OS=Homo sapiens OX=9606 GN=EHD4 PE=1 SV=1	Q9H223	EHD4	61 kDa	0.069	1.2	[]	69	70	67	67
784	Alpha-2-HS-glycoprotein OS=Homo sapiens OX=9606 GN=AHSG PE=1 SV=2	P02765	AHSG	39 kDa	0.4	0.1	[]	65	71	52	59
1161	Guanine nucleotide-binding protein G(I)/G(S)/G(T) subunit beta-2 OS=Homo sapiens OX=9606 GN=GNB2 PE=1 SV=3	P62879	GNB2	37 kDa	0.53	1.1	[]	41	52	28	28
215	Endoplasmin OS=Homo sapiens OX=9606 GN=HSP90B1 PE=1 SV=1	P14625	HSP90B1	92 kDa	0.0032	5.3	Cereb Exo high, Normal Exo low	113	119	17	18
111	Alpha-actinin-4 OS=Homo sapiens OX=9606 GN=ACTN4 PE=1 SV=2	O43707	ACTN4	105 kDa	0.0034	1.5	Cereb Exo high, Normal Exo low	52	56	27	35
142	Calreticulin OS=Homo sapiens OX=9606 GN=CALR PE=1 SV=1	P27797	CALR	48 kDa	0.0029	13	Cereb Exo high, Normal Exo low	126	130	13	12
1028	EH domain-containing protein 1 OS=Homo sapiens OX=9606 GN=EHD1 PE=1 SV=2	Q9H4M9	EHD1	61 kDa	0.78	1.1	[]	67	65	56	66
232	Fatty acid synthase OS=Homo sapiens OX=9606 GN=FASN PE=1 SV=3	P49327	FASN	273 kDa	0.016	2.1	Cereb Exo high, Normal Exo low	78	87	42	42
612	Interstitial collagenase OS=Homo sapiens OX=9606 GN=MMP1 PE=1 SV=3	P03956	MMP1	54 kDa	0.0034	0.6	Cereb Exo low, Normal Exo high	53	61	65	71
427	Protein-glutamine gamma-glutamyltransferase 2 OS=Homo sapiens OX=9606 GN=TGM2 PE=1 SV=2	P21980	TGM2	77 kDa	0.0086	2.4	Cereb Exo high, Normal Exo low	87	90	40	45
571	72 kDa type IV collagenase OS=Homo sapiens OX=9606 GN=MMP2 PE=1 SV=2	P08253	MMP2	74 kDa	0.017	0.6	Cereb Exo low, Normal Exo high	59	57	61	64
1364	Myristoylated alanine-rich C-kinase substrate OS=Homo sapiens OX=9606 GN=MARCKS PE=1 SV=4	P29966	MARCKS	32 kDa	0.68	1	[]	63	67	63	69
126	Beta-actin-like protein 2 OS=Homo sapiens OX=9606 GN=ACTBL2 PE=1 SV=2	Q562R1	ACTBL2	42 kDa	0.0062	1.9	Cereb Exo high, Normal Exo low	5	4	2	1
771	Afamin OS=Homo sapiens OX=9606 GN=AFM PE=1 SV=1	P43652	AFM	69 kDa	0.13	0.6	[]	52	57	59	69
798	Annexin A4 OS=Homo sapiens OX=9606 GN=ANXA4 PE=1 SV=4	P09525	ANXA4	36 kDa	0.34	0.8	[]	62	63	72	70
923	Cofilin-1 OS=Homo sapiens OX=9606 GN=CFL1 PE=1 SV=3	P23528	CFL1	19 kDa	0.69	0.9	[]	77	67	56	78
617	Lysosome membrane protein 2 OS=Homo sapiens OX=9606 GN=SCARB2 PE=1 SV=2	Q14108	SCARB2	54 kDa	0.025	0.7	Cereb Exo low, Normal Exo high	55	69	44	49
576	Alpha-1B-glycoprotein OS=Homo sapiens OX=9606 GN=A1BG PE=1 SV=4	P04217	A1BG	54 kDa	0.0013	0.7	Cereb Exo low, Normal Exo high	63	44	71	61
1171	HLA class I histocompatibility antigen, A-2 alpha chain OS=Homo sapiens OX=9606 GN=HLA-A PE=1 SV=1	P01892	HLA-A	41 kDa	0.14	0.8	[]	60	68	67	57
1172	HLA class I histocompatibility antigen, A-34 alpha chain OS=Homo sapiens OX=9606 GN=HLA-A PE=1 SV=1	P30453	HLA-A	41 kDa	0.14	0.8	[]	22	26	25	22
1474	Plasma membrane calcium-transporting ATPase 4 OS=Homo sapiens OX=9606 GN=ATP2B4 PE=1 SV=2	P23634	ATP2B4	138 kDa	0.53	0.9	[]	51	57	62	58
420	Protein disulfide-isomerase OS=Homo sapiens OX=9606 GN=P4HB PE=1 SV=3	P07237	P4HB	57 kDa	0.005	12	Cereb Exo high, Normal Exo low	97	108	14	10
1310	Lysosome-associated membrane glycoprotein 2 OS=Homo sapiens OX=9606 GN=LAMP2 PE=1 SV=2	P13473	LAMP2	45 kDa	0.2	0.8	[]	60	97	38	50
1263	Keratin, type I cytoskeletal 16 OS=Homo sapiens OX=9606 GN=KRT16 PE=1 SV=4	P08779	KRT16	51 kDa	0.76	1.3	[]	99	33	45	14
1910	Vinculin OS=Homo sapiens OX=9606 GN=VCL PE=1 SV=4	P18206	VCL	124 kDa	0.84	1.1	[]	57	61	63	62
651	V-type proton ATPase subunit B, brain isoform OS=Homo sapiens OX=9606 GN=ATP6V1B2 PE=1 SV=3	P21281	ATP6V1B2	57 kDa	0.03	0.9	Cereb Exo low, Normal Exo high	53	55	65	55
604	Glycogen phosphorylase, brain form OS=Homo sapiens OX=9606 GN=PYGB PE=1 SV=5	P11216	PYGB	97 kDa	0.02	0.9	Cereb Exo low, Normal Exo high	51	57	54	55
899	Caveolin-1 OS=Homo sapiens OX=9606 GN=CAV1 PE=1 SV=4	Q03135	CAV1	20 kDa	0.058	0.7	[]	54	56	53	63
1107	Fructose-bisphosphate aldolase A OS=Homo sapiens OX=9606 GN=ALDOA PE=1 SV=2	P04075	ALDOA	39 kDa	0.61	1	[]	49	66	47	42
1091	Fascin OS=Homo sapiens OX=9606 GN=FSCN1 PE=1 SV=3	Q16658	FSCN1	55 kDa	0.053	1.1	[]	56	62	42	48
202	Elongation factor 1-alpha 2 OS=Homo sapiens OX=9606 GN=EEF1A2 PE=1 SV=1	Q05639	EEF1A2	50 kDa	0.0037	2.2	Cereb Exo high, Normal Exo low	6	3	18	14
991	Dihydropyrimidinase-related protein 1 OS=Homo sapiens OX=9606 GN=CRMP1 PE=1 SV=1	Q14194	CRMP1	62 kDa	0.29	1	[]	29	24	24	28
891	Catenin beta-1 OS=Homo sapiens OX=9606 GN=CTNNB1 PE=1 SV=1	P35222	CTNNB1	85 kDa	0.77	1.1	[]	54	56	42	38
488	Spectrin alpha chain, non-erythrocytic 1 OS=Homo sapiens OX=9606 GN=SPTAN1 PE=1 SV=3	Q13813	SPTAN1	285 kDa	0.032	1.9	Cereb Exo high, Normal Exo low	61	68	37	33
1887	V-type proton ATPase catalytic subunit A OS=Homo sapiens OX=9606 GN=ATP6V1A PE=1 SV=2	P38606	ATP6V1A	68 kDa	0.1	0.8	[]	39	60	48	51
1239	Integrin alpha-6 OS=Homo sapiens OX=9606 GN=ITGA6 PE=1 SV=5	P23229	ITGA6	127 kDa	0.13	0.7	[]	44	49	54	57
1262	Keratin, type I cytoskeletal 14 OS=Homo sapiens OX=9606 GN=KRT14 PE=1 SV=4	P02533	KRT14	52 kDa	0.78	1.2	[]	51	18	27	12
1140	Glutathione S-transferase P OS=Homo sapiens OX=9606 GN=GSTP1 PE=1 SV=2	P09211	GSTP1	23 kDa	0.41	1.1	[]	48	62	54	44
1201	Histone H4 OS=Homo sapiens OX=9606 GN=HIST1H4A PE=1 SV=2	P62805	HIST1H4A	11 kDa	0.31	1.4	[]	66	44	42	51
564	WD repeat-containing protein 1 OS=Homo sapiens OX=9606 GN=WDR1 PE=1 SV=4	O75083	WDR1	66 kDa	0.035	1.2	Cereb Exo high, Normal Exo low	56	55	41	44
1728	Spectrin beta chain, non-erythrocytic 1 OS=Homo sapiens OX=9606 GN=SPTBN1 PE=1 SV=2	Q01082	SPTBN1	275 kDa	0.06	1.7	[]	52	66	31	42
243	Galectin-1 OS=Homo sapiens OX=9606 GN=LGALS1 PE=1 SV=2	P09382	LGALS1	15 kDa	0.032	1.5	Cereb Exo high, Normal Exo low	56	70	33	38
1350	Multidrug resistance-associated protein 1 OS=Homo sapiens OX=9606 GN=ABCC1 PE=1 SV=3	P33527	ABCC1	172 kDa	0.24	0.4	[]	41	41	71	49
728	AP-2 complex subunit beta OS=Homo sapiens OX=9606 GN=AP2B1 PE=1 SV=1	P63010	AP2B1	105 kDa	0.3	1.1	[]	56	45	49	42
624	Phosphoglycerate kinase 1 OS=Homo sapiens OX=9606 GN=PGK1 PE=1 SV=3	P00558	PGK1	45 kDa	0.036	0.9	Cereb Exo low, Normal Exo high	42	44	50	51
539	Tubulin beta-8 chain OS=Homo sapiens OX=9606 GN=TUBB8 PE=1 SV=2	Q3ZCM7	TUBB8	50 kDa	0.0046	2.6	Cereb Exo high, Normal Exo low	13	15	7	6
1242	Integrin beta-3 OS=Homo sapiens OX=9606 GN=ITGB3 PE=1 SV=2	P05106	ITGB3	87 kDa	0.23	0.8	[]	33	53	53	47
1592	Rab GDP dissociation inhibitor beta OS=Homo sapiens OX=9606 GN=GDI2 PE=1 SV=2	P50395	GDI2	51 kDa	0.63	0.9	[]	41	49	46	47
1269	Keratin, type II cytoskeletal 6A OS=Homo sapiens OX=9606 GN=KRT6A PE=1 SV=3	P02538	KRT6A	60 kDa	0.65	1.6	[]	56	16	43	9
235	Filamin-C OS=Homo sapiens OX=9606 GN=FLNC PE=1 SV=3	Q14315	FLNC	291 kDa	0.02	2.5	Cereb Exo high, Normal Exo low	24	28	11	4
739	ATP-citrate synthase OS=Homo sapiens OX=9606 GN=ACLY PE=1 SV=3	P53396	ACLY	121 kDa	0.23	1.5	[]	44	49	37	31
1029	EH domain-containing protein 2 OS=Homo sapiens OX=9606 GN=EHD2 PE=1 SV=2	Q9NZN4	EHD2	61 kDa	0.57	1.2	[]	40	51	39	37
548	Unconventional myosin-Ic OS=Homo sapiens OX=9606 GN=MYO1C PE=1 SV=4	O00159	MYO1C	122 kDa	0.0077	3.1	Cereb Exo high, Normal Exo low	53	54	34	33
417	Protein disulfide-isomerase A3 OS=Homo sapiens OX=9606 GN=PDIA3 PE=1 SV=4	P30101	PDIA3	57 kDa	0.001	26	Cereb Exo high, Normal Exo low	68	74	15	14
1507	Programmed cell death 6-interacting protein OS=Homo sapiens OX=9606 GN=PDCD6IP PE=1 SV=1	Q8WUM4	PDCD6IP	96 kDa	0.64	1.2	[]	40	34	37	40
1309	Lysosome-associated membrane glycoprotein 1 OS=Homo sapiens OX=9606 GN=LAMP1 PE=1 SV=3	P11279	LAMP1	45 kDa	0.52	0.9	[]	42	44	46	45
1200	Histone H2B type 1-M OS=Homo sapiens OX=9606 GN=HIST1H2BM PE=1 SV=3	Q99879	HIST1H2BM	14 kDa	0.16	1.5	[]	50	43	38	50
1875	Ubiquitin-like modifier-activating enzyme 1 OS=Homo sapiens OX=9606 GN=UBA1 PE=1 SV=3	P22314	UBA1	118 kDa	0.11	1.5	[]	45	50	33	36
82	ATP synthase subunit beta, mitochondrial OS=Homo sapiens OX=9606 GN=ATP5F1B PE=1 SV=3	P06576	ATP5F1B	57 kDa	0.014	2.1	Cereb Exo high, Normal Exo low	68	61	25	24
1256	Junction plakoglobin OS=Homo sapiens OX=9606 GN=JUP PE=1 SV=3	P14923	JUP	82 kDa	0.42	1.3	[]	47	42	44	24
1175	Heat shock 70 kDa protein 4 OS=Homo sapiens OX=9606 GN=HSPA4 PE=1 SV=4	P34932	HSPA4	94 kDa	0.075	1.4	[]	52	47	39	36
1825	Triosephosphate isomerase OS=Homo sapiens OX=9606 GN=TPI1 PE=1 SV=3	P60174	TPI1	31 kDa	0.28	0.8	[]	39	45	35	35
1482	Plexin-D1 OS=Homo sapiens OX=9606 GN=PLXND1 PE=1 SV=3	Q9Y4D7	PLXND1	212 kDa	0.53	0.8	[]	40	40	47	36
602	Fructose-bisphosphate aldolase C OS=Homo sapiens OX=9606 GN=ALDOC PE=1 SV=2	P09972	ALDOC	39 kDa	0.0041	0.7	Cereb Exo low, Normal Exo high	28	28	33	38
846	CD59 glycoprotein OS=Homo sapiens OX=9606 GN=CD59 PE=1 SV=1	P13987	CD59	14 kDa	0.22	0.8	[]	39	51	39	45
1504	Procollagen-lysine,2-oxoglutarate 5-dioxygenase 1 OS=Homo sapiens OX=9606 GN=PLOD1 PE=1 SV=2	Q02809	PLOD1	84 kDa	0.22	1.7	[]	47	41	34	28
794	Angiotensin-converting enzyme OS=Homo sapiens OX=9606 GN=ACE PE=1 SV=1	P12821	ACE	150 kDa	0.17	0.7	[]	29	35	39	32
660	Ezrin OS=Homo sapiens OX=9606 GN=EZR PE=1 SV=4	P15311	EZR	69 kDa	0.15	1.3	[]	13	10	10	13
44	60 kDa heat shock protein, mitochondrial OS=Homo sapiens OX=9606 GN=HSPD1 PE=1 SV=2	P10809	HSPD1	61 kDa	0.01	8.5	Cereb Exo high, Normal Exo low	73	81	9	6
1594	Radixin OS=Homo sapiens OX=9606 GN=RDX PE=1 SV=1	P35241	RDX	69 kDa	0.15	1.3	[]	12	9	11	9
822	Basigin OS=Homo sapiens OX=9606 GN=BSG PE=1 SV=2	P35613	BSG	42 kDa	0.064	0.8	[]	36	46	44	45
1694	Serine/threonine-protein phosphatase 2A 65 kDa regulatory subunit A alpha isoform OS=Homo sapiens OX=9606 GN=PPP2R1A PE=1 SV=4	P30153	PPP2R1A	65 kDa	0.12	1.7	[]	41	46	30	34
1591	Rab GDP dissociation inhibitor alpha OS=Homo sapiens OX=9606 GN=GDI1 PE=1 SV=2	P31150	GDI1	51 kDa	0.26	0.8	[]	16	19	31	27
629	Protein CYR61 OS=Homo sapiens OX=9606 GN=CYR61 PE=1 SV=1	O00622	CYR61	42 kDa	0.01	0.6	Cereb Exo low, Normal Exo high	27	29	44	37
1126	Gamma-enolase OS=Homo sapiens OX=9606 GN=ENO2 PE=1 SV=3	P09104	ENO2	47 kDa	0.33	0.9	[]	22	21	25	28
947	Creatine kinase B-type OS=Homo sapiens OX=9606 GN=CKB PE=1 SV=1	P12277	CKB	43 kDa	0.19	0.6	[]	48	37	39	48
444	Receptor of activated protein C kinase 1 OS=Homo sapiens OX=9606 GN=RACK1 PE=1 SV=3	P63244	RACK1	35 kDa	0.02	1.2	Cereb Exo high, Normal Exo low	43	44	40	39
1438	Peptidyl-prolyl cis-trans isomerase A OS=Homo sapiens OX=9606 GN=PPIA PE=1 SV=2	P62937	PPIA	18 kDa	0.11	1.2	[]	40	44	30	43
511	Thioredoxin domain-containing protein 5 OS=Homo sapiens OX=9606 GN=TXNDC5 PE=1 SV=2	Q8NBS9	TXNDC5	48 kDa	< 0.00010	16	Cereb Exo high, Normal Exo low	55	62	15	11
1886	V-type proton ATPase 116 kDa subunit a isoform 3 OS=Homo sapiens OX=9606 GN=TCIRG1 PE=1 SV=3	Q13488	TCIRG1	93 kDa	0.087	0.7	[]	33	36	36	38
935	Connective tissue growth factor OS=Homo sapiens OX=9606 GN=CTGF PE=1 SV=2	P29279	CTGF	38 kDa	0.13	0.6	[]	27	31	46	49
1185	Hemoglobin subunit alpha OS=Homo sapiens OX=9606 GN=HBA1 PE=1 SV=2	P69905	HBA1	15 kDa	0.91	1	[]	41	36	41	43
661	Flotillin-1 OS=Homo sapiens OX=9606 GN=FLOT1 PE=1 SV=3	O75955	FLOT1	47 kDa	0.091	0.8	[]	39	41	49	40
910	Chloride intracellular channel protein 4 OS=Homo sapiens OX=9606 GN=CLIC4 PE=1 SV=4	Q9Y696	CLIC4	29 kDa	0.081	1.4	[]	37	38	39	38
501	T-complex protein 1 subunit alpha OS=Homo sapiens OX=9606 GN=TCP1 PE=1 SV=1	P17987	TCP1	60 kDa	0.023	1.8	Cereb Exo high, Normal Exo low	39	49	31	28
606	Glycogen phosphorylase, muscle form OS=Homo sapiens OX=9606 GN=PYGM PE=1 SV=6	P11217	PYGM	97 kDa	0.012	0.8	Cereb Exo low, Normal Exo high	23	22	25	24
717	ADP-ribosylation factor 1 OS=Homo sapiens OX=9606 GN=ARF1 PE=1 SV=2	P84077	ARF1	21 kDa	0.14	1.5	[]	41	49	25	30
1809	Transketolase OS=Homo sapiens OX=9606 GN=TKT PE=1 SV=3	P29401	TKT	68 kDa	0.39	0.9	[]	34	36	36	39
657	CD81 antigen OS=Homo sapiens OX=9606 GN=CD81 PE=1 SV=1	P60033	CD81	26 kDa	0.38	0.9	[]	32	38	40	41
1678	Serine protease 23 OS=Homo sapiens OX=9606 GN=PRSS23 PE=1 SV=1	O95084	PRSS23	43 kDa	0.23	0.6	[]	32	36	35	40
502	T-complex protein 1 subunit beta OS=Homo sapiens OX=9606 GN=CCT2 PE=1 SV=4	P78371	CCT2	57 kDa	0.025	2.2	Cereb Exo high, Normal Exo low	40	45	27	31
89	ATP-dependent 6-phosphofructokinase, platelet type OS=Homo sapiens OX=9606 GN=PFKP PE=1 SV=2	Q01813	PFKP	86 kDa	0.0049	2.1	Cereb Exo high, Normal Exo low	43	51	24	27
678	14-3-3 protein epsilon OS=Homo sapiens OX=9606 GN=YWHAE PE=1 SV=1	P62258	YWHAE	29 kDa	0.12	1.2	[]	36	38	36	35
1480	Plexin-A2 OS=Homo sapiens OX=9606 GN=PLXNA2 PE=1 SV=4	O75051	PLXNA2	211 kDa	0.68	0.9	[]	28	29	45	43
682	14-3-3 protein zeta/delta OS=Homo sapiens OX=9606 GN=YWHAZ PE=1 SV=1	P63104	YWHAZ	28 kDa	0.35	1.1	[]	27	30	27	24
169	Cytoskeleton-associated protein 4 OS=Homo sapiens OX=9606 GN=CKAP4 PE=1 SV=2	Q07065	CKAP4	66 kDa	0.0092	230	Cereb Exo high, Normal Exo low	62	69	2	0
1476	Plastin-3 OS=Homo sapiens OX=9606 GN=PLS3 PE=1 SV=4	P13797	PLS3	71 kDa	0.085	1.3	[]	37	39	34	26
569	Syntenin-1 OS=Homo sapiens OX=9606 GN=SDCBP PE=1 SV=1	O00560	SDCBP	32 kDa	0.0046	0.7	Cereb Exo low, Normal Exo high	32	39	34	40
1174	Heat shock 70 kDa protein 1B OS=Homo sapiens OX=9606 GN=HSPA1B PE=1 SV=1	P0DMV9	HSPA1B	70 kDa	0.79	1.1	[]	28	28	26	26
593	Cullin-associated NEDD8-dissociated protein 1 OS=Homo sapiens OX=9606 GN=CAND1 PE=1 SV=2	Q86VP6	CAND1	136 kDa	0.032	0.5	Cereb Exo low, Normal Exo high	25	24	39	31
1753	Synaptic vesicle membrane protein VAT-1 homolog OS=Homo sapiens OX=9606 GN=VAT1 PE=1 SV=2	Q99536	VAT1	42 kDa	0.066	1.4	[]	32	35	32	31
334	Myosin light polypeptide 6 OS=Homo sapiens OX=9606 GN=MYL6 PE=1 SV=2	P60660	MYL6	17 kDa	0.0097	3.2	Cereb Exo high, Normal Exo low	36	57	23	26
754	Actin-related protein 3 OS=Homo sapiens OX=9606 GN=ACTR3 PE=1 SV=3	P61158	ACTR3	47 kDa	0.31	2.2	[]	38	38	28	23
383	Plectin OS=Homo sapiens OX=9606 GN=PLEC PE=1 SV=3	Q15149	PLEC	532 kDa	0.036	4.2	Cereb Exo high, Normal Exo low	43	51	13	10
1870	Ubiquitin-40S ribosomal protein S27a OS=Homo sapiens OX=9606 GN=RPS27A PE=1 SV=2	P62979	RPS27A	18 kDa	0.31	1.2	[]	17	18	16	13
1631	Ras-related protein Rap-1b OS=Homo sapiens OX=9606 GN=RAP1B PE=1 SV=1	P61224	RAP1B	21 kDa	0.092	1.4	[]	9	10	11	7
653	V-type proton ATPase subunit d 1 OS=Homo sapiens OX=9606 GN=ATP6V0D1 PE=1 SV=1	P61421	ATP6V0D1	40 kDa	0.026	0.5	Cereb Exo low, Normal Exo high	27	30	37	38
1518	Prostaglandin F2 receptor negative regulator OS=Homo sapiens OX=9606 GN=PTGFRN PE=1 SV=2	Q9P2B2	PTGFRN	99 kDa	0.061	0.8	[]	34	28	34	29
681	14-3-3 protein theta OS=Homo sapiens OX=9606 GN=YWHAQ PE=1 SV=1	P27348	YWHAQ	28 kDa	0.11	1.2	[]	24	23	23	23
677	14-3-3 protein beta/alpha OS=Homo sapiens OX=9606 GN=YWHAB PE=1 SV=3	P31946	YWHAB	28 kDa	0.11	1.2	[]	27	29	18	21
149	Chloride intracellular channel protein 1 OS=Homo sapiens OX=9606 GN=CLIC1 PE=1 SV=4	O00299	CLIC1	27 kDa	0.014	1.5	Cereb Exo high, Normal Exo low	33	32	29	24
1268	Keratin, type II cytoskeletal 5 OS=Homo sapiens OX=9606 GN=KRT5 PE=1 SV=3	P13647	KRT5	62 kDa	0.65	1.6	[]	24	5	9	7
601	Flotillin-2 OS=Homo sapiens OX=9606 GN=FLOT2 PE=1 SV=2	Q14254	FLOT2	47 kDa	0.04	0.6	Cereb Exo low, Normal Exo high	27	34	32	36
671	4F2 cell-surface antigen heavy chain OS=Homo sapiens OX=9606 GN=SLC3A2 PE=1 SV=3	P08195	SLC3A2	68 kDa	0.052	0.8	[]	33	28	37	32
1277	L-lactate dehydrogenase B chain OS=Homo sapiens OX=9606 GN=LDHB PE=1 SV=2	P07195	LDHB	37 kDa	0.12	1	[]	29	32	32	31
718	ADP-ribosylation factor 4 OS=Homo sapiens OX=9606 GN=ARF4 PE=1 SV=3	P18085	ARF4	21 kDa	0.094	1.9	[]	7	14	9	7
715	A-kinase anchor protein 12 OS=Homo sapiens OX=9606 GN=AKAP12 PE=1 SV=4	Q02952	AKAP12	191 kDa	0.66	1.2	[]	35	41	26	28
285	Hypoxia up-regulated protein 1 OS=Homo sapiens OX=9606 GN=HYOU1 PE=1 SV=1	Q9Y4L1	HYOU1	111 kDa	0.00054	9.4	Cereb Exo high, Normal Exo low	57	58	11	6
1494	Prelamin-A/C OS=Homo sapiens OX=9606 GN=LMNA PE=1 SV=1	P02545	LMNA	74 kDa	0.3	4.5	[]	38	36	26	20
395	Profilin-1 OS=Homo sapiens OX=9606 GN=PFN1 PE=1 SV=2	P07737	PFN1	15 kDa	0.04	1.3	Cereb Exo high, Normal Exo low	31	30	27	33
1768	T-complex protein 1 subunit gamma OS=Homo sapiens OX=9606 GN=CCT3 PE=1 SV=4	P49368	CCT3	61 kDa	0.067	1.6	[]	41	38	26	19
504	T-complex protein 1 subunit epsilon OS=Homo sapiens OX=9606 GN=CCT5 PE=1 SV=1	P48643	CCT5	60 kDa	0.023	2.5	Cereb Exo high, Normal Exo low	32	37	23	18
919	Clusterin OS=Homo sapiens OX=9606 GN=CLU PE=1 SV=1	P10909	CLU	52 kDa	0.14	0.6	[]	27	32	34	35
1807	Transgelin-2 OS=Homo sapiens OX=9606 GN=TAGLN2 PE=1 SV=3	P37802	TAGLN2	22 kDa	0.36	1.2	[]	31	31	29	26
574	Aconitate hydratase, mitochondrial OS=Homo sapiens OX=9606 GN=ACO2 PE=1 SV=2	Q99798	ACO2	85 kDa	0.045	1	Cereb Exo low, Normal Exo high	31	27	39	29
263	Heat shock protein beta-1 OS=Homo sapiens OX=9606 GN=HSPB1 PE=1 SV=2	P04792	HSPB1	23 kDa	0.00082	3.7	Cereb Exo high, Normal Exo low	46	48	13	14
503	T-complex protein 1 subunit delta OS=Homo sapiens OX=9606 GN=CCT4 PE=1 SV=4	P50991	CCT4	58 kDa	0.00074	1.8	Cereb Exo high, Normal Exo low	37	35	26	24
1767	T-complex protein 1 subunit eta OS=Homo sapiens OX=9606 GN=CCT7 PE=1 SV=2	Q99832	CCT7	59 kDa	1	1	[]	34	41	15	21
335	Myosin regulatory light chain 12A OS=Homo sapiens OX=9606 GN=MYL12A PE=1 SV=2	P19105	MYL12A	20 kDa	0.004	3.4	Cereb Exo high, Normal Exo low	44	44	25	22
1547	Protein S100-A11 OS=Homo sapiens OX=9606 GN=S100A11 PE=1 SV=2	P31949	S100A11	12 kDa	0.65	1.1	[]	32	36	30	36
146	Caveolae-associated protein 1 OS=Homo sapiens OX=9606 GN=CAVIN1 PE=1 SV=1	Q6NZI2	CAVIN1	43 kDa	0.031	2.6	Cereb Exo high, Normal Exo low	37	44	22	21
419	Protein disulfide-isomerase A6 OS=Homo sapiens OX=9606 GN=PDIA6 PE=1 SV=1	Q15084	PDIA6	48 kDa	0.029	12	Cereb Exo high, Normal Exo low	56	50	11	11
590	Complement C3 OS=Homo sapiens OX=9606 GN=C3 PE=1 SV=2	P01024	C3	187 kDa	0.048	0.3	Cereb Exo low, Normal Exo high	19	22	34	32
1294	Leucine-rich alpha-2-glycoprotein OS=Homo sapiens OX=9606 GN=LRG1 PE=1 SV=2	P02750	LRG1	38 kDa	0.13	0.6	[]	29	22	37	31
315	Malate dehydrogenase, mitochondrial OS=Homo sapiens OX=9606 GN=MDH2 PE=1 SV=3	P40926	MDH2	36 kDa	0.0025	1.2	Cereb Exo high, Normal Exo low	37	35	24	33
220	Eukaryotic initiation factor 4A-I OS=Homo sapiens OX=9606 GN=EIF4A1 PE=1 SV=1	P60842	EIF4A1	46 kDa	0.00025	2.2	Cereb Exo high, Normal Exo low	37	42	22	17
719	ADP-ribosylation factor 5 OS=Homo sapiens OX=9606 GN=ARF5 PE=1 SV=2	P84085	ARF5	21 kDa	0.18	1.6	[]	3	3	2	3
20	40S ribosomal protein S3 OS=Homo sapiens OX=9606 GN=RPS3 PE=1 SV=2	P23396	RPS3	27 kDa	0.0027	1.7	Cereb Exo high, Normal Exo low	32	36	23	23
1281	Lactadherin OS=Homo sapiens OX=9606 GN=MFGE8 PE=1 SV=3	Q08431	MFGE8	43 kDa	0.2	0.8	[]	27	32	32	30
1630	Ras-related protein Rap-1A OS=Homo sapiens OX=9606 GN=RAP1A PE=1 SV=1	P62834	RAP1A	21 kDa	0.092	1.4	[]	27	35	34	26
637	Serine/arginine-rich splicing factor 1 OS=Homo sapiens OX=9606 GN=SRSF1 PE=1 SV=2	Q07955	SRSF1	28 kDa	0.008	0.6	Cereb Exo low, Normal Exo high	29	27	33	33
635	Serine protease HTRA1 OS=Homo sapiens OX=9606 GN=HTRA1 PE=1 SV=1	Q92743	HTRA1	51 kDa	0.021	0.8	Cereb Exo low, Normal Exo high	25	25	29	29
1335	Microtubule-associated protein 1B OS=Homo sapiens OX=9606 GN=MAP1B PE=1 SV=2	P46821	MAP1B	271 kDa	0.42	0.9	[]	33	26	26	23
680	14-3-3 protein gamma OS=Homo sapiens OX=9606 GN=YWHAG PE=1 SV=2	P61981	YWHAG	28 kDa	0.11	1.2	[]	16	17	14	20
473	Serpin H1 OS=Homo sapiens OX=9606 GN=SERPINH1 PE=1 SV=2	P50454	SERPINH1	46 kDa	0.0069	15	Cereb Exo high, Normal Exo low	47	45	10	6
1891	V-type proton ATPase subunit H OS=Homo sapiens OX=9606 GN=ATP6V1H PE=1 SV=1	Q9UI12	ATP6V1H	56 kDa	0.15	0.9	[]	25	24	26	26
505	T-complex protein 1 subunit theta OS=Homo sapiens OX=9606 GN=CCT8 PE=1 SV=4	P50990	CCT8	60 kDa	0.0025	1.9	Cereb Exo high, Normal Exo low	35	34	22	24
1173	HLA class I histocompatibility antigen, Cw-6 alpha chain OS=Homo sapiens OX=9606 GN=HLA-C PE=1 SV=2	Q29963	HLA-C	41 kDa	0.66	1.1	[]	10	7	8	12
296	Kinesin-1 heavy chain OS=Homo sapiens OX=9606 GN=KIF5B PE=1 SV=1	P33176	KIF5B	110 kDa	0.041	1.5	Cereb Exo high, Normal Exo low	39	40	18	18
355	Neutral alpha-glucosidase AB OS=Homo sapiens OX=9606 GN=GANAB PE=1 SV=3	Q14697	GANAB	107 kDa	0.00029	9.8	Cereb Exo high, Normal Exo low	43	50	7	4
418	Protein disulfide-isomerase A4 OS=Homo sapiens OX=9606 GN=PDIA4 PE=1 SV=2	P13667	PDIA4	73 kDa	0.016	18	Cereb Exo high, Normal Exo low	45	50	6	5
1897	Vacuolar protein sorting-associated protein 35 OS=Homo sapiens OX=9606 GN=VPS35 PE=1 SV=2	Q96QK1	VPS35	92 kDa	0.078	1.4	[]	31	30	28	28
634	SPARC OS=Homo sapiens OX=9606 GN=SPARC PE=1 SV=1	P09486	SPARC	35 kDa	0.03	0.6	Cereb Exo low, Normal Exo high	19	28	26	30
141	Calpain-2 catalytic subunit OS=Homo sapiens OX=9606 GN=CAPN2 PE=1 SV=6	P17655	CAPN2	80 kDa	0.0071	1.9	Cereb Exo high, Normal Exo low	33	30	22	18
568	CD9 antigen OS=Homo sapiens OX=9606 GN=CD9 PE=1 SV=4	P21926	CD9	25 kDa	0.0011	0.9	Cereb Exo low, Normal Exo high	30	30	30	16
1833	Tryptophan--tRNA ligase, cytoplasmic OS=Homo sapiens OX=9606 GN=WARS PE=1 SV=2	P23381	WARS	53 kDa	0.39	1.8	[]	26	35	23	21
673	6-phosphogluconate dehydrogenase, decarboxylating OS=Homo sapiens OX=9606 GN=PGD PE=1 SV=3	P52209	PGD	53 kDa	0.14	1.4	[]	30	34	25	27
374	Peroxiredoxin-1 OS=Homo sapiens OX=9606 GN=PRDX1 PE=1 SV=1	Q06830	PRDX1	22 kDa	0.0066	1.7	Cereb Exo high, Normal Exo low	25	33	22	24
1257	Junctional adhesion molecule A OS=Homo sapiens OX=9606 GN=F11R PE=1 SV=1	Q9Y624	F11R	33 kDa	0.21	0.8	[]	24	26	29	27
1763	Syntaxin-binding protein 1 OS=Homo sapiens OX=9606 GN=STXBP1 PE=1 SV=1	P61764	STXBP1	68 kDa	0.52	0.8	[]	18	22	35	22
1014	Dynamin-1-like protein OS=Homo sapiens OX=9606 GN=DNM1L PE=1 SV=2	O00429	DNM1L	82 kDa	0.49	1.1	[]	31	30	28	29
81	ATP synthase subunit alpha, mitochondrial OS=Homo sapiens OX=9606 GN=ATP5F1A PE=1 SV=1	P25705	ATP5F1A	60 kDa	< 0.00010	23	Cereb Exo high, Normal Exo low	51	56	5	3
1612	Ras-related protein Rab-1B OS=Homo sapiens OX=9606 GN=RAB1B PE=1 SV=1	Q9H0U4	RAB1B	22 kDa	0.61	1.2	[]	24	29	18	17
836	Brain acid soluble protein 1 OS=Homo sapiens OX=9606 GN=BASP1 PE=1 SV=2	P80723	BASP1	23 kDa	0.84	1	[]	32	29	26	26
727	AP-2 complex subunit alpha-1 OS=Homo sapiens OX=9606 GN=AP2A1 PE=1 SV=3	O95782	AP2A1	108 kDa	0.15	1.5	[]	24	35	21	19
1642	Retinal dehydrogenase 1 OS=Homo sapiens OX=9606 GN=ALDH1A1 PE=1 SV=2	P00352	ALDH1A1	55 kDa	0.27	2.2	[]	25	29	21	17
679	14-3-3 protein eta OS=Homo sapiens OX=9606 GN=YWHAH PE=1 SV=4	Q04917	YWHAH	28 kDa	0.11	1.2	[]	12	14	16	14
107	Adenylyl cyclase-associated protein 1 OS=Homo sapiens OX=9606 GN=CAP1 PE=1 SV=5	Q01518	CAP1	52 kDa	0.047	1.3	Cereb Exo high, Normal Exo low	29	24	21	20
1914	Voltage-dependent calcium channel subunit alpha-2/delta-1 OS=Homo sapiens OX=9606 GN=CACNA2D1 PE=1 SV=3	P54289	CACNA2D1	125 kDa	0.15	0.8	[]	22	23	33	28
1145	Glycine--tRNA ligase OS=Homo sapiens OX=9606 GN=GARS PE=1 SV=3	P41250	GARS	83 kDa	0.18	2.8	[]	30	27	24	12
930	Collagen alpha-2(IV) chain OS=Homo sapiens OX=9606 GN=COL4A2 PE=1 SV=4	P08572	COL4A2	168 kDa	0.79	1.1	[]	36	18	24	21
826	Beta-enolase OS=Homo sapiens OX=9606 GN=ENO3 PE=1 SV=5	P13929	ENO3	47 kDa	0.51	1	[]	8	8	5	5
655	Annexin A11 OS=Homo sapiens OX=9606 GN=ANXA11 PE=1 SV=1	P50995	ANXA11	54 kDa	0.23	0.7	[]	23	26	25	28
725	AP-1 complex subunit beta-1 OS=Homo sapiens OX=9606 GN=AP1B1 PE=1 SV=2	Q10567	AP1B1	105 kDa	0.19	1.1	[]	10	6	17	9
832	Biglycan OS=Homo sapiens OX=9606 GN=BGN PE=1 SV=2	P21810	BGN	42 kDa	0.094	0.6	[]	21	22	27	33
151	Coatomer subunit alpha OS=Homo sapiens OX=9606 GN=COPA PE=1 SV=2	P53621	COPA	138 kDa	0.033	3.1	Cereb Exo high, Normal Exo low	36	36	9	13
1611	Ras-related protein Rab-1A OS=Homo sapiens OX=9606 GN=RAB1A PE=1 SV=3	P62820	RAB1A	23 kDa	0.54	1.2	[]	7	5	8	10
1276	L-lactate dehydrogenase A chain OS=Homo sapiens OX=9606 GN=LDHA PE=1 SV=2	P00338	LDHA	37 kDa	0.47	1	[]	22	26	20	27
1092	Fatty acid-binding protein 5 OS=Homo sapiens OX=9606 GN=FABP5 PE=1 SV=3	Q01469	FABP5	15 kDa	0.27	1.2	[]	21	19	22	24
650	V-type proton ATPase 116 kDa subunit a isoform 1 OS=Homo sapiens OX=9606 GN=ATP6V0A1 PE=1 SV=3	Q93050	ATP6V0A1	96 kDa	0.019	0.9	Cereb Exo low, Normal Exo high	15	19	23	20
656	CD63 antigen OS=Homo sapiens OX=9606 GN=CD63 PE=1 SV=2	P08962	CD63	26 kDa	0.082	0.7	[]	22	23	27	28
934	Complement decay-accelerating factor OS=Homo sapiens OX=9606 GN=CD55 PE=1 SV=4	P08174	CD55	41 kDa	0.37	0.9	[]	22	25	25	27
1581	Puromycin-sensitive aminopeptidase OS=Homo sapiens OX=9606 GN=NPEPPS PE=1 SV=2	P55786	NPEPPS	103 kDa	0.94	1	[]	20	26	25	18
893	Cathepsin B OS=Homo sapiens OX=9606 GN=CTSB PE=1 SV=3	P07858	CTSB	38 kDa	0.11	0.9	[]	23	23	24	25
1759	Synaptosomal-associated protein 23 OS=Homo sapiens OX=9606 GN=SNAP23 PE=1 SV=1	O00161	SNAP23	23 kDa	0.68	0.9	[]	21	22	30	24
154	Coatomer subunit gamma-1 OS=Homo sapiens OX=9606 GN=COPG1 PE=1 SV=1	Q9Y678	COPG1	98 kDa	0.042	3	Cereb Exo high, Normal Exo low	34	32	21	13
892	Catenin delta-1 OS=Homo sapiens OX=9606 GN=CTNND1 PE=1 SV=1	O60716	CTNND1	108 kDa	0.25	3.1	[]	21	29	18	18
88	ATP-dependent 6-phosphofructokinase, liver type OS=Homo sapiens OX=9606 GN=PFKL PE=1 SV=6	P17858	PFKL	85 kDa	0.019	2	Cereb Exo high, Normal Exo low	20	23	10	12
1641	Reticulon-4 OS=Homo sapiens OX=9606 GN=RTN4 PE=1 SV=2	Q9NQC3	RTN4	130 kDa	0.15	1.7	[]	31	37	15	12
1473	Plasma membrane calcium-transporting ATPase 1 OS=Homo sapiens OX=9606 GN=ATP2B1 PE=1 SV=4	P20020	ATP2B1	135 kDa	0.97	1	[]	5	2	4	2
1246	Intercellular adhesion molecule 1 OS=Homo sapiens OX=9606 GN=ICAM1 PE=1 SV=2	P05362	ICAM1	58 kDa	0.58	0.9	[]	20	27	25	26
452	Rho-related GTP-binding protein RhoC OS=Homo sapiens OX=9606 GN=RHOC PE=1 SV=1	P08134	RHOC	22 kDa	0.034	1.4	Cereb Exo high, Normal Exo low	30	26	23	22
903	Cell division control protein 42 homolog OS=Homo sapiens OX=9606 GN=CDC42 PE=1 SV=2	P60953	CDC42	21 kDa	0.31	1.2	[]	20	33	27	25
1288	Laminin subunit gamma-1 OS=Homo sapiens OX=9606 GN=LAMC1 PE=1 SV=3	P11047	LAMC1	178 kDa	0.14	0.7	[]	22	28	25	23
1652	Ribonuclease inhibitor OS=Homo sapiens OX=9606 GN=RNH1 PE=1 SV=2	P13489	RNH1	50 kDa	0.11	2.6	[]	32	37	19	19
1051	Ephrin type-A receptor 2 OS=Homo sapiens OX=9606 GN=EPHA2 PE=1 SV=2	P29317	EPHA2	108 kDa	0.11	0.9	[]	21	21	27	23
1219	Importin subunit beta-1 OS=Homo sapiens OX=9606 GN=KPNB1 PE=1 SV=2	Q14974	KPNB1	97 kDa	0.1	1.9	[]	31	36	18	15
823	Beta-2-glycoprotein 1 OS=Homo sapiens OX=9606 GN=APOH PE=1 SV=3	P02749	APOH	38 kDa	0.064	0.7	[]	22	17	27	26
1457	Phosphoglycerate mutase 1 OS=Homo sapiens OX=9606 GN=PGAM1 PE=1 SV=2	P18669	PGAM1	29 kDa	0.62	0.9	[]	20	20	18	26
1198	Histone H2A type 1-D OS=Homo sapiens OX=9606 GN=HIST1H2AD PE=1 SV=2	P20671	HIST1H2AD	14 kDa	0.36	1.3	[]	32	24	18	22
1389	Nck-associated protein 1 OS=Homo sapiens OX=9606 GN=NCKAP1 PE=1 SV=1	Q9Y2A7	NCKAP1	129 kDa	0.3	1.4	[]	30	28	21	19
1163	Guanine nucleotide-binding protein G(k) subunit alpha OS=Homo sapiens OX=9606 GN=GNAI3 PE=1 SV=3	P08754	GNAI3	41 kDa	0.22	1.4	[]	4	2	6	5
528	Trifunctional enzyme subunit alpha, mitochondrial OS=Homo sapiens OX=9606 GN=HADHA PE=1 SV=2	P40939	HADHA	83 kDa	0.021	140	Cereb Exo high, Normal Exo low	51	45	0	2
1797	Tissue-type plasminogen activator OS=Homo sapiens OX=9606 GN=PLAT PE=1 SV=1	P00750	PLAT	63 kDa	0.083	0.7	[]	20	21	25	27
1635	Receptor-type tyrosine-protein phosphatase beta OS=Homo sapiens OX=9606 GN=PTPRB PE=1 SV=3	P23467	PTPRB	224 kDa	0.057	1.8	[]	18	24	23	19
1620	Ras-related protein Rab-7a OS=Homo sapiens OX=9606 GN=RAB7A PE=1 SV=1	P51149	RAB7A	23 kDa	0.16	0.9	[]	25	25	25	23
1369	N-acetylmuramoyl-L-alanine amidase OS=Homo sapiens OX=9606 GN=PGLYRP2 PE=1 SV=1	Q96PD5	PGLYRP2	62 kDa	0.98	1	[]	19	18	24	23
516	Transforming protein RhoA OS=Homo sapiens OX=9606 GN=RHOA PE=1 SV=1	P61586	RHOA	22 kDa	0.034	1.4	Cereb Exo high, Normal Exo low	7	12	7	6
751	Actin-related protein 2/3 complex subunit 2 OS=Homo sapiens OX=9606 GN=ARPC2 PE=1 SV=1	O15144	ARPC2	34 kDa	0.52	1.4	[]	17	21	13	11
1287	Laminin subunit beta-1 OS=Homo sapiens OX=9606 GN=LAMB1 PE=1 SV=2	P07942	LAMB1	198 kDa	0.41	1.6	[]	24	21	25	25
1030	EH domain-containing protein 3 OS=Homo sapiens OX=9606 GN=EHD3 PE=1 SV=2	Q9NZN3	EHD3	61 kDa	0.22	1.4	[]	0	2	2	2
561	Voltage-dependent anion-selective channel protein 1 OS=Homo sapiens OX=9606 GN=VDAC1 PE=1 SV=2	P21796	VDAC1	31 kDa	0.0077	4.7	Cereb Exo high, Normal Exo low	31	33	16	11
96	Actin-related protein 2 OS=Homo sapiens OX=9606 GN=ACTR2 PE=1 SV=1	P61160	ACTR2	45 kDa	0.009	1.3	Cereb Exo high, Normal Exo low	23	23	17	17
1116	GTP-binding nuclear protein Ran OS=Homo sapiens OX=9606 GN=RAN PE=1 SV=3	P62826	RAN	24 kDa	0.67	1	[]	20	17	12	22
491	Staphylococcal nuclease domain-containing protein 1 OS=Homo sapiens OX=9606 GN=SND1 PE=1 SV=1	Q7KZF4	SND1	102 kDa	0.0023	2.8	Cereb Exo high, Normal Exo low	25	30	11	11
493	Stress-70 protein, mitochondrial OS=Homo sapiens OX=9606 GN=HSPA9 PE=1 SV=2	P38646	HSPA9	74 kDa	0.012	2.3	Cereb Exo high, Normal Exo low	25	32	15	17
438	Ras-related protein Rab-5C OS=Homo sapiens OX=9606 GN=RAB5C PE=1 SV=2	P51148	RAB5C	23 kDa	0.041	1.2	Cereb Exo high, Normal Exo low	29	24	21	23
740	ATP-dependent 6-phosphofructokinase, muscle type OS=Homo sapiens OX=9606 GN=PFKM PE=1 SV=2	P08237	PFKM	85 kDa	0.12	1.4	[]	21	19	25	17
247	Glucose-6-phosphate 1-dehydrogenase OS=Homo sapiens OX=9606 GN=G6PD PE=1 SV=4	P11413	G6PD	59 kDa	0.031	1.9	Cereb Exo high, Normal Exo low	22	23	12	11
203	Elongation factor 1-gamma OS=Homo sapiens OX=9606 GN=EEF1G PE=1 SV=3	P26641	EEF1G	50 kDa	0.023	1.7	Cereb Exo high, Normal Exo low	22	21	20	14
1580	Purine nucleoside phosphorylase OS=Homo sapiens OX=9606 GN=PNP PE=1 SV=2	P00491	PNP	32 kDa	0.14	1.2	[]	21	25	25	25
1769	T-complex protein 1 subunit zeta OS=Homo sapiens OX=9606 GN=CCT6A PE=1 SV=3	P40227	CCT6A	58 kDa	0.11	1.9	[]	24	22	14	14
599	EGF-like repeat and discoidin I-like domain-containing protein 3 OS=Homo sapiens OX=9606 GN=EDIL3 PE=1 SV=1	O43854	EDIL3	54 kDa	0.022	0.5	Cereb Exo low, Normal Exo high	12	12	22	19
106	Adenosylhomocysteinase OS=Homo sapiens OX=9606 GN=AHCY PE=1 SV=4	P23526	AHCY	48 kDa	0.047	1.8	Cereb Exo high, Normal Exo low	25	24	22	13
1404	Nicotinamide phosphoribosyltransferase OS=Homo sapiens OX=9606 GN=NAMPT PE=1 SV=1	P43490	NAMPT	56 kDa	0.16	1.6	[]	22	23	17	17
580	Annexin A3 OS=Homo sapiens OX=9606 GN=ANXA3 PE=1 SV=3	P12429	ANXA3	36 kDa	0.018	0.8	Cereb Exo low, Normal Exo high	18	21	25	25
1083	Exportin-2 OS=Homo sapiens OX=9606 GN=CSE1L PE=1 SV=3	P55060	CSE1L	110 kDa	0.32	1.4	[]	21	22	12	11
1264	Keratin, type I cytoskeletal 17 OS=Homo sapiens OX=9606 GN=KRT17 PE=1 SV=2	Q04695	KRT17	48 kDa	0.73	1.3	[]	16	0	4	0
1832	Tropomyosin alpha-4 chain OS=Homo sapiens OX=9606 GN=TPM4 PE=1 SV=3	P67936	TPM4	29 kDa	0.064	1.6	[]	23	29	17	19
631	Protocadherin-16 OS=Homo sapiens OX=9606 GN=DCHS1 PE=1 SV=1	Q96JQ0	DCHS1	346 kDa	0.034	0.4	Cereb Exo low, Normal Exo high	14	21	28	25
1253	Isocitrate dehydrogenase [NADP], mitochondrial OS=Homo sapiens OX=9606 GN=IDH2 PE=1 SV=2	P48735	IDH2	51 kDa	0.3	2.1	[]	21	26	17	13
866	Cadherin-13 OS=Homo sapiens OX=9606 GN=CDH13 PE=1 SV=1	P55290	CDH13	78 kDa	0.12	0.7	[]	15	15	32	21
1613	Ras-related protein Rab-2A OS=Homo sapiens OX=9606 GN=RAB2A PE=1 SV=1	P61019	RAB2A	24 kDa	0.082	1.1	[]	21	24	21	21
1168	Guanine nucleotide-binding protein subunit beta-4 OS=Homo sapiens OX=9606 GN=GNB4 PE=1 SV=3	Q9HAV0	GNB4	38 kDa	0.47	1.1	[]	6	5	9	6
967	Cytosol aminopeptidase OS=Homo sapiens OX=9606 GN=LAP3 PE=1 SV=3	P28838	LAP3	56 kDa	0.85	0.9	[]	22	19	19	18
245	Gelsolin OS=Homo sapiens OX=9606 GN=GSN PE=1 SV=1	P06396	GSN	86 kDa	0.011	1.2	Cereb Exo high, Normal Exo low	21	24	16	15
113	Alpha-centractin OS=Homo sapiens OX=9606 GN=ACTR1A PE=1 SV=1	P61163	ACTR1A	43 kDa	0.03	1.3	Cereb Exo high, Normal Exo low	22	22	21	17
337	Myosin-14 OS=Homo sapiens OX=9606 GN=MYH14 PE=1 SV=2	Q7Z406	MYH14	228 kDa	0.046	2.3	Cereb Exo high, Normal Exo low	2	1	0	0
1179	Hedgehog-interacting protein OS=Homo sapiens OX=9606 GN=HHIP PE=1 SV=3	Q96QV1	HHIP	79 kDa	0.24	0.9	[]	21	18	19	16
1483	Podocalyxin OS=Homo sapiens OX=9606 GN=PODXL PE=1 SV=2	O00592	PODXL	59 kDa	0.09	0.8	[]	18	21	27	20
1804	Transferrin receptor protein 1 OS=Homo sapiens OX=9606 GN=TFRC PE=1 SV=2	P02786	TFRC	85 kDa	0.81	1	[]	15	21	21	20
543	Ubiquitin carboxyl-terminal hydrolase isozyme L1 OS=Homo sapiens OX=9606 GN=UCHL1 PE=1 SV=2	P09936	UCHL1	25 kDa	0.041	1.1	Cereb Exo high, Normal Exo low	18	20	17	18
873	Calmodulin-3 OS=Homo sapiens OX=9606 GN=CALM3 PE=1 SV=1	P0DP25	CALM3	17 kDa	0.28	1.1	[]	18	20	15	19
1312	MARCKS-related protein OS=Homo sapiens OX=9606 GN=MARCKSL1 PE=1 SV=2	P49006	MARCKSL1	20 kDa	0.46	0.9	[]	19	26	25	20
1420	Nucleophosmin OS=Homo sapiens OX=9606 GN=NPM1 PE=1 SV=2	P06748	NPM1	33 kDa	0.31	1.5	[]	23	26	13	15
16	26S proteasome regulatory subunit 7 OS=Homo sapiens OX=9606 GN=PSMC2 PE=1 SV=3	P35998	PSMC2	49 kDa	0.011	4.1	Cereb Exo high, Normal Exo low	23	24	7	8
26	40S ribosomal protein S8 OS=Homo sapiens OX=9606 GN=RPS8 PE=1 SV=2	P62241	RPS8	24 kDa	0.0066	1.7	Cereb Exo high, Normal Exo low	23	27	16	17
963	Cytoplasmic FMR1-interacting protein 1 OS=Homo sapiens OX=9606 GN=CYFIP1 PE=1 SV=1	Q7L576	CYFIP1	145 kDa	0.088	1.1	[]	18	25	16	14
8	26S proteasome non-ATPase regulatory subunit 1 OS=Homo sapiens OX=9606 GN=PSMD1 PE=1 SV=2	Q99460	PSMD1	106 kDa	0.026	3.5	Cereb Exo high, Normal Exo low	24	32	12	9
929	Collagen alpha-1(XVIII) chain OS=Homo sapiens OX=9606 GN=COL18A1 PE=1 SV=5	P39060	COL18A1	178 kDa	0.39	0.8	[]	20	11	22	18
1905	Very long-chain specific acyl-CoA dehydrogenase, mitochondrial OS=Homo sapiens OX=9606 GN=ACADVL PE=1 SV=1	P49748	ACADVL	70 kDa	0.16	2.3	[]	20	26	15	13
78	AP-2 complex subunit alpha-2 OS=Homo sapiens OX=9606 GN=AP2A2 PE=1 SV=2	O94973	AP2A2	104 kDa	0.034	1.6	Cereb Exo high, Normal Exo low	10	8	7	8
1244	Integrin beta-5 OS=Homo sapiens OX=9606 GN=ITGB5 PE=1 SV=1	P18084	ITGB5	88 kDa	0.99	1	[]	16	20	15	27
1395	Neuropilin-1 OS=Homo sapiens OX=9606 GN=NRP1 PE=1 SV=3	O14786	NRP1	103 kDa	0.23	0.9	[]	18	20	22	19
1572	Protein tweety homolog 3 OS=Homo sapiens OX=9606 GN=TTYH3 PE=1 SV=3	Q9C0H2	TTYH3	58 kDa	0.17	0.6	[]	20	15	19	21
1442	Peroxiredoxin-2 OS=Homo sapiens OX=9606 GN=PRDX2 PE=1 SV=5	P32119	PRDX2	22 kDa	0.22	1.3	[]	18	16	14	13
119	Arginine--tRNA ligase, cytoplasmic OS=Homo sapiens OX=9606 GN=RARS PE=1 SV=2	P54136	RARS	75 kDa	0.038	1.8	Cereb Exo high, Normal Exo low	25	19	16	11
440	Ras-related protein Rab-14 OS=Homo sapiens OX=9606 GN=RAB14 PE=1 SV=4	P61106	RAB14	24 kDa	0.027	1.2	Cereb Exo high, Normal Exo low	21	20	18	17
272	Heterogeneous nuclear ribonucleoprotein K OS=Homo sapiens OX=9606 GN=HNRNPK PE=1 SV=1	P61978	HNRNPK	51 kDa	0.0091	3.1	Cereb Exo high, Normal Exo low	22	25	11	11
1186	Hemoglobin subunit beta OS=Homo sapiens OX=9606 GN=HBB PE=1 SV=2	P68871	HBB	16 kDa	0.41	0.9	[]	17	15	17	22
1674	Septin-7 OS=Homo sapiens OX=9606 GN=SEPT7 PE=1 SV=2	Q16181	2020-09-07	51 kDa	0.26	1.4	[]	20	22	22	15
221	Eukaryotic initiation factor 4A-II OS=Homo sapiens OX=9606 GN=EIF4A2 PE=1 SV=2	Q14240	EIF4A2	46 kDa	< 0.00010	2.1	Cereb Exo high, Normal Exo low	5	2	1	3
369	Peptidyl-prolyl cis-trans isomerase B OS=Homo sapiens OX=9606 GN=PPIB PE=1 SV=2	P23284	PPIB	24 kDa	0.0048	6.7	Cereb Exo high, Normal Exo low	22	24	4	4
658	Disintegrin and metalloproteinase domain-containing protein 10 OS=Homo sapiens OX=9606 GN=ADAM10 PE=1 SV=1	O14672	ADAM10	84 kDa	0.18	0.7	[]	19	13	19	16
249	Glutamate dehydrogenase 1, mitochondrial OS=Homo sapiens OX=9606 GN=GLUD1 PE=1 SV=2	P00367	GLUD1	61 kDa	0.0026	1.9	Cereb Exo high, Normal Exo low	22	26	9	11
894	Cathepsin D OS=Homo sapiens OX=9606 GN=CTSD PE=1 SV=1	P07339	CTSD	45 kDa	0.42	0.4	[]	19	17	14	17
1455	Phosphoglucomutase-1 OS=Homo sapiens OX=9606 GN=PGM1 PE=1 SV=3	P36871	PGM1	61 kDa	0.2	0.8	[]	19	16	23	20
1325	Matrix metalloproteinase-14 OS=Homo sapiens OX=9606 GN=MMP14 PE=1 SV=3	P50281	MMP14	66 kDa	0.76	1.1	[]	14	19	14	12
171	DNA-dependent protein kinase catalytic subunit OS=Homo sapiens OX=9606 GN=PRKDC PE=1 SV=3	P78527	PRKDC	469 kDa	0.014	5.9	Cereb Exo high, Normal Exo low	25	36	2	2
138	Calnexin OS=Homo sapiens OX=9606 GN=CANX PE=1 SV=2	P27824	CANX	68 kDa	0.0012	14	Cereb Exo high, Normal Exo low	29	32	6	5
48	60S ribosomal protein L4 OS=Homo sapiens OX=9606 GN=RPL4 PE=1 SV=5	P36578	RPL4	48 kDa	0.0043	6.2	Cereb Exo high, Normal Exo low	25	25	8	8
824	Beta-arrestin-1 OS=Homo sapiens OX=9606 GN=ARRB1 PE=1 SV=2	P49407	ARRB1	47 kDa	0.65	1.4	[]	16	20	14	11
439	Ras-related protein Rab-11B OS=Homo sapiens OX=9606 GN=RAB11B PE=1 SV=4	Q15907	RAB11B	24 kDa	0.0025	1.2	Cereb Exo high, Normal Exo low	19	18	18	20
642	Sushi repeat-containing protein SRPX OS=Homo sapiens OX=9606 GN=SRPX PE=1 SV=1	P78539	SRPX	52 kDa	0.041	0.6	Cereb Exo low, Normal Exo high	13	14	21	19
229	Extended synaptotagmin-1 OS=Homo sapiens OX=9606 GN=ESYT1 PE=1 SV=1	Q9BSJ8	ESYT1	123 kDa	0.024	2.9	Cereb Exo high, Normal Exo low	29	25	8	11
898	Caveolae-associated protein 2 OS=Homo sapiens OX=9606 GN=CAVIN2 PE=1 SV=3	O95810	CAVIN2	47 kDa	0.078	2.2	[]	21	27	13	15
139	Calpain small subunit 1 OS=Homo sapiens OX=9606 GN=CAPNS1 PE=1 SV=1	P04632	CAPNS1	28 kDa	0.033	2.4	Cereb Exo high, Normal Exo low	16	23	13	15
787	Alpha-soluble NSF attachment protein OS=Homo sapiens OX=9606 GN=NAPA PE=1 SV=3	P54920	NAPA	33 kDa	0.21	1.1	[]	21	17	21	19
228	Exportin-1 OS=Homo sapiens OX=9606 GN=XPO1 PE=1 SV=1	O14980	XPO1	123 kDa	0.045	2.7	Cereb Exo high, Normal Exo low	16	20	18	12
669	4-aminobutyrate aminotransferase, mitochondrial OS=Homo sapiens OX=9606 GN=ABAT PE=1 SV=3	P80404	ABAT	56 kDa	0.11	0.7	[]	19	13	18	19
1233	Insulin-like growth factor-binding protein 7 OS=Homo sapiens OX=9606 GN=IGFBP7 PE=1 SV=1	Q16270	IGFBP7	29 kDa	0.24	0.7	[]	15	18	17	20
1510	Programmed cell death protein 6 OS=Homo sapiens OX=9606 GN=PDCD6 PE=1 SV=1	O75340	PDCD6	22 kDa	0.59	1	[]	21	17	16	16
1741	Stress-induced-phosphoprotein 1 OS=Homo sapiens OX=9606 GN=STIP1 PE=1 SV=1	P31948	STIP1	63 kDa	0.17	1.4	[]	15	15	12	13
1000	Disco-interacting protein 2 homolog B OS=Homo sapiens OX=9606 GN=DIP2B PE=1 SV=3	Q9P265	DIP2B	171 kDa	0.88	1	[]	17	22	19	15
97	Actin-related protein 2/3 complex subunit 1B OS=Homo sapiens OX=9606 GN=ARPC1B PE=1 SV=3	O15143	ARPC1B	41 kDa	0.045	1.8	Cereb Exo high, Normal Exo low	19	29	11	13
153	Coatomer subunit beta' OS=Homo sapiens OX=9606 GN=COPB2 PE=1 SV=2	P35606	COPB2	102 kDa	0.012	2.7	Cereb Exo high, Normal Exo low	25	24	8	9
1855	UDP-glucose 6-dehydrogenase OS=Homo sapiens OX=9606 GN=UGDH PE=1 SV=1	O60701	UGDH	55 kDa	0.13	1.7	[]	25	22	14	13
1616	Ras-related protein Rab-3D OS=Homo sapiens OX=9606 GN=RAB3D PE=1 SV=1	O95716	RAB3D	24 kDa	0.17	1.3	[]	14	10	9	7
605	Glycogen phosphorylase, liver form OS=Homo sapiens OX=9606 GN=PYGL PE=1 SV=4	P06737	PYGL	97 kDa	0.012	0.8	Cereb Exo low, Normal Exo high	9	5	10	10
845	CD44 antigen OS=Homo sapiens OX=9606 GN=CD44 PE=1 SV=3	P16070	CD44	82 kDa	0.19	1.2	[]	18	22	14	16
1615	Ras-related protein Rab-3A OS=Homo sapiens OX=9606 GN=RAB3A PE=1 SV=1	P20336	RAB3A	25 kDa	0.054	1.2	[]	6	8	4	7
1342	Mitogen-activated protein kinase 1 OS=Homo sapiens OX=9606 GN=MAPK1 PE=1 SV=3	P28482	MAPK1	41 kDa	0.45	1.2	[]	15	16	20	14
690	26S proteasome regulatory subunit 6B OS=Homo sapiens OX=9606 GN=PSMC4 PE=1 SV=2	P43686	PSMC4	47 kDa	0.2	3.2	[]	25	21	10	9
1623	Ras-related protein Rab-10 OS=Homo sapiens OX=9606 GN=RAB10 PE=1 SV=1	P61026	RAB10	23 kDa	0.56	1.2	[]	7	17	14	12
279	Heterogeneous nuclear ribonucleoproteins A2/B1 OS=Homo sapiens OX=9606 GN=HNRNPA2B1 PE=1 SV=2	P22626	HNRNPA2B1	37 kDa	0.0082	3.7	Cereb Exo high, Normal Exo low	23	22	10	7
50	60S ribosomal protein L6 OS=Homo sapiens OX=9606 GN=RPL6 PE=1 SV=3	Q02878	RPL6	33 kDa	0.017	3.6	Cereb Exo high, Normal Exo low	18	19	8	7
1165	Guanine nucleotide-binding protein G(s) subunit alpha isoforms XLas OS=Homo sapiens OX=9606 GN=GNAS PE=1 SV=2	Q5JWF2	GNAS	111 kDa	0.36	1.9	[]	12	14	12	12
1423	Nucleoside diphosphate kinase B OS=Homo sapiens OX=9606 GN=NME2 PE=1 SV=1	P22392	NME2	17 kDa	0.13	1.3	[]	15	18	11	11
607	HLA class I histocompatibility antigen, B-18 alpha chain OS=Homo sapiens OX=9606 GN=HLA-B PE=1 SV=1	P30466	HLA-B	40 kDa	0.047	0.8	Cereb Exo low, Normal Exo high	7	6	5	5
647	Tissue factor pathway inhibitor 2 OS=Homo sapiens OX=9606 GN=TFPI2 PE=1 SV=1	P48307	TFPI2	27 kDa	0.0093	0.6	Cereb Exo low, Normal Exo high	15	14	21	22
1088	F-actin-capping protein subunit alpha-1 OS=Homo sapiens OX=9606 GN=CAPZA1 PE=1 SV=3	P52907	CAPZA1	33 kDa	0.062	1.4	[]	19	21	16	15
1717	Sodium/potassium-transporting ATPase subunit beta-3 OS=Homo sapiens OX=9606 GN=ATP1B3 PE=1 SV=1	P54709	ATP1B3	32 kDa	0.17	0.8	[]	13	16	14	16
22	40S ribosomal protein S4, X isoform OS=Homo sapiens OX=9606 GN=RPS4X PE=1 SV=2	P62701	RPS4X	30 kDa	0.00041	2.6	Cereb Exo high, Normal Exo low	16	21	9	8
1606	Ras-related C3 botulinum toxin substrate 1 OS=Homo sapiens OX=9606 GN=RAC1 PE=1 SV=1	P63000	RAC1	21 kDa	0.22	1.1	[]	15	15	12	12
422	Protein transport protein Sec23A OS=Homo sapiens OX=9606 GN=SEC23A PE=1 SV=2	Q15436	SEC23A	86 kDa	0.0089	2.9	Cereb Exo high, Normal Exo low	19	26	9	14
55	60S ribosomal protein L10 OS=Homo sapiens OX=9606 GN=RPL10 PE=1 SV=4	P27635	RPL10	25 kDa	0.0091	3.3	Cereb Exo high, Normal Exo low	23	21	7	10
192	Dynamin-2 OS=Homo sapiens OX=9606 GN=DNM2 PE=1 SV=2	P50570	DNM2	98 kDa	0.0063	2.4	Cereb Exo high, Normal Exo low	19	23	12	12
905	Ceruloplasmin OS=Homo sapiens OX=9606 GN=CP PE=1 SV=1	P00450	CP	122 kDa	0.055	0.5	[]	13	14	17	20
1610	Ras-related protein R-Ras OS=Homo sapiens OX=9606 GN=RRAS PE=1 SV=1	P10301	RRAS	23 kDa	0.09	1.1	[]	12	15	12	11
551	V-type proton ATPase subunit C 1 OS=Homo sapiens OX=9606 GN=ATP6V1C1 PE=1 SV=4	P21283	ATP6V1C1	44 kDa	0.026	1.2	Cereb Exo high, Normal Exo low	14	14	18	20
964	Cytoplasmic aconitate hydratase OS=Homo sapiens OX=9606 GN=ACO1 PE=1 SV=3	P21399	ACO1	98 kDa	0.81	0.9	[]	16	17	17	13
1153	Golgi apparatus protein 1 OS=Homo sapiens OX=9606 GN=GLG1 PE=1 SV=2	Q92896	GLG1	135 kDa	0.065	1.9	[]	26	24	9	8
1343	Mitogen-activated protein kinase 3 OS=Homo sapiens OX=9606 GN=MAPK3 PE=1 SV=4	P27361	MAPK3	43 kDa	0.077	1.1	[]	9	7	5	7
186	Dolichyl-diphosphooligosaccharide--protein glycosyltransferase subunit 2 OS=Homo sapiens OX=9606 GN=RPN2 PE=1 SV=3	P04844	RPN2	69 kDa	0.0046	34	Cereb Exo high, Normal Exo low	29	36	3	3
939	Copine-3 OS=Homo sapiens OX=9606 GN=CPNE3 PE=1 SV=1	O75131	CPNE3	60 kDa	0.89	1.1	[]	17	15	14	16
698	40S ribosomal protein SA OS=Homo sapiens OX=9606 GN=RPSA PE=1 SV=4	P08865	RPSA	33 kDa	0.41	1.2	[]	18	19	16	16
1166	Guanine nucleotide-binding protein subunit alpha-11 OS=Homo sapiens OX=9606 GN=GNA11 PE=1 SV=2	P29992	GNA11	42 kDa	0.22	1.2	[]	15	16	11	11
1889	V-type proton ATPase subunit E 1 OS=Homo sapiens OX=9606 GN=ATP6V1E1 PE=1 SV=1	P36543	ATP6V1E1	26 kDa	0.2	0.8	[]	13	18	13	19
260	Heat shock protein 105 kDa OS=Homo sapiens OX=9606 GN=HSPH1 PE=1 SV=1	Q92598	HSPH1	97 kDa	0.024	1.5	Cereb Exo high, Normal Exo low	12	19	10	12
185	Dolichyl-diphosphooligosaccharide--protein glycosyltransferase subunit 1 OS=Homo sapiens OX=9606 GN=RPN1 PE=1 SV=1	P04843	RPN1	69 kDa	0.00088	28	Cereb Exo high, Normal Exo low	22	28	2	4
15	26S proteasome regulatory subunit 6A OS=Homo sapiens OX=9606 GN=PSMC3 PE=1 SV=3	P17980	PSMC3	49 kDa	0.05	2.2	Cereb Exo high, Normal Exo low	18	16	14	14
152	Coatomer subunit beta OS=Homo sapiens OX=9606 GN=COPB1 PE=1 SV=3	P53618	COPB1	107 kDa	0.002	2.9	Cereb Exo high, Normal Exo low	19	19	10	9
1672	Septin-2 OS=Homo sapiens OX=9606 GN=SEPT2 PE=1 SV=1	Q15019	2020-09-02	41 kDa	0.12	2.2	[]	21	21	11	11
1400	Niban-like protein 1 OS=Homo sapiens OX=9606 GN=FAM129B PE=1 SV=3	Q96TA1	FAM129B	84 kDa	0.59	1.2	[]	14	18	11	11
1567	Protein spinster homolog 1 OS=Homo sapiens OX=9606 GN=SPNS1 PE=1 SV=1	Q9H2V7	SPNS1	57 kDa	0.7	1.3	[]	20	12	17	13
1632	Ras-related protein Rap-2b OS=Homo sapiens OX=9606 GN=RAP2B PE=1 SV=1	P61225	RAP2B	21 kDa	0.56	1	[]	7	5	6	5
1221	Importin-5 OS=Homo sapiens OX=9606 GN=IPO5 PE=1 SV=4	O00410	IPO5	124 kDa	0.65	1.2	[]	17	17	14	11
51	60S ribosomal protein L7 OS=Homo sapiens OX=9606 GN=RPL7 PE=1 SV=1	P18124	RPL7	29 kDa	0.0013	3.6	Cereb Exo high, Normal Exo low	14	14	4	5
562	Voltage-dependent anion-selective channel protein 2 OS=Homo sapiens OX=9606 GN=VDAC2 PE=1 SV=2	P45880	VDAC2	32 kDa	0.012	3.7	Cereb Exo high, Normal Exo low	17	20	6	6
323	Microtubule-actin cross-linking factor 1, isoforms 1/2/3/5 OS=Homo sapiens OX=9606 GN=MACF1 PE=1 SV=4	Q9UPN3	MACF1	838 kDa	0.022	3	Cereb Exo high, Normal Exo low	20	21	4	7
248	Glucosidase 2 subunit beta OS=Homo sapiens OX=9606 GN=PRKCSH PE=1 SV=2	P14314	PRKCSH	59 kDa	0.00019	330	Cereb Exo high, Normal Exo low	30	28	2	2
1266	Keratin, type II cytoskeletal 1b OS=Homo sapiens OX=9606 GN=KRT77 PE=2 SV=3	Q7Z794	KRT77	62 kDa	0.83	0.9	[]	6	2	2	3
19	40S ribosomal protein S2 OS=Homo sapiens OX=9606 GN=RPS2 PE=1 SV=2	P15880	RPS2	31 kDa	0.0013	1.9	Cereb Exo high, Normal Exo low	16	15	9	11
1127	Gap junction alpha-1 protein OS=Homo sapiens OX=9606 GN=GJA1 PE=1 SV=2	P17302	GJA1	43 kDa	0.12	0.9	[]	17	21	14	16
293	Isoleucine--tRNA ligase, cytoplasmic OS=Homo sapiens OX=9606 GN=IARS PE=1 SV=2	P41252	IARS	145 kDa	0.0063	2.6	Cereb Exo high, Normal Exo low	15	18	9	6
583	Beta-2-microglobulin OS=Homo sapiens OX=9606 GN=B2M PE=1 SV=1	P61769	B2M	14 kDa	0.027	0.8	Cereb Exo low, Normal Exo high	12	8	15	16
471	Serine/threonine-protein phosphatase PP1-alpha catalytic subunit OS=Homo sapiens OX=9606 GN=PPP1CA PE=1 SV=1	P62136	PPP1CA	38 kDa	0.024	2.1	Cereb Exo high, Normal Exo low	20	22	10	10
1011	Dual specificity mitogen-activated protein kinase kinase 1 OS=Homo sapiens OX=9606 GN=MAP2K1 PE=1 SV=2	Q02750	MAP2K1	43 kDa	0.18	1.1	[]	14	11	13	10
1286	Laminin subunit alpha-4 OS=Homo sapiens OX=9606 GN=LAMA4 PE=1 SV=4	Q16363	LAMA4	203 kDa	0.52	0.9	[]	13	17	16	15
1402	Nicastrin OS=Homo sapiens OX=9606 GN=NCSTN PE=1 SV=2	Q92542	NCSTN	78 kDa	0.24	0.9	[]	14	11	14	9
1554	Protein arginine N-methyltransferase 1 OS=Homo sapiens OX=9606 GN=PRMT1 PE=1 SV=3	Q99873	PRMT1	42 kDa	0.056	1.5	[]	15	13	10	12
994	Dihydropyrimidinase-related protein 5 OS=Homo sapiens OX=9606 GN=DPYSL5 PE=1 SV=1	Q9BPU6	DPYSL5	61 kDa	0.33	0.8	[]	14	11	15	13
13	26S proteasome non-ATPase regulatory subunit 13 OS=Homo sapiens OX=9606 GN=PSMD13 PE=1 SV=2	Q9UNM6	PSMD13	43 kDa	0.013	2.6	Cereb Exo high, Normal Exo low	18	16	7	5
1911	Vitamin D-binding protein OS=Homo sapiens OX=9606 GN=GC PE=1 SV=2	P02774	GC	53 kDa	0.067	0.3	[]	9	12	15	16
1134	Glucose-6-phosphate isomerase OS=Homo sapiens OX=9606 GN=GPI PE=1 SV=4	P06744	GPI	63 kDa	0.09	1.3	[]	16	18	11	10
1305	Lysosomal acid phosphatase OS=Homo sapiens OX=9606 GN=ACP2 PE=1 SV=3	P11117	ACP2	48 kDa	0.42	0.8	[]	10	10	13	15
801	Annexin A7 OS=Homo sapiens OX=9606 GN=ANXA7 PE=1 SV=3	P20073	ANXA7	53 kDa	0.28	1.2	[]	12	19	17	13
47	60S ribosomal protein L3 OS=Homo sapiens OX=9606 GN=RPL3 PE=1 SV=2	P39023	RPL3	46 kDa	0.0046	5.7	Cereb Exo high, Normal Exo low	23	25	6	6
584	CD276 antigen OS=Homo sapiens OX=9606 GN=CD276 PE=1 SV=1	Q5ZPR3	CD276	57 kDa	0.012	0.6	Cereb Exo low, Normal Exo high	12	15	19	17
1723	Sorcin OS=Homo sapiens OX=9606 GN=SRI PE=1 SV=1	P30626	SRI	22 kDa	0.62	1.1	[]	12	14	13	15
1696	Serine/threonine-protein phosphatase 2A catalytic subunit alpha isoform OS=Homo sapiens OX=9606 GN=PPP2CA PE=1 SV=1	P67775	PPP2CA	36 kDa	0.6	0.7	[]	15	19	16	15
277	Heterogeneous nuclear ribonucleoprotein U OS=Homo sapiens OX=9606 GN=HNRNPU PE=1 SV=6	Q00839	HNRNPU	91 kDa	0.0085	4.7	Cereb Exo high, Normal Exo low	17	17	7	9
683	26S proteasome non-ATPase regulatory subunit 2 OS=Homo sapiens OX=9606 GN=PSMD2 PE=1 SV=3	Q13200	PSMD2	100 kDa	0.11	1.9	[]	17	19	9	4
301	Leucine--tRNA ligase, cytoplasmic OS=Homo sapiens OX=9606 GN=LARS PE=1 SV=2	Q9P2J5	LARS	134 kDa	0.02	2.5	Cereb Exo high, Normal Exo low	21	20	7	7
695	40S ribosomal protein S5 OS=Homo sapiens OX=9606 GN=RPS5 PE=1 SV=4	P46782	RPS5	23 kDa	0.063	2.2	[]	16	19	10	8
1757	Synaptojanin-1 OS=Homo sapiens OX=9606 GN=SYNJ1 PE=1 SV=2	O43426	SYNJ1	173 kDa	0.099	0.6	[]	12	14	12	14
109	Alanine--tRNA ligase, cytoplasmic OS=Homo sapiens OX=9606 GN=AARS PE=1 SV=2	P49588	AARS	107 kDa	0.011	12	Cereb Exo high, Normal Exo low	19	22	9	7
1164	Guanine nucleotide-binding protein G(q) subunit alpha OS=Homo sapiens OX=9606 GN=GNAQ PE=1 SV=4	P50148	GNAQ	42 kDa	0.27	1.1	[]	10	10	11	9
489	Spliceosome RNA helicase DDX39B OS=Homo sapiens OX=9606 GN=DDX39B PE=1 SV=1	Q13838	DDX39B	49 kDa	0.034	1.9	Cereb Exo high, Normal Exo low	14	19	8	9
1546	Protein S100-A10 OS=Homo sapiens OX=9606 GN=S100A10 PE=1 SV=2	P60903	S100A10	11 kDa	0.71	1	[]	11	11	9	11
1345	Mitogen-activated protein kinase kinase kinase kinase 4 OS=Homo sapiens OX=9606 GN=MAP4K4 PE=1 SV=2	O95819	MAP4K4	142 kDa	0.13	1.8	[]	11	14	11	11
1926	X-ray repair cross-complementing protein 6 OS=Homo sapiens OX=9606 GN=XRCC6 PE=1 SV=2	P12956	XRCC6	70 kDa	0.055	1.7	[]	14	13	8	9
831	Bifunctional purine biosynthesis protein PURH OS=Homo sapiens OX=9606 GN=ATIC PE=1 SV=3	P31939	ATIC	65 kDa	0.72	1.1	[]	14	19	10	7
767	Adhesion G protein-coupled receptor F5 OS=Homo sapiens OX=9606 GN=ADGRF5 PE=1 SV=3	Q8IZF2	ADGRF5	149 kDa	0.53	0.7	[]	12	11	15	16
1095	Fermitin family homolog 2 OS=Homo sapiens OX=9606 GN=FERMT2 PE=1 SV=1	Q96AC1	FERMT2	78 kDa	0.92	1	[]	13	13	14	12
120	Asparagine--tRNA ligase, cytoplasmic OS=Homo sapiens OX=9606 GN=NARS PE=1 SV=1	O43776	NARS	63 kDa	0.0092	1.5	Cereb Exo high, Normal Exo low	13	18	10	10
547	Unconventional myosin-Ib OS=Homo sapiens OX=9606 GN=MYO1B PE=1 SV=3	O43795	MYO1B	132 kDa	0.011	2.8	Cereb Exo high, Normal Exo low	16	23	6	6
45	60S acidic ribosomal protein P0 OS=Homo sapiens OX=9606 GN=RPLP0 PE=1 SV=1	P05388	RPLP0	34 kDa	0.016	1.7	Cereb Exo high, Normal Exo low	14	16	11	12
34	40S ribosomal protein S17 OS=Homo sapiens OX=9606 GN=RPS17 PE=1 SV=2	P08708	RPS17	16 kDa	0.045	2.8	Cereb Exo high, Normal Exo low	15	18	12	7
1524	Proteasome subunit alpha type-4 OS=Homo sapiens OX=9606 GN=PSMA4 PE=1 SV=1	P25789	PSMA4	29 kDa	0.17	1.4	[]	13	19	14	11
1679	Serine--tRNA ligase, cytoplasmic OS=Homo sapiens OX=9606 GN=SARS PE=1 SV=3	P49591	SARS	59 kDa	0.32	1	[]	13	9	13	13
384	Poly(rC)-binding protein 1 OS=Homo sapiens OX=9606 GN=PCBP1 PE=1 SV=2	Q15365	PCBP1	37 kDa	0.016	1.8	Cereb Exo high, Normal Exo low	15	15	14	12
1096	Fermitin family homolog 3 OS=Homo sapiens OX=9606 GN=FERMT3 PE=1 SV=1	Q86UX7	FERMT3	76 kDa	0.18	1.8	[]	15	22	12	9
1430	P2X purinoceptor 4 OS=Homo sapiens OX=9606 GN=P2RX4 PE=1 SV=2	Q99571	P2RX4	43 kDa	0.14	0.8	[]	13	11	11	13
1397	Neuroplastin OS=Homo sapiens OX=9606 GN=NPTN PE=1 SV=2	Q9Y639	NPTN	44 kDa	0.26	0.6	[]	13	11	12	12
25	40S ribosomal protein S7 OS=Homo sapiens OX=9606 GN=RPS7 PE=1 SV=1	P62081	RPS7	22 kDa	0.029	3.8	Cereb Exo high, Normal Exo low	15	17	10	7
472	Serine/threonine-protein phosphatase PP1-beta catalytic subunit OS=Homo sapiens OX=9606 GN=PPP1CB PE=1 SV=3	P62140	PPP1CB	37 kDa	0.0069	2.3	Cereb Exo high, Normal Exo low	2	2	3	2
1075	Eukaryotic translation initiation factor 5A-1 OS=Homo sapiens OX=9606 GN=EIF5A PE=1 SV=2	P63241	EIF5A	17 kDa	0.12	2.5	[]	14	18	7	9
1291	Latent-transforming growth factor beta-binding protein 2 OS=Homo sapiens OX=9606 GN=LTBP2 PE=1 SV=3	Q14767	LTBP2	195 kDa	0.28	0.5	[]	7	9	15	12
393	Probable ATP-dependent RNA helicase DDX17 OS=Homo sapiens OX=9606 GN=DDX17 PE=1 SV=2	Q92841	DDX17	80 kDa	0.0032	1.8	Cereb Exo high, Normal Exo low	20	16	8	10
1045	Endothelial cell-selective adhesion molecule OS=Homo sapiens OX=9606 GN=ESAM PE=1 SV=1	Q96AP7	ESAM	41 kDa	0.084	0.6	[]	10	10	19	13
729	AP-2 complex subunit mu OS=Homo sapiens OX=9606 GN=AP2M1 PE=1 SV=2	Q96CW1	AP2M1	50 kDa	0.088	1.5	[]	6	15	5	9
968	Cytosolic acyl coenzyme A thioester hydrolase OS=Homo sapiens OX=9606 GN=ACOT7 PE=1 SV=3	O00154	ACOT7	42 kDa	0.71	1	[]	15	13	12	11
1123	GTPase NRas OS=Homo sapiens OX=9606 GN=NRAS PE=1 SV=1	P01111	NRAS	21 kDa	0.43	1.1	[]	17	16	14	12
230	F-actin-capping protein subunit beta OS=Homo sapiens OX=9606 GN=CAPZB PE=1 SV=4	P47756	CAPZB	31 kDa	0.014	1.6	Cereb Exo high, Normal Exo low	11	20	11	8
691	26S proteasome regulatory subunit 8 OS=Homo sapiens OX=9606 GN=PSMC5 PE=1 SV=1	P62195	PSMC5	46 kDa	0.22	3.3	[]	17	16	10	9
953	Cullin-4B OS=Homo sapiens OX=9606 GN=CUL4B PE=1 SV=4	Q13620	CUL4B	104 kDa	0.56	1.1	[]	15	14	14	9
385	Poly(rC)-binding protein 2 OS=Homo sapiens OX=9606 GN=PCBP2 PE=1 SV=1	Q15366	PCBP2	39 kDa	0.0059	2.3	Cereb Exo high, Normal Exo low	8	8	4	6
565	eIF-2-alpha kinase activator GCN1 OS=Homo sapiens OX=9606 GN=GCN1 PE=1 SV=6	Q92616	GCN1	293 kDa	0.026	7.1	Cereb Exo high, Normal Exo low	19	22	6	4
890	Catenin alpha-2 OS=Homo sapiens OX=9606 GN=CTNNA2 PE=1 SV=5	P26232	CTNNA2	105 kDa	0.11	0.8	[]	5	4	4	5
445	Reticulocalbin-1 OS=Homo sapiens OX=9606 GN=RCN1 PE=1 SV=1	Q15293	RCN1	39 kDa	0.0015	INF	Cereb Exo high, Normal Exo low	18	25	0	0
1252	Isocitrate dehydrogenase [NADP] cytoplasmic OS=Homo sapiens OX=9606 GN=IDH1 PE=1 SV=2	O75874	IDH1	47 kDa	0.43	1.1	[]	11	14	10	9
775	Alcohol dehydrogenase class-3 OS=Homo sapiens OX=9606 GN=ADH5 PE=1 SV=4	P11766	ADH5	40 kDa	0.31	0.8	[]	5	6	8	10
1902	Valine--tRNA ligase OS=Homo sapiens OX=9606 GN=VARS PE=1 SV=4	P26640	VARS	140 kDa	0.31	1.8	[]	12	14	9	9
17	26S proteasome regulatory subunit 10B OS=Homo sapiens OX=9606 GN=PSMC6 PE=1 SV=1	P62333	PSMC6	44 kDa	0.016	2.1	Cereb Exo high, Normal Exo low	15	18	6	9
1141	Glutathione S-transferase omega-1 OS=Homo sapiens OX=9606 GN=GSTO1 PE=1 SV=2	P78417	GSTO1	28 kDa	0.16	1.5	[]	6	11	8	4
741	ATP-dependent RNA helicase A OS=Homo sapiens OX=9606 GN=DHX9 PE=1 SV=4	Q08211	DHX9	141 kDa	0.063	2.4	[]	15	19	8	7
742	ATP-dependent RNA helicase DDX1 OS=Homo sapiens OX=9606 GN=DDX1 PE=1 SV=2	Q92499	DDX1	82 kDa	0.12	2.1	[]	15	15	12	8
1633	Ras-related protein Rap-2c OS=Homo sapiens OX=9606 GN=RAP2C PE=1 SV=1	Q9Y3L5	RAP2C	21 kDa	0.8	1	[]	9	13	16	15
1607	Ras-related C3 botulinum toxin substrate 2 OS=Homo sapiens OX=9606 GN=RAC2 PE=1 SV=1	P15153	RAC2	21 kDa	0.092	1.2	[]	5	5	4	5
108	Adipocyte plasma membrane-associated protein OS=Homo sapiens OX=9606 GN=APMAP PE=1 SV=2	Q9HDC9	APMAP	46 kDa	0.0016	INF	Cereb Exo high, Normal Exo low	24	21	0	0
806	Apolipoprotein A-II OS=Homo sapiens OX=9606 GN=APOA2 PE=1 SV=1	P02652	APOA2	11 kDa	0.13	0.9	[]	13	12	12	15
124	BTB/POZ domain-containing protein KCTD12 OS=Homo sapiens OX=9606 GN=KCTD12 PE=1 SV=1	Q96CX2	KCTD12	36 kDa	0.017	2.1	Cereb Exo high, Normal Exo low	13	14	9	10
463	Septin-11 OS=Homo sapiens OX=9606 GN=SEPT11 PE=1 SV=3	Q9NVA2	2020-09-11	49 kDa	0.019	1.4	Cereb Exo high, Normal Exo low	13	14	6	7
913	Citrate synthase, mitochondrial OS=Homo sapiens OX=9606 GN=CS PE=1 SV=2	O75390	CS	52 kDa	0.12	1.1	[]	8	7	8	10
648	Transthyretin OS=Homo sapiens OX=9606 GN=TTR PE=1 SV=1	P02766	TTR	16 kDa	0.016	0.5	Cereb Exo low, Normal Exo high	13	16	12	13
103	Adenine phosphoribosyltransferase OS=Homo sapiens OX=9606 GN=APRT PE=1 SV=2	P07741	APRT	20 kDa	0.0039	2.4	Cereb Exo high, Normal Exo low	13	17	11	10
1849	Tyrosine-protein kinase Yes OS=Homo sapiens OX=9606 GN=YES1 PE=1 SV=3	P07947	YES1	61 kDa	0.78	1	[]	9	15	10	10
665	2',3'-cyclic-nucleotide 3'-phosphodiesterase OS=Homo sapiens OX=9606 GN=CNP PE=1 SV=2	P09543	CNP	48 kDa	0.48	1.1	[]	13	15	10	10
985	Desmoplakin OS=Homo sapiens OX=9606 GN=DSP PE=1 SV=3	P15924	DSP	332 kDa	0.85	0.8	[]	20	6	22	5
1478	Platelet-activating factor acetylhydrolase IB subunit alpha OS=Homo sapiens OX=9606 GN=PAFAH1B1 PE=1 SV=2	P43034	PAFAH1B1	47 kDa	0.4	0.5	[]	13	12	12	15
448	Rho GDP-dissociation inhibitor 2 OS=Homo sapiens OX=9606 GN=ARHGDIB PE=1 SV=3	P52566	ARHGDIB	23 kDa	0.0015	1.6	Cereb Exo high, Normal Exo low	13	16	6	6
1690	Serine/threonine-protein phosphatase 2A 55 kDa regulatory subunit B alpha isoform OS=Homo sapiens OX=9606 GN=PPP2R2A PE=1 SV=1	P63151	PPP2R2A	52 kDa	0.054	1.5	[]	12	12	15	8
1422	Nucleoside diphosphate kinase A OS=Homo sapiens OX=9606 GN=NME1 PE=1 SV=1	P15531	NME1	17 kDa	0.29	1.3	[]	5	7	4	5
33	40S ribosomal protein S16 OS=Homo sapiens OX=9606 GN=RPS16 PE=1 SV=2	P62249	RPS16	16 kDa	0.045	1.4	Cereb Exo high, Normal Exo low	14	13	12	10
1853	U5 small nuclear ribonucleoprotein 200 kDa helicase OS=Homo sapiens OX=9606 GN=SNRNP200 PE=1 SV=2	O75643	SNRNP200	245 kDa	0.45	1.3	[]	11	12	9	9
436	Ras-related protein Rab-5A OS=Homo sapiens OX=9606 GN=RAB5A PE=1 SV=2	P20339	RAB5A	24 kDa	0.012	1.3	Cereb Exo high, Normal Exo low	7	9	6	7
1089	F-actin-capping protein subunit alpha-2 OS=Homo sapiens OX=9606 GN=CAPZA2 PE=1 SV=3	P47755	CAPZA2	33 kDa	0.14	1.3	[]	12	11	8	10
596	Disintegrin and metalloproteinase domain-containing protein 9 OS=Homo sapiens OX=9606 GN=ADAM9 PE=1 SV=1	Q13443	ADAM9	91 kDa	0.0099	0.9	Cereb Exo low, Normal Exo high	11	12	12	11
1046	Endothelial cell-specific chemotaxis regulator OS=Homo sapiens OX=9606 GN=ECSCR PE=1 SV=1	Q19T08	ECSCR	21 kDa	0.23	1.4	[]	14	16	10	13
1619	Ras-related protein Rab-6B OS=Homo sapiens OX=9606 GN=RAB6B PE=1 SV=1	Q9NRW1	RAB6B	23 kDa	0.26	4.1	[]	6	5	5	2
778	Aldehyde dehydrogenase, mitochondrial OS=Homo sapiens OX=9606 GN=ALDH2 PE=1 SV=2	P05091	ALDH2	56 kDa	0.23	2	[]	12	16	9	7
931	Collagen alpha-2(V) chain OS=Homo sapiens OX=9606 GN=COL5A2 PE=1 SV=3	P05997	COL5A2	145 kDa	0.59	1.2	[]	19	11	7	14
830	Bifunctional glutamate/proline--tRNA ligase OS=Homo sapiens OX=9606 GN=EPRS PE=1 SV=5	P07814	EPRS	171 kDa	0.071	2.7	[]	14	14	6	4
1391	Neprilysin OS=Homo sapiens OX=9606 GN=MME PE=1 SV=2	P08473	MME	86 kDa	0.083	0.6	[]	7	11	19	11
611	Intercellular adhesion molecule 2 OS=Homo sapiens OX=9606 GN=ICAM2 PE=1 SV=2	P13598	ICAM2	31 kDa	0.016	0.7	Cereb Exo low, Normal Exo high	10	9	8	16
1181	Hematopoietic progenitor cell antigen CD34 OS=Homo sapiens OX=9606 GN=CD34 PE=1 SV=2	P28906	CD34	41 kDa	0.34	0.5	[]	12	14	10	13
1786	Thioredoxin reductase 1, cytoplasmic OS=Homo sapiens OX=9606 GN=TXNRD1 PE=1 SV=3	Q16881	TXNRD1	71 kDa	0.064	1.6	[]	12	13	11	9
843	C-type lectin domain family 14 member A OS=Homo sapiens OX=9606 GN=CLEC14A PE=1 SV=1	Q86T13	CLEC14A	52 kDa	0.22	0.6	[]	8	13	16	11
597	DnaJ homolog subfamily C member 5 OS=Homo sapiens OX=9606 GN=DNAJC5 PE=1 SV=1	Q9H3Z4	DNAJC5	22 kDa	0.016	0.7	Cereb Exo low, Normal Exo high	9	9	13	13
456	S-formylglutathione hydrolase OS=Homo sapiens OX=9606 GN=ESD PE=1 SV=2	P10768	ESD	31 kDa	0.047	1.7	Cereb Exo high, Normal Exo low	14	9	12	9
1618	Ras-related protein Rab-6A OS=Homo sapiens OX=9606 GN=RAB6A PE=1 SV=3	P20340	RAB6A	24 kDa	0.27	3.7	[]	10	11	12	10
623	Neurogenic locus notch homolog protein 1 OS=Homo sapiens OX=9606 GN=NOTCH1 PE=1 SV=4	P46531	NOTCH1	272 kDa	0.012	0.7	Cereb Exo low, Normal Exo high	9	15	11	10
222	Eukaryotic translation initiation factor 3 subunit A OS=Homo sapiens OX=9606 GN=EIF3A PE=1 SV=1	Q14152	EIF3A	167 kDa	0.025	1.9	Cereb Exo high, Normal Exo low	13	11	10	9
1791	Thrombospondin type-1 domain-containing protein 4 OS=Homo sapiens OX=9606 GN=THSD4 PE=2 SV=2	Q6ZMP0	THSD4	112 kDa	0.36	0.5	[]	9	11	12	7
1869	Ubiquitin thioesterase OTUB1 OS=Homo sapiens OX=9606 GN=OTUB1 PE=1 SV=2	Q96FW1	OTUB1	31 kDa	0.14	1.8	[]	13	12	7	10
1258	Junctional adhesion molecule C OS=Homo sapiens OX=9606 GN=JAM3 PE=1 SV=1	Q9BX67	JAM3	35 kDa	0.32	0.5	[]	6	12	11	8
1427	Obg-like ATPase 1 OS=Homo sapiens OX=9606 GN=OLA1 PE=1 SV=2	Q9NTK5	OLA1	45 kDa	0.34	1.2	[]	13	15	9	9
1070	Eukaryotic translation initiation factor 3 subunit L OS=Homo sapiens OX=9606 GN=EIF3L PE=1 SV=1	Q9Y262	EIF3L	67 kDa	1	1	[]	13	16	9	10
713	A disintegrin and metalloproteinase with thrombospondin motifs 4 OS=Homo sapiens OX=9606 GN=ADAMTS4 PE=1 SV=3	O75173	ADAMTS4	90 kDa	0.8	0.9	[]	13	13	10	12
49	60S ribosomal protein L5 OS=Homo sapiens OX=9606 GN=RPL5 PE=1 SV=3	P46777	RPL5	34 kDa	0.019	1.4	Cereb Exo high, Normal Exo low	12	14	7	7
351	Nestin OS=Homo sapiens OX=9606 GN=NES PE=1 SV=2	P48681	NES	177 kDa	0.035	22	Cereb Exo high, Normal Exo low	17	20	4	3
595	Deoxyribonuclease-1-like 1 OS=Homo sapiens OX=9606 GN=DNASE1L1 PE=1 SV=1	P49184	DNASE1L1	34 kDa	0.015	0.8	Cereb Exo low, Normal Exo high	10	7	21	12
86	ATP-binding cassette sub-family E member 1 OS=Homo sapiens OX=9606 GN=ABCE1 PE=1 SV=1	P61221	ABCE1	67 kDa	0.04	1.5	Cereb Exo high, Normal Exo low	10	13	8	7
1399	Neutral amino acid transporter B(0) OS=Homo sapiens OX=9606 GN=SLC1A5 PE=1 SV=2	Q15758	SLC1A5	57 kDa	0.25	0.9	[]	12	14	13	11
1133	Glucose 1,6-bisphosphate synthase OS=Homo sapiens OX=9606 GN=PGM2L1 PE=1 SV=3	Q6PCE3	PGM2L1	70 kDa	0.21	1	[]	11	13	8	11
977	Dedicator of cytokinesis protein 9 OS=Homo sapiens OX=9606 GN=DOCK9 PE=1 SV=2	Q9BZ29	DOCK9	236 kDa	0.11	1.8	[]	14	14	9	6
1621	Ras-related protein Rab-8A OS=Homo sapiens OX=9606 GN=RAB8A PE=1 SV=1	P61006	RAB8A	24 kDa	0.58	1.3	[]	4	5	4	2
91	ATP-dependent RNA helicase DDX3X OS=Homo sapiens OX=9606 GN=DDX3X PE=1 SV=3	O00571	DDX3X	73 kDa	0.0042	3.2	Cereb Exo high, Normal Exo low	17	11	9	7
9	26S proteasome non-ATPase regulatory subunit 3 OS=Homo sapiens OX=9606 GN=PSMD3 PE=1 SV=2	O43242	PSMD3	61 kDa	0.0087	2.6	Cereb Exo high, Normal Exo low	15	20	4	4
630	Prothrombin OS=Homo sapiens OX=9606 GN=F2 PE=1 SV=2	P00734	F2	70 kDa	0.042	0.8	Cereb Exo low, Normal Exo high	12	10	15	12
938	Copine-2 OS=Homo sapiens OX=9606 GN=CPNE2 PE=1 SV=3	Q96FN4	CPNE2	61 kDa	0.19	0.7	[]	11	10	13	11
1392	Neurochondrin OS=Homo sapiens OX=9606 GN=NCDN PE=1 SV=1	Q9UBB6	NCDN	79 kDa	0.34	0.8	[]	7	10	17	13
462	Septin-6 OS=Homo sapiens OX=9606 GN=SEPT6 PE=1 SV=4	Q14141	2020-09-06	50 kDa	0.019	1.4	Cereb Exo high, Normal Exo low	4	3	2	3
1466	Phospholipid-transporting ATPase IC OS=Homo sapiens OX=9606 GN=ATP8B1 PE=1 SV=3	O43520	ATP8B1	144 kDa	0.33	0.8	[]	8	12	10	8
1396	Neuropilin-2 OS=Homo sapiens OX=9606 GN=NRP2 PE=1 SV=3	O60462	NRP2	105 kDa	0.8	0.9	[]	9	10	7	11
254	Glutathione peroxidase 1 OS=Homo sapiens OX=9606 GN=GPX1 PE=1 SV=4	P07203	GPX1	22 kDa	0.024	3.6	Cereb Exo high, Normal Exo low	11	13	6	6
140	Calpain-1 catalytic subunit OS=Homo sapiens OX=9606 GN=CAPN1 PE=1 SV=1	P07384	CAPN1	82 kDa	0.012	3.1	Cereb Exo high, Normal Exo low	10	15	6	3
1419	Nucleolin OS=Homo sapiens OX=9606 GN=NCL PE=1 SV=3	P19338	NCL	77 kDa	0.055	1.5	[]	9	14	10	10
785	Alpha-aminoadipic semialdehyde dehydrogenase OS=Homo sapiens OX=9606 GN=ALDH7A1 PE=1 SV=5	P49419	ALDH7A1	58 kDa	0.39	3.7	[]	12	13	8	9
238	Four and a half LIM domains protein 2 OS=Homo sapiens OX=9606 GN=FHL2 PE=1 SV=3	Q14192	FHL2	32 kDa	0.0067	5.6	Cereb Exo high, Normal Exo low	13	15	6	3
777	Aldehyde dehydrogenase family 16 member A1 OS=Homo sapiens OX=9606 GN=ALDH16A1 PE=1 SV=2	Q8IZ83	ALDH16A1	85 kDa	0.49	0.7	[]	9	10	16	13
165	Cytoplasmic FMR1-interacting protein 2 OS=Homo sapiens OX=9606 GN=CYFIP2 PE=1 SV=2	Q96F07	CYFIP2	148 kDa	0.025	1.4	Cereb Exo high, Normal Exo low	2	3	3	1
273	Heterogeneous nuclear ribonucleoprotein L OS=Homo sapiens OX=9606 GN=HNRNPL PE=1 SV=2	P14866	HNRNPL	64 kDa	0.024	3	Cereb Exo high, Normal Exo low	13	16	7	7
1437	Pentraxin-related protein PTX3 OS=Homo sapiens OX=9606 GN=PTX3 PE=1 SV=3	P26022	PTX3	42 kDa	0.19	0.7	[]	10	8	13	15
1443	Peroxiredoxin-5, mitochondrial OS=Homo sapiens OX=9606 GN=PRDX5 PE=1 SV=4	P30044	PRDX5	22 kDa	0.087	1.4	[]	10	10	12	9
1448	Phosphatidylethanolamine-binding protein 1 OS=Homo sapiens OX=9606 GN=PEBP1 PE=1 SV=3	P30086	PEBP1	21 kDa	0.14	0.7	[]	12	14	14	11
1347	Monocarboxylate transporter 1 OS=Homo sapiens OX=9606 GN=SLC16A1 PE=1 SV=3	P53985	SLC16A1	54 kDa	0.76	0.9	[]	6	11	11	5
1650	Rho-related GTP-binding protein RhoG OS=Homo sapiens OX=9606 GN=RHOG PE=1 SV=1	P84095	RHOG	21 kDa	0.084	1.6	[]	9	12	10	10
951	Cullin-3 OS=Homo sapiens OX=9606 GN=CUL3 PE=1 SV=2	Q13618	CUL3	89 kDa	0.38	0.6	[]	9	11	9	7
1605	Ras suppressor protein 1 OS=Homo sapiens OX=9606 GN=RSU1 PE=1 SV=3	Q15404	RSU1	32 kDa	0.13	1.2	[]	11	11	8	5
1575	Protein/nucleic acid deglycase DJ-1 OS=Homo sapiens OX=9606 GN=PARK7 PE=1 SV=2	Q99497	PARK7	20 kDa	0.7	1	[]	7	11	8	8
376	Peroxiredoxin-like 2A OS=Homo sapiens OX=9606 GN=PRXL2A PE=1 SV=3	Q9BRX8	PRXL2A	26 kDa	0.0039	5.7	Cereb Exo high, Normal Exo low	16	17	6	5
1446	Phenylalanine--tRNA ligase beta subunit OS=Homo sapiens OX=9606 GN=FARSB PE=1 SV=3	Q9NSD9	FARSB	66 kDa	0.064	1.7	[]	10	13	10	9
1657	RuvB-like 1 OS=Homo sapiens OX=9606 GN=RUVBL1 PE=1 SV=1	Q9Y265	RUVBL1	50 kDa	0.42	1.6	[]	16	17	5	4
1888	V-type proton ATPase subunit D OS=Homo sapiens OX=9606 GN=ATP6V1D PE=1 SV=1	Q9Y5K8	ATP6V1D	28 kDa	0.49	0.9	[]	8	9	9	9
302	Leucine-rich PPR motif-containing protein, mitochondrial OS=Homo sapiens OX=9606 GN=LRPPRC PE=1 SV=3	P42704	LRPPRC	158 kDa	0.017	22	Cereb Exo high, Normal Exo low	17	17	2	2
363	Ornithine aminotransferase, mitochondrial OS=Homo sapiens OX=9606 GN=OAT PE=1 SV=1	P04181	OAT	49 kDa	0.011	4.8	Cereb Exo high, Normal Exo low	14	17	7	7
1330	Metalloproteinase inhibitor 2 OS=Homo sapiens OX=9606 GN=TIMP2 PE=1 SV=2	P16035	TIMP2	24 kDa	0.12	0.4	[]	4	5	8	8
21	40S ribosomal protein S3a OS=Homo sapiens OX=9606 GN=RPS3A PE=1 SV=2	P61247	RPS3A	30 kDa	0.0015	4.5	Cereb Exo high, Normal Exo low	14	15	3	4
52	60S ribosomal protein L7a OS=Homo sapiens OX=9606 GN=RPL7A PE=1 SV=2	P62424	RPL7A	30 kDa	< 0.00010	5.7	Cereb Exo high, Normal Exo low	12	12	8	9
1384	NPC intracellular cholesterol transporter 1 OS=Homo sapiens OX=9606 GN=NPC1 PE=1 SV=2	O15118	NPC1	142 kDa	0.32	0.8	[]	6	7	12	13
1298	Leukotriene A-4 hydrolase OS=Homo sapiens OX=9606 GN=LTA4H PE=1 SV=2	P09960	LTA4H	69 kDa	0.86	1	[]	10	13	11	7
1925	X-ray repair cross-complementing protein 5 OS=Homo sapiens OX=9606 GN=XRCC5 PE=1 SV=3	P13010	XRCC5	83 kDa	0.24	1.6	[]	15	11	10	6
702	60S ribosomal protein L12 OS=Homo sapiens OX=9606 GN=RPL12 PE=1 SV=1	P30050	RPL12	18 kDa	0.14	1.1	[]	9	10	10	10
1361	Myeloid-associated differentiation marker OS=Homo sapiens OX=9606 GN=MYADM PE=1 SV=2	Q96S97	MYADM	35 kDa	0.32	0.9	[]	7	9	7	8
937	Copine-1 OS=Homo sapiens OX=9606 GN=CPNE1 PE=1 SV=1	Q99829	CPNE1	59 kDa	0.63	1.1	[]	8	12	14	8
1324	Matrix Gla protein OS=Homo sapiens OX=9606 GN=MGP PE=1 SV=2	P08493	MGP	12 kDa	0.41	0.9	[]	10	8	9	11
281	Hexokinase-1 OS=Homo sapiens OX=9606 GN=HK1 PE=1 SV=3	P19367	HK1	102 kDa	0.026	INF	Cereb Exo high, Normal Exo low	18	19	0	0
1749	Sushi repeat-containing protein SRPX2 OS=Homo sapiens OX=9606 GN=SRPX2 PE=1 SV=1	O60687	SRPX2	53 kDa	0.09	0.7	[]	7	10	10	14
1501	Probable phospholipid-transporting ATPase IIA OS=Homo sapiens OX=9606 GN=ATP9A PE=1 SV=3	O75110	ATP9A	119 kDa	0.062	0.7	[]	8	10	10	12
1007	DnaJ homolog subfamily C member 13 OS=Homo sapiens OX=9606 GN=DNAJC13 PE=1 SV=5	O75165	DNAJC13	254 kDa	0.054	2.1	[]	14	16	9	5
764	Adenylate kinase isoenzyme 1 OS=Homo sapiens OX=9606 GN=AK1 PE=1 SV=3	P00568	AK1	22 kDa	0.79	1.3	[]	13	16	5	7
1034	Electron transfer flavoprotein subunit alpha, mitochondrial OS=Homo sapiens OX=9606 GN=ETFA PE=1 SV=1	P13804	ETFA	35 kDa	0.084	2.3	[]	11	18	8	7
29	40S ribosomal protein S11 OS=Homo sapiens OX=9606 GN=RPS11 PE=1 SV=3	P62280	RPS11	18 kDa	0.025	2.8	Cereb Exo high, Normal Exo low	6	12	6	2
1460	Phospholipase D1 OS=Homo sapiens OX=9606 GN=PLD1 PE=1 SV=1	Q13393	PLD1	124 kDa	0.53	0.9	[]	9	8	10	6
188	Dynactin subunit 1 OS=Homo sapiens OX=9606 GN=DCTN1 PE=1 SV=3	Q14203	DCTN1	142 kDa	0.0071	3.6	Cereb Exo high, Normal Exo low	17	13	6	9
933	Complement component C1q receptor OS=Homo sapiens OX=9606 GN=CD93 PE=1 SV=3	Q9NPY3	CD93	69 kDa	0.051	0.8	[]	8	12	8	7
392	Probable ATP-dependent RNA helicase DDX5 OS=Homo sapiens OX=9606 GN=DDX5 PE=1 SV=1	P17844	DDX5	69 kDa	0.023	2	Cereb Exo high, Normal Exo low	7	8	1	3
752	Actin-related protein 2/3 complex subunit 3 OS=Homo sapiens OX=9606 GN=ARPC3 PE=1 SV=3	O15145	ARPC3	21 kDa	0.38	1.5	[]	11	7	10	8
490	Splicing factor 3B subunit 1 OS=Homo sapiens OX=9606 GN=SF3B1 PE=1 SV=3	O75533	SF3B1	146 kDa	0.019	2.1	Cereb Exo high, Normal Exo low	18	8	6	4
1444	Peroxiredoxin-6 OS=Homo sapiens OX=9606 GN=PRDX6 PE=1 SV=3	P30041	PRDX6	25 kDa	0.9	1	[]	11	9	10	7
27	40S ribosomal protein S9 OS=Homo sapiens OX=9606 GN=RPS9 PE=1 SV=3	P46781	RPS9	23 kDa	0.0072	2.1	Cereb Exo high, Normal Exo low	11	9	7	8
1515	Prolyl endopeptidase OS=Homo sapiens OX=9606 GN=PREP PE=1 SV=2	P48147	PREP	81 kDa	0.42	1.3	[]	9	12	7	9
1909	Vigilin OS=Homo sapiens OX=9606 GN=HDLBP PE=1 SV=2	Q00341	HDLBP	141 kDa	0.14	1.9	[]	16	15	3	4
577	Alpha-2-macroglobulin OS=Homo sapiens OX=9606 GN=A2M PE=1 SV=3	P01023	A2M	163 kDa	0.026	0.5	Cereb Exo low, Normal Exo high	7	8	13	13
1445	Peroxisomal multifunctional enzyme type 2 OS=Homo sapiens OX=9606 GN=HSD17B4 PE=1 SV=3	P51659	HSD17B4	80 kDa	0.29	75	[]	17	22	2	1
375	Peroxiredoxin-4 OS=Homo sapiens OX=9606 GN=PRDX4 PE=1 SV=1	Q13162	PRDX4	31 kDa	0.00028	2.5	Cereb Exo high, Normal Exo low	10	18	1	1
11	26S proteasome non-ATPase regulatory subunit 11 OS=Homo sapiens OX=9606 GN=PSMD11 PE=1 SV=3	O00231	PSMD11	47 kDa	0.00094	1.9	Cereb Exo high, Normal Exo low	14	13	5	6
768	Adhesion G protein-coupled receptor L2 OS=Homo sapiens OX=9606 GN=ADGRL2 PE=1 SV=2	O95490	ADGRL2	163 kDa	0.29	0.5	[]	6	7	9	12
1176	Heat shock 70 kDa protein 4L OS=Homo sapiens OX=9606 GN=HSPA4L PE=1 SV=3	O95757	HSPA4L	95 kDa	0.58	1.2	[]	10	6	6	8
956	Cystatin-B OS=Homo sapiens OX=9606 GN=CSTB PE=1 SV=2	P04080	CSTB	11 kDa	0.21	1.1	[]	8	11	10	10
267	Heterogeneous nuclear ribonucleoprotein A1 OS=Homo sapiens OX=9606 GN=HNRNPA1 PE=1 SV=5	P09651	HNRNPA1	39 kDa	0.0066	3.1	Cereb Exo high, Normal Exo low	9	12	7	4
121	Aspartate--tRNA ligase, cytoplasmic OS=Homo sapiens OX=9606 GN=DARS PE=1 SV=2	P14868	DARS	57 kDa	0.018	3.5	Cereb Exo high, Normal Exo low	16	13	6	5
779	Aldose reductase OS=Homo sapiens OX=9606 GN=AKR1B1 PE=1 SV=3	P15121	AKR1B1	36 kDa	0.49	1.2	[]	9	9	7	5
1622	Ras-related protein Rab-8B OS=Homo sapiens OX=9606 GN=RAB8B PE=1 SV=2	Q92930	RAB8B	24 kDa	0.56	1.3	[]	2	3	2	1
1614	Ras-related protein Rab-2B OS=Homo sapiens OX=9606 GN=RAB2B PE=1 SV=1	Q8WUD1	RAB2B	24 kDa	0.37	2.2	[]	2	2	1	0
12	26S proteasome non-ATPase regulatory subunit 12 OS=Homo sapiens OX=9606 GN=PSMD12 PE=1 SV=3	O00232	PSMD12	53 kDa	0.0036	3.1	Cereb Exo high, Normal Exo low	16	10	5	6
1879	Unconventional myosin-Id OS=Homo sapiens OX=9606 GN=MYO1D PE=1 SV=2	O94832	MYO1D	116 kDa	0.082	2.2	[]	8	12	7	5
224	Eukaryotic translation initiation factor 3 subunit E OS=Homo sapiens OX=9606 GN=EIF3E PE=1 SV=1	P60228	EIF3E	52 kDa	0.00013	3.9	Cereb Exo high, Normal Exo low	14	13	4	4
32	40S ribosomal protein S15a OS=Homo sapiens OX=9606 GN=RPS15A PE=1 SV=2	P62244	RPS15A	15 kDa	0.017	2	Cereb Exo high, Normal Exo low	3	6	5	3
885	Casein kinase II subunit alpha OS=Homo sapiens OX=9606 GN=CSNK2A1 PE=1 SV=1	P68400	CSNK2A1	45 kDa	0.12	0.6	[]	11	9	13	9
704	60S ribosomal protein L18 OS=Homo sapiens OX=9606 GN=RPL18 PE=1 SV=2	Q07020	RPL18	22 kDa	0.065	2.5	[]	11	15	9	8
802	Anoctamin-6 OS=Homo sapiens OX=9606 GN=ANO6 PE=1 SV=2	Q4KMQ2	ANO6	106 kDa	0.46	0.8	[]	7	6	8	7
1159	Guanine nucleotide-binding protein G(I)/G(S)/G(O) subunit gamma-12 OS=Homo sapiens OX=9606 GN=GNG12 PE=1 SV=3	Q9UBI6	GNG12	8 kDa	0.66	0.9	[]	7	8	10	9
1942	tRNA-splicing ligase RtcB homolog OS=Homo sapiens OX=9606 GN=RTCB PE=1 SV=1	Q9Y3I0	RTCB	55 kDa	0.9	1	[]	10	14	6	8
1464	Phospholipid scramblase 3 OS=Homo sapiens OX=9606 GN=PLSCR3 PE=1 SV=2	Q9NRY6	PLSCR3	32 kDa	0.21	0.6	[]	10	8	10	11
1352	Multifunctional procollagen lysine hydroxylase and glycosyltransferase LH3 OS=Homo sapiens OX=9606 GN=PLOD3 PE=1 SV=1	O60568	PLOD3	85 kDa	0.95	1	[]	15	15	3	3
75	ADP/ATP translocase 3 OS=Homo sapiens OX=9606 GN=SLC25A6 PE=1 SV=4	P12236	SLC25A6	33 kDa	0.0071	INF	Cereb Exo high, Normal Exo low	7	6	0	0
1222	Importin-7 OS=Homo sapiens OX=9606 GN=IPO7 PE=1 SV=1	O95373	IPO7	120 kDa	0.19	1.6	[]	10	11	8	6
280	Heterogeneous nuclear ribonucleoproteins C1/C2 OS=Homo sapiens OX=9606 GN=HNRNPC PE=1 SV=4	P07910	HNRNPC	34 kDa	0.038	2.7	Cereb Exo high, Normal Exo low	9	10	6	5
591	Complement C4-A OS=Homo sapiens OX=9606 GN=C4A PE=1 SV=2	P0C0L4	C4A	193 kDa	0.0042	0.4	Cereb Exo low, Normal Exo high	8	5	10	11
1789	Threonine--tRNA ligase, cytoplasmic OS=Homo sapiens OX=9606 GN=TARS PE=1 SV=3	P26639	TARS	83 kDa	0.12	1.8	[]	9	12	6	10
1800	Transaldolase OS=Homo sapiens OX=9606 GN=TALDO1 PE=1 SV=2	P37837	TALDO1	38 kDa	0.73	1.1	[]	7	9	6	6
206	Elongation factor Tu, mitochondrial OS=Homo sapiens OX=9606 GN=TUFM PE=1 SV=2	P49411	TUFM	50 kDa	0.014	3.3	Cereb Exo high, Normal Exo low	12	11	5	3
1158	Growth/differentiation factor 15 OS=Homo sapiens OX=9606 GN=GDF15 PE=1 SV=3	Q99988	GDF15	34 kDa	0.1	0.8	[]	8	10	8	12
1495	Prenylcysteine oxidase 1 OS=Homo sapiens OX=9606 GN=PCYOX1 PE=1 SV=3	Q9UHG3	PCYOX1	57 kDa	0.18	1.4	[]	8	8	11	8
1872	Ubiquitin-conjugating enzyme E2 L3 OS=Homo sapiens OX=9606 GN=UBE2L3 PE=1 SV=1	P68036	UBE2L3	18 kDa	0.4	1.2	[]	10	8	8	10
530	Tropomyosin alpha-3 chain OS=Homo sapiens OX=9606 GN=TPM3 PE=1 SV=2	P06753	TPM3	33 kDa	0.032	2.5	Cereb Exo high, Normal Exo low	6	14	2	2
1751	Synapsin-1 OS=Homo sapiens OX=9606 GN=SYN1 PE=1 SV=3	P17600	SYN1	74 kDa	0.24	0.9	[]	7	10	5	11
701	60S ribosomal protein L10a OS=Homo sapiens OX=9606 GN=RPL10A PE=1 SV=2	P62906	RPL10A	25 kDa	0.061	1.2	[]	6	8	5	6
587	Choline transporter-like protein 2 OS=Homo sapiens OX=9606 GN=SLC44A2 PE=1 SV=3	Q8IWA5	SLC44A2	80 kDa	0.04	0.6	Cereb Exo low, Normal Exo high	4	10	7	8
746	Acetyl-CoA acetyltransferase, cytosolic OS=Homo sapiens OX=9606 GN=ACAT2 PE=1 SV=2	Q9BWD1	ACAT2	41 kDa	0.1	2.3	[]	8	13	5	4
1927	Xaa-Pro aminopeptidase 1 OS=Homo sapiens OX=9606 GN=XPNPEP1 PE=1 SV=3	Q9NQW7	XPNPEP1	70 kDa	0.17	1.6	[]	13	13	8	6
722	ADP-ribosylation factor-like protein 8B OS=Homo sapiens OX=9606 GN=ARL8B PE=1 SV=1	Q9NVJ2	ARL8B	22 kDa	0.83	1.1	[]	8	6	7	9
1485	Poly [ADP-ribose] polymerase 4 OS=Homo sapiens OX=9606 GN=PARP4 PE=1 SV=3	Q9UKK3	PARP4	193 kDa	0.6	1.2	[]	12	14	3	5
944	Coronin-1C OS=Homo sapiens OX=9606 GN=CORO1C PE=1 SV=1	Q9ULV4	CORO1C	53 kDa	0.19	1.3	[]	8	8	8	6
435	Ras-related protein R-Ras2 OS=Homo sapiens OX=9606 GN=RRAS2 PE=1 SV=1	P62070	RRAS2	23 kDa	0.041	1.2	Cereb Exo high, Normal Exo low	6	2	2	4
437	Ras-related protein Rab-5B OS=Homo sapiens OX=9606 GN=RAB5B PE=1 SV=1	P61020	RAB5B	24 kDa	0.012	1.3	Cereb Exo high, Normal Exo low	3	5	3	2
721	ADP-ribosylation factor-like protein 8A OS=Homo sapiens OX=9606 GN=ARL8A PE=1 SV=1	Q96BM9	ARL8A	21 kDa	0.32	1.5	[]	3	3	1	1
1505	Procollagen-lysine,2-oxoglutarate 5-dioxygenase 2 OS=Homo sapiens OX=9606 GN=PLOD2 PE=1 SV=2	O00469	PLOD2	85 kDa	0.21	130	[]	15	20	1	0
424	Protein transport protein Sec31A OS=Homo sapiens OX=9606 GN=SEC31A PE=1 SV=3	O94979	SEC31A	133 kDa	0.00062	3.1	Cereb Exo high, Normal Exo low	12	12	4	5
774	Alcohol dehydrogenase [NADP(+)] OS=Homo sapiens OX=9606 GN=AKR1A1 PE=1 SV=3	P14550	AKR1A1	37 kDa	0.38	1.5	[]	9	12	8	7
747	Acetyl-CoA acetyltransferase, mitochondrial OS=Homo sapiens OX=9606 GN=ACAT1 PE=1 SV=1	P24752	ACAT1	45 kDa	0.11	3.3	[]	14	11	6	6
954	Cullin-5 OS=Homo sapiens OX=9606 GN=CUL5 PE=1 SV=4	Q93034	CUL5	91 kDa	0.93	1	[]	7	10	6	3
769	Adhesion G protein-coupled receptor L4 OS=Homo sapiens OX=9606 GN=ADGRL4 PE=1 SV=3	Q9HBW9	ADGRL4	78 kDa	0.14	0.8	[]	6	9	11	10
996	Dipeptidyl peptidase 3 OS=Homo sapiens OX=9606 GN=DPP3 PE=1 SV=2	Q9NY33	DPP3	83 kDa	0.44	1.8	[]	8	14	8	7
549	Unconventional myosin-VI OS=Homo sapiens OX=9606 GN=MYO6 PE=1 SV=4	Q9UM54	MYO6	150 kDa	0.011	3.3	Cereb Exo high, Normal Exo low	16	11	3	3
982	Deoxyribose-phosphate aldolase OS=Homo sapiens OX=9606 GN=DERA PE=1 SV=2	Q9Y315	DERA	35 kDa	0.081	0.6	[]	9	8	12	9
338	N-acetyl-D-glucosamine kinase OS=Homo sapiens OX=9606 GN=NAGK PE=1 SV=4	Q9UJ70	NAGK	37 kDa	0.021	4.1	Cereb Exo high, Normal Exo low	10	11	2	2
170	D-3-phosphoglycerate dehydrogenase OS=Homo sapiens OX=9606 GN=PHGDH PE=1 SV=4	O43175	PHGDH	57 kDa	0.043	1.3	Cereb Exo high, Normal Exo low	8	7	7	5
941	Core histone macro-H2A.1 OS=Homo sapiens OX=9606 GN=H2AFY PE=1 SV=4	O75367	H2AFY	40 kDa	0.093	2.1	[]	13	7	7	7
1866	Ubiquitin carboxyl-terminal hydrolase 14 OS=Homo sapiens OX=9606 GN=USP14 PE=1 SV=3	P54578	USP14	56 kDa	0.12	2	[]	10	13	3	4
290	Integrin-linked protein kinase OS=Homo sapiens OX=9606 GN=ILK PE=1 SV=2	Q13418	ILK	51 kDa	0.012	2.4	Cereb Exo high, Normal Exo low	9	13	4	6
1066	Eukaryotic translation initiation factor 3 subunit C OS=Homo sapiens OX=9606 GN=EIF3C PE=1 SV=1	Q99613	EIF3C	105 kDa	0.08	1.8	[]	9	12	5	7
1776	Telomerase protein component 1 OS=Homo sapiens OX=9606 GN=TEP1 PE=1 SV=2	Q99973	TEP1	290 kDa	0.24	1.5	[]	7	9	10	4
399	Proliferation-associated protein 2G4 OS=Homo sapiens OX=9606 GN=PA2G4 PE=1 SV=3	Q9UQ80	PA2G4	44 kDa	0.018	2.2	Cereb Exo high, Normal Exo low	14	12	7	5
394	Procollagen galactosyltransferase 1 OS=Homo sapiens OX=9606 GN=COLGALT1 PE=1 SV=1	Q8NBJ5	COLGALT1	72 kDa	0.01	17	Cereb Exo high, Normal Exo low	12	14	2	2
74	ADP/ATP translocase 2 OS=Homo sapiens OX=9606 GN=SLC25A5 PE=1 SV=7	P05141	SLC25A5	33 kDa	0.0071	INF	Cereb Exo high, Normal Exo low	12	13	0	0
542	UDP-glucose:glycoprotein glucosyltransferase 1 OS=Homo sapiens OX=9606 GN=UGGT1 PE=1 SV=3	Q9NYU2	UGGT1	177 kDa	0.02	INF	Cereb Exo high, Normal Exo low	19	17	0	0
1765	Syntaxin-binding protein 3 OS=Homo sapiens OX=9606 GN=STXBP3 PE=1 SV=2	O00186	STXBP3	68 kDa	0.34	1.2	[]	7	13	8	7
1475	Plasma protease C1 inhibitor OS=Homo sapiens OX=9606 GN=SERPING1 PE=1 SV=2	P05155	SERPING1	55 kDa	0.95	1	[]	6	6	11	9
1353	Multifunctional protein ADE2 OS=Homo sapiens OX=9606 GN=PAICS PE=1 SV=3	P22234	PAICS	47 kDa	0.076	4.7	[]	8	12	6	5
847	CD82 antigen OS=Homo sapiens OX=9606 GN=CD82 PE=1 SV=1	P27701	CD82	30 kDa	0.38	0.7	[]	9	11	9	10
1770	TGF-beta receptor type-2 OS=Homo sapiens OX=9606 GN=TGFBR2 PE=1 SV=2	P37173	TGFBR2	65 kDa	0.65	0.9	[]	8	10	9	8
1334	Microtubule-associated protein 1A OS=Homo sapiens OX=9606 GN=MAP1A PE=1 SV=6	P78559	MAP1A	305 kDa	0.51	0.9	[]	9	3	5	5
1681	Serine/arginine-rich splicing factor 3 OS=Homo sapiens OX=9606 GN=SRSF3 PE=1 SV=1	P84103	SRSF3	19 kDa	0.11	1.1	[]	7	7	6	4
750	Actin-related protein 2/3 complex subunit 1A OS=Homo sapiens OX=9606 GN=ARPC1A PE=2 SV=2	Q92747	ARPC1A	42 kDa	0.58	1.3	[]	4	4	3	4
1752	Synapsin-2 OS=Homo sapiens OX=9606 GN=SYN2 PE=2 SV=4	Q92777	SYN2	63 kDa	0.24	0.9	[]	3	4	8	7
1270	Keratin, type II cytoskeletal 7 OS=Homo sapiens OX=9606 GN=KRT7 PE=1 SV=5	P08729	KRT7	51 kDa	0.14	1.4	[]	14	18	2	2
378	Phosphate carrier protein, mitochondrial OS=Homo sapiens OX=9606 GN=SLC25A3 PE=1 SV=2	Q00325	SLC25A3	40 kDa	0.0054	31	Cereb Exo high, Normal Exo low	12	13	1	1
184	Dolichyl-diphosphooligosaccharide--protein glycosyltransferase 48 kDa subunit OS=Homo sapiens OX=9606 GN=DDOST PE=1 SV=4	P39656	DDOST	51 kDa	0.00059	INF	Cereb Exo high, Normal Exo low	13	18	0	0
813	Armadillo repeat protein deleted in velo-cardio-facial syndrome OS=Homo sapiens OX=9606 GN=ARVCF PE=1 SV=1	O00192	ARVCF	105 kDa	0.43	1.2	[]	9	9	7	6
674	6-phosphogluconolactonase OS=Homo sapiens OX=9606 GN=PGLS PE=1 SV=2	O95336	PGLS	28 kDa	0.21	1.3	[]	9	9	5	10
340	NAD(P)H dehydrogenase [quinone] 1 OS=Homo sapiens OX=9606 GN=NQO1 PE=1 SV=1	P15559	NQO1	31 kDa	0.037	2.1	Cereb Exo high, Normal Exo low	10	10	9	5
1873	Ubiquitin-conjugating enzyme E2 N OS=Homo sapiens OX=9606 GN=UBE2N PE=1 SV=1	P61088	UBE2N	17 kDa	0.5	0.9	[]	5	6	9	5
35	40S ribosomal protein S18 OS=Homo sapiens OX=9606 GN=RPS18 PE=1 SV=3	P62269	RPS18	18 kDa	0.0047	4.4	Cereb Exo high, Normal Exo low	13	15	4	6
1414	Nuclease-sensitive element-binding protein 1 OS=Homo sapiens OX=9606 GN=YBX1 PE=1 SV=3	P67809	YBX1	36 kDa	0.21	1.9	[]	14	13	5	7
3	2,4-dienoyl-CoA reductase, mitochondrial OS=Homo sapiens OX=9606 GN=DECR1 PE=1 SV=1	Q16698	DECR1	36 kDa	0.016	2.6	Cereb Exo high, Normal Exo low	10	8	8	4
1596	Ragulator complex protein LAMTOR1 OS=Homo sapiens OX=9606 GN=LAMTOR1 PE=1 SV=2	Q6IAA8	LAMTOR1	18 kDa	0.84	1	[]	8	9	7	8
1552	Protein TFG OS=Homo sapiens OX=9606 GN=TFG PE=1 SV=2	Q92734	TFG	43 kDa	0.12	0.3	[]	5	4	10	5
196	E3 ubiquitin-protein ligase HUWE1 OS=Homo sapiens OX=9606 GN=HUWE1 PE=1 SV=3	Q7Z6Z7	HUWE1	482 kDa	0.0074	6.6	Cereb Exo high, Normal Exo low	14	11	3	1
529	Trifunctional enzyme subunit beta, mitochondrial OS=Homo sapiens OX=9606 GN=HADHB PE=1 SV=3	P55084	HADHB	51 kDa	0.0018	41	Cereb Exo high, Normal Exo low	12	18	1	1
733	AP-3 complex subunit delta-1 OS=Homo sapiens OX=9606 GN=AP3D1 PE=1 SV=1	O14617	AP3D1	130 kDa	0.15	1.4	[]	10	8	6	6
409	Proteasome subunit alpha type-7 OS=Homo sapiens OX=9606 GN=PSMA7 PE=1 SV=1	O14818	PSMA7	28 kDa	0.022	1.8	Cereb Exo high, Normal Exo low	6	10	7	4
455	S-adenosylhomocysteine hydrolase-like protein 1 OS=Homo sapiens OX=9606 GN=AHCYL1 PE=1 SV=2	O43865	AHCYL1	59 kDa	0.022	1.9	Cereb Exo high, Normal Exo low	7	7	7	5
781	Alpha-1-acid glycoprotein 2 OS=Homo sapiens OX=9606 GN=ORM2 PE=1 SV=2	P19652	ORM2	24 kDa	0.071	0.5	[]	4	6	10	15
766	Adenylosuccinate synthetase isozyme 2 OS=Homo sapiens OX=9606 GN=ADSS PE=1 SV=3	P30520	ADSS	50 kDa	0.11	1.3	[]	9	10	9	5
1254	Isocitrate dehydrogenase [NAD] subunit alpha, mitochondrial OS=Homo sapiens OX=9606 GN=IDH3A PE=1 SV=1	P50213	IDH3A	40 kDa	0.28	0.7	[]	7	10	7	8
1649	Rho-related GTP-binding protein RhoB OS=Homo sapiens OX=9606 GN=RHOB PE=1 SV=1	P62745	RHOB	22 kDa	0.87	1	[]	7	5	5	6
122	Atlastin-3 OS=Homo sapiens OX=9606 GN=ATL3 PE=1 SV=1	Q6DD88	ATL3	61 kDa	0.0022	9.5	Cereb Exo high, Normal Exo low	14	14	4	2
487	Sorting nexin-6 OS=Homo sapiens OX=9606 GN=SNX6 PE=1 SV=1	Q9UNH7	SNX6	47 kDa	0.0024	2	Cereb Exo high, Normal Exo low	10	9	5	5
686	26S proteasome non-ATPase regulatory subunit 6 OS=Homo sapiens OX=9606 GN=PSMD6 PE=1 SV=1	Q15008	PSMD6	46 kDa	0.067	2.1	[]	11	9	3	4
216	Enoyl-CoA hydratase, mitochondrial OS=Homo sapiens OX=9606 GN=ECHS1 PE=1 SV=4	P30084	ECHS1	31 kDa	0.016	4.8	Cereb Exo high, Normal Exo low	12	14	6	5
700	60S acidic ribosomal protein P2 OS=Homo sapiens OX=9606 GN=RPLP2 PE=1 SV=1	P05387	RPLP2	12 kDa	0.062	2.6	[]	9	11	10	7
575	Alpha-1-acid glycoprotein 1 OS=Homo sapiens OX=9606 GN=ORM1 PE=1 SV=1	P02763	ORM1	24 kDa	0.0038	0.5	Cereb Exo low, Normal Exo high	5	6	7	5
1781	Tetraspanin-15 OS=Homo sapiens OX=9606 GN=TSPAN15 PE=1 SV=1	O95858	TSPAN15	33 kDa	0.67	0.9	[]	9	9	9	8
1004	DnaJ homolog subfamily A member 1 OS=Homo sapiens OX=9606 GN=DNAJA1 PE=1 SV=2	P31689	DNAJA1	45 kDa	0.18	1.3	[]	8	10	7	5
464	Serine hydroxymethyltransferase, mitochondrial OS=Homo sapiens OX=9606 GN=SHMT2 PE=1 SV=3	P34897	SHMT2	56 kDa	0.048	2.1	Cereb Exo high, Normal Exo low	10	9	5	6
447	Rho GDP-dissociation inhibitor 1 OS=Homo sapiens OX=9606 GN=ARHGDIA PE=1 SV=3	P52565	ARHGDIA	23 kDa	0.016	1.3	Cereb Exo high, Normal Exo low	10	11	6	6
572	ADP-ribosyl cyclase/cyclic ADP-ribose hydrolase 2 OS=Homo sapiens OX=9606 GN=BST1 PE=1 SV=2	Q10588	BST1	36 kDa	0.0073	0.9	Cereb Exo low, Normal Exo high	4	9	7	6
1595	Raftlin OS=Homo sapiens OX=9606 GN=RFTN1 PE=1 SV=4	Q14699	RFTN1	63 kDa	0.69	1.3	[]	8	9	7	4
1227	Inorganic pyrophosphatase OS=Homo sapiens OX=9606 GN=PPA1 PE=1 SV=2	Q15181	PPA1	33 kDa	0.85	1	[]	9	11	8	9
912	Choline transporter-like protein 1 OS=Homo sapiens OX=9606 GN=SLC44A1 PE=1 SV=1	Q8WWI5	SLC44A1	73 kDa	0.11	0.7	[]	5	9	9	7
902	Cell cycle control protein 50A OS=Homo sapiens OX=9606 GN=TMEM30A PE=1 SV=1	Q9NV96	TMEM30A	41 kDa	0.3	1.1	[]	6	7	9	5
466	Serine-threonine kinase receptor-associated protein OS=Homo sapiens OX=9606 GN=STRAP PE=1 SV=1	Q9Y3F4	STRAP	38 kDa	0.0066	2.1	Cereb Exo high, Normal Exo low	10	11	5	8
443	Ras-related protein Rab-35 OS=Homo sapiens OX=9606 GN=RAB35 PE=1 SV=1	Q15286	RAB35	23 kDa	0.013	1.3	Cereb Exo high, Normal Exo low	5	5	3	4
244	Gamma-interferon-inducible protein 16 OS=Homo sapiens OX=9606 GN=IFI16 PE=1 SV=3	Q16666	IFI16	88 kDa	0.0035	12	Cereb Exo high, Normal Exo low	9	10	2	2
53	60S ribosomal protein L8 OS=Homo sapiens OX=9606 GN=RPL8 PE=1 SV=2	P62917	RPL8	28 kDa	0.0054	6.3	Cereb Exo high, Normal Exo low	8	10	4	5
80	ATP synthase subunit O, mitochondrial OS=Homo sapiens OX=9606 GN=ATP5PO PE=1 SV=1	P48047	ATP5PO	23 kDa	0.0053	220	Cereb Exo high, Normal Exo low	17	17	1	2
645	Tetraspanin-6 OS=Homo sapiens OX=9606 GN=TSPAN6 PE=1 SV=1	O43657	TSPAN6	28 kDa	0.044	0.7	Cereb Exo low, Normal Exo high	5	7	11	7
1840	Tumor necrosis factor receptor superfamily member 5 OS=Homo sapiens OX=9606 GN=CD40 PE=1 SV=1	P25942	CD40	31 kDa	0.94	1	[]	8	10	4	6
1052	Ephrin type-B receptor 2 OS=Homo sapiens OX=9606 GN=EPHB2 PE=1 SV=5	P29323	EPHB2	117 kDa	0.093	1.4	[]	8	6	6	8
1064	Eukaryotic translation initiation factor 2 subunit 3 OS=Homo sapiens OX=9606 GN=EIF2S3 PE=1 SV=3	P41091	EIF2S3	51 kDa	0.077	1.1	[]	6	8	8	6
1720	Solute carrier family 12 member 2 OS=Homo sapiens OX=9606 GN=SLC12A2 PE=1 SV=1	P55011	SLC12A2	131 kDa	0.14	2.4	[]	5	10	5	3
371	Peptidyl-prolyl cis-trans isomerase FKBP4 OS=Homo sapiens OX=9606 GN=FKBP4 PE=1 SV=3	Q02790	FKBP4	52 kDa	0.011	1.8	Cereb Exo high, Normal Exo low	7	14	5	6
167	Cytoplasmic dynein 1 intermediate chain 2 OS=Homo sapiens OX=9606 GN=DYNC1I2 PE=1 SV=3	Q13409	DYNC1I2	71 kDa	0.021	2	Cereb Exo high, Normal Exo low	8	12	3	7
1199	Histone H2A type 2-B OS=Homo sapiens OX=9606 GN=HIST2H2AB PE=1 SV=3	Q8IUE6	HIST2H2AB	14 kDa	0.57	1.2	[]	7	8	2	2
143	Calumenin OS=Homo sapiens OX=9606 GN=CALU PE=1 SV=2	O43852	CALU	37 kDa	0.012	INF	Cereb Exo high, Normal Exo low	14	14	0	0
578	Angiopoietin-2 OS=Homo sapiens OX=9606 GN=ANGPT2 PE=1 SV=1	O15123	ANGPT2	57 kDa	0.035	0.7	Cereb Exo low, Normal Exo high	6	8	8	10
458	STARD3 N-terminal-like protein OS=Homo sapiens OX=9606 GN=STARD3NL PE=1 SV=1	O95772	STARD3NL	27 kDa	0.045	1.6	Cereb Exo high, Normal Exo low	6	9	5	6
1366	N(G),N(G)-dimethylarginine dimethylaminohydrolase 2 OS=Homo sapiens OX=9606 GN=DDAH2 PE=1 SV=1	O95865	DDAH2	30 kDa	0.83	1	[]	8	8	8	6
790	Amyloid-beta A4 protein OS=Homo sapiens OX=9606 GN=APP PE=1 SV=3	P05067	APP	87 kDa	0.13	0.7	[]	7	7	9	7
1699	Serpin B6 OS=Homo sapiens OX=9606 GN=SERPINB6 PE=1 SV=3	P35237	SERPINB6	43 kDa	0.11	1.3	[]	7	9	7	10
1603	Rap1 GTPase-GDP dissociation stimulator 1 OS=Homo sapiens OX=9606 GN=RAP1GDS1 PE=1 SV=3	P52306	RAP1GDS1	66 kDa	0.28	1.2	[]	8	9	7	6
269	Heterogeneous nuclear ribonucleoprotein D0 OS=Homo sapiens OX=9606 GN=HNRNPD PE=1 SV=1	Q14103	HNRNPD	38 kDa	0.046	1.8	Cereb Exo high, Normal Exo low	10	7	4	6
1754	Synaptic vesicle membrane protein VAT-1 homolog-like OS=Homo sapiens OX=9606 GN=VAT1L PE=1 SV=2	Q9HCJ6	VAT1L	46 kDa	0.15	0.8	[]	9	6	11	10
1296	Leucyl-cystinyl aminopeptidase OS=Homo sapiens OX=9606 GN=LNPEP PE=1 SV=3	Q9UIQ6	LNPEP	117 kDa	0.18	0.7	[]	4	5	6	5
1577	Proto-oncogene tyrosine-protein kinase Src OS=Homo sapiens OX=9606 GN=SRC PE=1 SV=3	P12931	SRC	60 kDa	0.29	1.1	[]	3	2	3	3
1795	Tight junction protein ZO-2 OS=Homo sapiens OX=9606 GN=TJP2 PE=1 SV=2	Q9UDY2	TJP2	134 kDa	0.074	3	[]	11	12	5	3
545	Ubiquitin-like modifier-activating enzyme 6 OS=Homo sapiens OX=9606 GN=UBA6 PE=1 SV=1	A0AVT1	UBA6	118 kDa	0.001	5.9	Cereb Exo high, Normal Exo low	14	11	3	2
58	60S ribosomal protein L13a OS=Homo sapiens OX=9606 GN=RPL13A PE=1 SV=2	P40429	RPL13A	24 kDa	0.04	6.1	Cereb Exo high, Normal Exo low	1	1	2	0
1884	Utrophin OS=Homo sapiens OX=9606 GN=UTRN PE=1 SV=2	P46939	UTRN	394 kDa	0.81	1.5	[]	11	14	3	1
23	40S ribosomal protein S4, Y isoform 1 OS=Homo sapiens OX=9606 GN=RPS4Y1 PE=1 SV=2	P22090	RPS4Y1	29 kDa	0.0023	4.8	Cereb Exo high, Normal Exo low	4	2	0	1
397	Prohibitin OS=Homo sapiens OX=9606 GN=PHB PE=1 SV=1	P35232	PHB	30 kDa	0.0004	INF	Cereb Exo high, Normal Exo low	15	17	0	0
1188	Hepatocyte growth factor-regulated tyrosine kinase substrate OS=Homo sapiens OX=9606 GN=HGS PE=1 SV=1	O14964	HGS	86 kDa	0.98	1	[]	6	10	6	8
1533	Protein AMBP OS=Homo sapiens OX=9606 GN=AMBP PE=1 SV=1	P02760	AMBP	39 kDa	0.17	0.8	[]	7	10	7	8
641	Stromelysin-2 OS=Homo sapiens OX=9606 GN=MMP10 PE=1 SV=1	P09238	MMP10	54 kDa	0.024	0.7	Cereb Exo low, Normal Exo high	5	4	5	6
268	Heterogeneous nuclear ribonucleoprotein A3 OS=Homo sapiens OX=9606 GN=HNRNPA3 PE=1 SV=2	P51991	HNRNPA3	40 kDa	< 0.00010	5.6	Cereb Exo high, Normal Exo low	10	9	4	3
709	60S ribosomal protein L30 OS=Homo sapiens OX=9606 GN=RPL30 PE=1 SV=2	P62888	RPL30	13 kDa	0.81	0.9	[]	10	10	4	6
887	Casein kinase II subunit beta OS=Homo sapiens OX=9606 GN=CSNK2B PE=1 SV=1	P67870	CSNK2B	25 kDa	0.29	0.7	[]	6	8	6	6
858	COP9 signalosome complex subunit 4 OS=Homo sapiens OX=9606 GN=COPS4 PE=1 SV=1	Q9BT78	COPS4	46 kDa	0.12	1.9	[]	12	8	6	5
1433	Paladin OS=Homo sapiens OX=9606 GN=PALD1 PE=1 SV=3	Q9ULE6	PALD1	97 kDa	0.6	1.4	[]	5	10	8	6
1206	Hsp90 co-chaperone Cdc37 OS=Homo sapiens OX=9606 GN=CDC37 PE=1 SV=1	Q16543	CDC37	44 kDa	0.42	1.4	[]	9	9	6	7
1062	Eukaryotic translation initiation factor 2 subunit 1 OS=Homo sapiens OX=9606 GN=EIF2S1 PE=1 SV=3	P05198	EIF2S1	36 kDa	0.086	4.8	[]	11	9	3	2
927	Collagen alpha-1(IV) chain OS=Homo sapiens OX=9606 GN=COL4A1 PE=1 SV=4	P02462	COL4A1	161 kDa	0.34	1.7	[]	14	9	4	6
1734	Splicing factor, proline- and glutamine-rich OS=Homo sapiens OX=9606 GN=SFPQ PE=1 SV=2	P23246	SFPQ	76 kDa	0.66	1.6	[]	10	12	6	1
1058	Eukaryotic initiation factor 4A-III OS=Homo sapiens OX=9606 GN=EIF4A3 PE=1 SV=4	P38919	EIF4A3	47 kDa	0.12	3	[]	4	2	1	0
1846	Tyrosine-protein kinase Fyn OS=Homo sapiens OX=9606 GN=FYN PE=1 SV=3	P06241	FYN	61 kDa	0.89	1	[]	1	1	5	1
1828	Tripeptidyl-peptidase 1 OS=Homo sapiens OX=9606 GN=TPP1 PE=1 SV=2	O14773	TPP1	61 kDa	0.17	0.6	[]	7	4	10	7
1139	Glutathione S-transferase Mu 3 OS=Homo sapiens OX=9606 GN=GSTM3 PE=1 SV=3	P21266	GSTM3	27 kDa	0.47	1.1	[]	9	6	5	4
54	60S ribosomal protein L9 OS=Homo sapiens OX=9606 GN=RPL9 PE=1 SV=1	P32969	RPL9	22 kDa	0.025	7	Cereb Exo high, Normal Exo low	12	10	5	4
1863	Ubiquitin carboxyl-terminal hydrolase 5 OS=Homo sapiens OX=9606 GN=USP5 PE=1 SV=2	P45974	USP5	96 kDa	0.23	2.5	[]	8	10	4	3
1137	Glutamine--tRNA ligase OS=Homo sapiens OX=9606 GN=QARS PE=1 SV=1	P47897	QARS	88 kDa	0.14	2.3	[]	10	4	3	3
415	Protein SEC13 homolog OS=Homo sapiens OX=9606 GN=SEC13 PE=1 SV=3	P55735	SEC13	36 kDa	0.026	1.9	Cereb Exo high, Normal Exo low	8	8	9	6
61	60S ribosomal protein L18a OS=Homo sapiens OX=9606 GN=RPL18A PE=1 SV=2	Q02543	RPL18A	21 kDa	0.029	2.5	Cereb Exo high, Normal Exo low	7	9	5	6
932	Complement component 1 Q subcomponent-binding protein, mitochondrial OS=Homo sapiens OX=9606 GN=C1QBP PE=1 SV=1	Q07021	C1QBP	31 kDa	0.27	9.7	[]	9	11	5	4
920	Coactosin-like protein OS=Homo sapiens OX=9606 GN=COTL1 PE=1 SV=3	Q14019	COTL1	16 kDa	0.52	1.8	[]	3	4	3	4
820	Basic leucine zipper and W2 domain-containing protein 1 OS=Homo sapiens OX=9606 GN=BZW1 PE=1 SV=1	Q7L1Q6	BZW1	48 kDa	0.1	1.5	[]	5	3	7	3
1204	Hornerin OS=Homo sapiens OX=9606 GN=HRNR PE=1 SV=2	Q86YZ3	HRNR	282 kDa	0.77	1.6	[]	10	5	5	6
1915	Volume-regulated anion channel subunit LRRC8A OS=Homo sapiens OX=9606 GN=LRRC8A PE=1 SV=1	Q8IWT6	LRRC8A	94 kDa	0.31	1.2	[]	7	7	5	5
969	Cytosolic non-specific dipeptidase OS=Homo sapiens OX=9606 GN=CNDP2 PE=1 SV=2	Q96KP4	CNDP2	53 kDa	0.57	1.7	[]	6	9	6	6
1223	Importin-9 OS=Homo sapiens OX=9606 GN=IPO9 PE=1 SV=3	Q96P70	IPO9	116 kDa	0.48	0.3	[]	6	8	10	8
793	Angiopoietin-related protein 2 OS=Homo sapiens OX=9606 GN=ANGPTL2 PE=1 SV=1	Q9UKU9	ANGPTL2	57 kDa	0.61	0.9	[]	7	5	11	6
819	Band 4.1-like protein 3 OS=Homo sapiens OX=9606 GN=EPB41L3 PE=1 SV=2	Q9Y2J2	EPB41L3	121 kDa	0.15	1.5	[]	6	7	6	4
223	Eukaryotic translation initiation factor 3 subunit B OS=Homo sapiens OX=9606 GN=EIF3B PE=1 SV=3	P55884	EIF3B	92 kDa	0.0024	8.3	Cereb Exo high, Normal Exo low	8	14	2	1
1545	Protein S100-A6 OS=Homo sapiens OX=9606 GN=S100A6 PE=1 SV=1	P06703	S100A6	10 kDa	0.47	1.1	[]	5	6	6	7
460	Sarcoplasmic/endoplasmic reticulum calcium ATPase 2 OS=Homo sapiens OX=9606 GN=ATP2A2 PE=1 SV=1	P16615	ATP2A2	115 kDa	0.0048	INF	Cereb Exo high, Normal Exo low	15	8	1	0
952	Cullin-4A OS=Homo sapiens OX=9606 GN=CUL4A PE=1 SV=3	Q13619	CUL4A	88 kDa	0.53	1.2	[]	1	1	2	1
312	MICOS complex subunit MIC60 OS=Homo sapiens OX=9606 GN=IMMT PE=1 SV=1	Q16891	IMMT	84 kDa	0.0043	INF	Cereb Exo high, Normal Exo low	16	13	0	0
922	Coatomer subunit epsilon OS=Homo sapiens OX=9606 GN=COPE PE=1 SV=3	O14579	COPE	34 kDa	0.062	1.6	[]	7	5	6	7
128	C-1-tetrahydrofolate synthase, cytoplasmic OS=Homo sapiens OX=9606 GN=MTHFD1 PE=1 SV=3	P11586	MTHFD1	102 kDa	0.0041	3.7	Cereb Exo high, Normal Exo low	12	10	3	3
512	Thioredoxin-dependent peroxide reductase, mitochondrial OS=Homo sapiens OX=9606 GN=PRDX3 PE=1 SV=3	P30048	PRDX3	28 kDa	0.021	3.6	Cereb Exo high, Normal Exo low	10	9	4	3
1415	Nucleobindin-1 OS=Homo sapiens OX=9606 GN=NUCB1 PE=1 SV=4	Q02818	NUCB1	54 kDa	0.061	3.4	[]	8	6	5	2
949	Cullin-1 OS=Homo sapiens OX=9606 GN=CUL1 PE=1 SV=2	Q13616	CUL1	90 kDa	0.6	1.3	[]	5	6	7	7
943	Coronin-1B OS=Homo sapiens OX=9606 GN=CORO1B PE=1 SV=1	Q9BR76	CORO1B	54 kDa	0.095	2	[]	9	7	6	5
1152	Glyoxylate reductase/hydroxypyruvate reductase OS=Homo sapiens OX=9606 GN=GRHPR PE=1 SV=1	Q9UBQ7	GRHPR	36 kDa	0.077	2.6	[]	8	11	5	5
423	Protein transport protein Sec24C OS=Homo sapiens OX=9606 GN=SEC24C PE=1 SV=3	P53992	SEC24C	118 kDa	0.0088	2.3	Cereb Exo high, Normal Exo low	9	7	4	5
7	10 kDa heat shock protein, mitochondrial OS=Homo sapiens OX=9606 GN=HSPE1 PE=1 SV=2	P61604	HSPE1	11 kDa	0.015	2.5	Cereb Exo high, Normal Exo low	8	9	2	3
849	CD151 antigen OS=Homo sapiens OX=9606 GN=CD151 PE=1 SV=3	P48509	CD151	28 kDa	0.19	0.8	[]	3	5	8	6
278	Heterogeneous nuclear ribonucleoprotein U-like protein 2 OS=Homo sapiens OX=9606 GN=HNRNPUL2 PE=1 SV=1	Q1KMD3	HNRNPUL2	85 kDa	0.0014	10	Cereb Exo high, Normal Exo low	6	8	2	2
298	LIM and senescent cell antigen-like-containing domain protein 1 OS=Homo sapiens OX=9606 GN=LIMS1 PE=1 SV=4	P48059	LIMS1	37 kDa	0.008	2.8	Cereb Exo high, Normal Exo low	7	10	4	3
367	PRA1 family protein 3 OS=Homo sapiens OX=9606 GN=ARL6IP5 PE=1 SV=1	O75915	ARL6IP5	22 kDa	0.0015	5.2	Cereb Exo high, Normal Exo low	13	10	5	5
129	CAD protein OS=Homo sapiens OX=9606 GN=CAD PE=1 SV=3	P27708	CAD	243 kDa	0.0062	7	Cereb Exo high, Normal Exo low	8	11	1	2
1016	Dynein light chain Tctex-type 1 OS=Homo sapiens OX=9606 GN=DYNLT1 PE=1 SV=1	P63172	DYNLT1	12 kDa	0.13	2.6	[]	11	9	6	6
402	Prolyl 4-hydroxylase subunit alpha-1 OS=Homo sapiens OX=9606 GN=P4HA1 PE=1 SV=2	P13674	P4HA1	61 kDa	0.0028	52	Cereb Exo high, Normal Exo low	12	14	2	0
391	Pre-mRNA-splicing factor ATP-dependent RNA helicase DHX15 OS=Homo sapiens OX=9606 GN=DHX15 PE=1 SV=2	O43143	DHX15	91 kDa	0.025	1.9	Cereb Exo high, Normal Exo low	8	10	5	5
76	AP-1 complex subunit gamma-1 OS=Homo sapiens OX=9606 GN=AP1G1 PE=1 SV=5	O43747	AP1G1	91 kDa	0.016	1.7	Cereb Exo high, Normal Exo low	5	4	4	4
553	Vacuolar protein sorting-associated protein 26A OS=Homo sapiens OX=9606 GN=VPS26A PE=1 SV=2	O75436	VPS26A	38 kDa	0.00059	1.6	Cereb Exo high, Normal Exo low	7	6	5	7
1453	Phosphoacetylglucosamine mutase OS=Homo sapiens OX=9606 GN=PGM3 PE=1 SV=1	O95394	PGM3	60 kDa	0.31	1.4	[]	4	8	3	5
282	High mobility group protein B1 OS=Homo sapiens OX=9606 GN=HMGB1 PE=1 SV=3	P09429	HMGB1	25 kDa	0.032	1.4	Cereb Exo high, Normal Exo low	6	9	4	5
915	Clathrin light chain A OS=Homo sapiens OX=9606 GN=CLTA PE=1 SV=1	P09496	CLTA	27 kDa	0.064	1.8	[]	4	6	4	3
1933	Zinc-alpha-2-glycoprotein OS=Homo sapiens OX=9606 GN=AZGP1 PE=1 SV=2	P25311	AZGP1	34 kDa	0.077	0.4	[]	2	4	10	7
1037	Elongation factor 1-delta OS=Homo sapiens OX=9606 GN=EEF1D PE=1 SV=5	P29692	EEF1D	31 kDa	0.16	1.5	[]	9	9	5	6
1193	Hippocalcin-like protein 1 OS=Homo sapiens OX=9606 GN=HPCAL1 PE=1 SV=3	P37235	HPCAL1	22 kDa	0.84	1	[]	6	10	6	5
1320	Malate dehydrogenase, cytoplasmic OS=Homo sapiens OX=9606 GN=MDH1 PE=1 SV=4	P40925	MDH1	36 kDa	0.9	1	[]	6	4	7	4
1882	Urokinase plasminogen activator surface receptor OS=Homo sapiens OX=9606 GN=PLAUR PE=1 SV=1	Q03405	PLAUR	37 kDa	0.32	0.7	[]	7	7	10	6
295	Kinesin light chain 1 OS=Homo sapiens OX=9606 GN=KLC1 PE=1 SV=2	Q07866	KLC1	65 kDa	0.00011	3.7	Cereb Exo high, Normal Exo low	9	8	2	2
972	DNA damage-binding protein 1 OS=Homo sapiens OX=9606 GN=DDB1 PE=1 SV=1	Q16531	DDB1	127 kDa	0.26	1.8	[]	6	11	4	4
1780	Tetraspanin-14 OS=Homo sapiens OX=9606 GN=TSPAN14 PE=1 SV=1	Q8NG11	TSPAN14	31 kDa	0.52	0.9	[]	3	7	7	4
788	Aminopeptidase B OS=Homo sapiens OX=9606 GN=RNPEP PE=1 SV=2	Q9H4A4	RNPEP	73 kDa	0.41	1.4	[]	7	4	7	5
1084	Exportin-7 OS=Homo sapiens OX=9606 GN=XPO7 PE=1 SV=3	Q9UIA9	XPO7	124 kDa	0.3	1.6	[]	9	7	4	3
1548	Protein S100-A13 OS=Homo sapiens OX=9606 GN=S100A13 PE=1 SV=1	Q99584	S100A13	11 kDa	0.39	1.1	[]	4	5	5	5
1578	Protocadherin-1 OS=Homo sapiens OX=9606 GN=PCDH1 PE=1 SV=2	Q08174	PCDH1	115 kDa	0.12	0.7	[]	6	9	8	6
1841	Tumor necrosis factor receptor superfamily member 10B OS=Homo sapiens OX=9606 GN=TNFRSF10B PE=1 SV=2	O14763	TNFRSF10B	48 kDa	0.18	2.8	[]	6	10	6	2
986	Destrin OS=Homo sapiens OX=9606 GN=DSTN PE=1 SV=3	P60981	DSTN	19 kDa	0.31	3.8	[]	8	11	4	6
1167	Guanine nucleotide-binding protein subunit alpha-13 OS=Homo sapiens OX=9606 GN=GNA13 PE=1 SV=2	Q14344	GNA13	44 kDa	0.36	2.2	[]	5	9	1	6
70	116 kDa U5 small nuclear ribonucleoprotein component OS=Homo sapiens OX=9606 GN=EFTUD2 PE=1 SV=1	Q15029	EFTUD2	109 kDa	0.00079	1.8	Cereb Exo high, Normal Exo low	9	6	1	2
322	Methionine--tRNA ligase, cytoplasmic OS=Homo sapiens OX=9606 GN=MARS PE=1 SV=2	P56192	MARS	101 kDa	0.01	11	Cereb Exo high, Normal Exo low	12	13	1	2
1574	Protein-L-isoaspartate(D-aspartate) O-methyltransferase OS=Homo sapiens OX=9606 GN=PCMT1 PE=1 SV=4	P22061	PCMT1	25 kDa	0.39	1.2	[]	9	6	5	10
1839	Tumor necrosis factor ligand superfamily member 4 OS=Homo sapiens OX=9606 GN=TNFSF4 PE=1 SV=1	P23510	TNFSF4	21 kDa	0.82	1.1	[]	3	4	3	5
1529	Proteasome subunit beta type-4 OS=Homo sapiens OX=9606 GN=PSMB4 PE=1 SV=4	P28070	PSMB4	29 kDa	0.076	1.5	[]	8	7	6	3
1562	Protein phosphatase 1 regulatory subunit 7 OS=Homo sapiens OX=9606 GN=PPP1R7 PE=1 SV=1	Q15435	PPP1R7	42 kDa	0.31	1.6	[]	9	8	5	7
1906	Vesicle-associated membrane protein 3 OS=Homo sapiens OX=9606 GN=VAMP3 PE=1 SV=3	Q15836	VAMP3	11 kDa	0.87	0.9	[]	6	9	6	9
1055	Equilibrative nucleoside transporter 1 OS=Homo sapiens OX=9606 GN=SLC29A1 PE=1 SV=3	Q99808	SLC29A1	50 kDa	0.42	0.8	[]	6	5	5	7
1815	Transmembrane 7 superfamily member 3 OS=Homo sapiens OX=9606 GN=TM7SF3 PE=2 SV=1	Q9NS93	TM7SF3	64 kDa	0.16	0.5	[]	3	6	9	5
1821	Transmembrane protein 106B OS=Homo sapiens OX=9606 GN=TMEM106B PE=1 SV=2	Q9NUM4	TMEM106B	31 kDa	0.2	0.7	[]	5	6	7	9
1311	Lysyl oxidase homolog 2 OS=Homo sapiens OX=9606 GN=LOXL2 PE=1 SV=1	Q9Y4K0	LOXL2	87 kDa	0.17	0.7	[]	6	6	8	6
625	Phosphoserine aminotransferase OS=Homo sapiens OX=9606 GN=PSAT1 PE=1 SV=2	Q9Y617	PSAT1	40 kDa	0.046	0.6	Cereb Exo low, Normal Exo high	5	4	4	5
275	Heterogeneous nuclear ribonucleoprotein Q OS=Homo sapiens OX=9606 GN=SYNCRIP PE=1 SV=2	O60506	SYNCRIP	70 kDa	0.0044	16	Cereb Exo high, Normal Exo low	6	10	4	2
1462	Phospholipid hydroperoxide glutathione peroxidase OS=Homo sapiens OX=9606 GN=GPX4 PE=1 SV=3	P36969	GPX4	22 kDa	0.11	2	[]	4	6	3	4
707	60S ribosomal protein L23 OS=Homo sapiens OX=9606 GN=RPL23 PE=1 SV=1	P62829	RPL23	15 kDa	0.074	3.1	[]	8	10	6	4
1708	Signal transducing adapter molecule 1 OS=Homo sapiens OX=9606 GN=STAM PE=1 SV=3	Q92783	STAM	59 kDa	0.5	0.9	[]	5	6	6	3
90	ATP-dependent DNA helicase Q1 OS=Homo sapiens OX=9606 GN=RECQL PE=1 SV=3	P46063	RECQL	73 kDa	0.018	2.3	Cereb Exo high, Normal Exo low	7	9	3	2
346	NADH-cytochrome b5 reductase 3 OS=Homo sapiens OX=9606 GN=CYB5R3 PE=1 SV=3	P00387	CYB5R3	34 kDa	0.0031	7.6	Cereb Exo high, Normal Exo low	10	13	2	2
195	Dynein light chain 1, cytoplasmic OS=Homo sapiens OX=9606 GN=DYNLL1 PE=1 SV=1	P63167	DYNLL1	10 kDa	0.007	1.8	Cereb Exo high, Normal Exo low	8	8	4	5
960	Cysteine-rich protein 2 OS=Homo sapiens OX=9606 GN=CRIP2 PE=1 SV=1	P52943	CRIP2	22 kDa	0.17	1.9	[]	8	10	4	6
482	Signal transducer and activator of transcription 3 OS=Homo sapiens OX=9606 GN=STAT3 PE=1 SV=2	P40763	STAT3	88 kDa	0.038	25	Cereb Exo high, Normal Exo low	14	9	2	1
390	Pre-mRNA-processing-splicing factor 8 OS=Homo sapiens OX=9606 GN=PRPF8 PE=1 SV=2	Q6P2Q9	PRPF8	274 kDa	0.012	12	Cereb Exo high, Normal Exo low	6	10	2	0
1560	Protein flightless-1 homolog OS=Homo sapiens OX=9606 GN=FLII PE=1 SV=2	Q13045	FLII	145 kDa	0.23	9.4	[]	11	13	5	0
1236	Integrin alpha-3 OS=Homo sapiens OX=9606 GN=ITGA3 PE=1 SV=5	P26006	ITGA3	117 kDa	0.2	0.8	[]	8	6	6	8
865	Cadherin-5 OS=Homo sapiens OX=9606 GN=CDH5 PE=1 SV=5	P33151	CDH5	88 kDa	0.55	0.8	[]	4	7	9	5
1115	GMP synthase [glutamine-hydrolyzing] OS=Homo sapiens OX=9606 GN=GMPS PE=1 SV=1	P49915	GMPS	77 kDa	0.059	1.9	[]	6	7	5	3
408	Proteasome subunit alpha type-6 OS=Homo sapiens OX=9606 GN=PSMA6 PE=1 SV=1	P60900	PSMA6	27 kDa	0.027	2.2	Cereb Exo high, Normal Exo low	6	10	4	3
689	26S proteasome regulatory subunit 4 OS=Homo sapiens OX=9606 GN=PSMC1 PE=1 SV=1	P62191	PSMC1	49 kDa	0.13	2.6	[]	8	7	6	4
1713	Sodium-coupled neutral amino acid transporter 2 OS=Homo sapiens OX=9606 GN=SLC38A2 PE=1 SV=2	Q96QD8	SLC38A2	56 kDa	0.19	0.7	[]	7	4	8	7
441	Ras-related protein Rab-18 OS=Homo sapiens OX=9606 GN=RAB18 PE=1 SV=1	Q9NP72	RAB18	23 kDa	0.029	1.3	Cereb Exo high, Normal Exo low	6	8	7	7
668	3-mercaptopyruvate sulfurtransferase OS=Homo sapiens OX=9606 GN=MPST PE=1 SV=3	P25325	MPST	33 kDa	0.19	1.2	[]	7	6	7	6
59	60S ribosomal protein L14 OS=Homo sapiens OX=9606 GN=RPL14 PE=1 SV=4	P50914	RPL14	23 kDa	0.0061	7.7	Cereb Exo high, Normal Exo low	8	9	4	4
1760	Syntaxin-4 OS=Homo sapiens OX=9606 GN=STX4 PE=1 SV=2	Q12846	STX4	34 kDa	0.44	0.09	[]	5	8	5	5
1425	Nucleosome assembly protein 1-like 4 OS=Homo sapiens OX=9606 GN=NAP1L4 PE=1 SV=1	Q99733	NAP1L4	43 kDa	0.052	2.1	[]	7	8	3	5
1424	Nucleosome assembly protein 1-like 1 OS=Homo sapiens OX=9606 GN=NAP1L1 PE=1 SV=1	P55209	NAP1L1	45 kDa	0.056	3.9	[]	6	9	1	3
521	Transmembrane emp24 domain-containing protein 10 OS=Homo sapiens OX=9606 GN=TMED10 PE=1 SV=2	P49755	TMED10	25 kDa	0.0015	14	Cereb Exo high, Normal Exo low	9	13	1	2
703	60S ribosomal protein L17 OS=Homo sapiens OX=9606 GN=RPL17 PE=1 SV=3	P18621	RPL17	21 kDa	0.05	26	[]	6	9	2	1
1675	Septin-8 OS=Homo sapiens OX=9606 GN=SEPT8 PE=1 SV=4	Q92599	2020-09-08	56 kDa	0.065	1.6	[]	3	1	2	2
705	60S ribosomal protein L19 OS=Homo sapiens OX=9606 GN=RPL19 PE=1 SV=1	P84098	RPL19	23 kDa	0.084	9.9	[]	11	10	3	3
1232	Insulin-like growth factor-binding protein 2 OS=Homo sapiens OX=9606 GN=IGFBP2 PE=1 SV=2	P18065	IGFBP2	35 kDa	0.071	0.09	[]	3	2	12	11
400	Prolyl 3-hydroxylase 1 OS=Homo sapiens OX=9606 GN=P3H1 PE=1 SV=2	Q32P28	P3H1	83 kDa	0.015	16	Cereb Exo high, Normal Exo low	13	9	1	1
332	Mitotic checkpoint protein BUB3 OS=Homo sapiens OX=9606 GN=BUB3 PE=1 SV=1	O43684	BUB3	37 kDa	0.022	1.5	Cereb Exo high, Normal Exo low	6	7	3	5
1756	Synaptogyrin-2 OS=Homo sapiens OX=9606 GN=SYNGR2 PE=1 SV=1	O43760	SYNGR2	25 kDa	0.6	0.9	[]	4	6	7	5
827	Beta-galactosidase OS=Homo sapiens OX=9606 GN=GLB1 PE=1 SV=2	P16278	GLB1	76 kDa	0.14	0.6	[]	4	5	8	5
589	Collagen alpha-1(V) chain OS=Homo sapiens OX=9606 GN=COL5A1 PE=1 SV=3	P20908	COL5A1	184 kDa	0.038	0.5	Cereb Exo low, Normal Exo high	7	6	7	7
1151	Glycylpeptide N-tetradecanoyltransferase 1 OS=Homo sapiens OX=9606 GN=NMT1 PE=1 SV=2	P30419	NMT1	57 kDa	0.057	1.8	[]	6	6	5	5
380	Phosphatidylinositol 4-kinase alpha OS=Homo sapiens OX=9606 GN=PI4KA PE=1 SV=4	P42356	PI4KA	237 kDa	0.041	1.8	Cereb Exo high, Normal Exo low	6	8	5	4
1762	Syntaxin-12 OS=Homo sapiens OX=9606 GN=STX12 PE=1 SV=1	Q86Y82	STX12	32 kDa	0.18	0.6	[]	5	5	3	7
1449	Phosphatidylinositol 4-kinase type 2-alpha OS=Homo sapiens OX=9606 GN=PI4K2A PE=1 SV=1	Q9BTU6	PI4K2A	54 kDa	0.58	1.1	[]	5	8	5	5
77	AP-1 complex subunit mu-1 OS=Homo sapiens OX=9606 GN=AP1M1 PE=1 SV=3	Q9BXS5	AP1M1	49 kDa	0.034	1.5	Cereb Exo high, Normal Exo low	6	5	4	5
1106	Fructose-2,6-bisphosphatase TIGAR OS=Homo sapiens OX=9606 GN=TIGAR PE=1 SV=1	Q9NQ88	TIGAR	30 kDa	0.45	1.2	[]	6	7	5	5
1536	Protein FAM49B OS=Homo sapiens OX=9606 GN=FAM49B PE=1 SV=1	Q9NUQ9	FAM49B	37 kDa	0.56	1.1	[]	5	4	7	5
1645	Reversion-inducing cysteine-rich protein with Kazal motifs OS=Homo sapiens OX=9606 GN=RECK PE=1 SV=1	O95980	RECK	106 kDa	0.38	0.6	[]	2	7	8	6
1793	Thyroxine-binding globulin OS=Homo sapiens OX=9606 GN=SERPINA7 PE=1 SV=2	P05543	SERPINA7	46 kDa	0.9	1.1	[]	3	4	5	6
31	40S ribosomal protein S14 OS=Homo sapiens OX=9606 GN=RPS14 PE=1 SV=3	P62263	RPS14	16 kDa	0.00036	5.5	Cereb Exo high, Normal Exo low	9	8	3	3
145	Catechol O-methyltransferase OS=Homo sapiens OX=9606 GN=COMT PE=1 SV=2	P21964	COMT	30 kDa	0.0016	6.3	Cereb Exo high, Normal Exo low	6	10	3	3
125	Beta-2-syntrophin OS=Homo sapiens OX=9606 GN=SNTB2 PE=1 SV=1	Q13425	SNTB2	58 kDa	0.026	5.2	Cereb Exo high, Normal Exo low	10	10	2	4
1639	Renin receptor OS=Homo sapiens OX=9606 GN=ATP6AP2 PE=1 SV=2	O75787	ATP6AP2	39 kDa	0.073	0.9	[]	6	6	4	5
1758	Synaptophysin-like protein 1 OS=Homo sapiens OX=9606 GN=SYPL1 PE=1 SV=1	Q16563	SYPL1	29 kDa	0.37	0.9	[]	6	5	8	7
965	Cytoplasmic dynein 1 light intermediate chain 2 OS=Homo sapiens OX=9606 GN=DYNC1LI2 PE=1 SV=1	O43237	DYNC1LI2	54 kDa	0.26	2.9	[]	4	6	6	1
696	40S ribosomal protein S13 OS=Homo sapiens OX=9606 GN=RPS13 PE=1 SV=2	P62277	RPS13	17 kDa	0.42	3.7	[]	2	6	1	2
191	Dynactin subunit 4 OS=Homo sapiens OX=9606 GN=DCTN4 PE=1 SV=1	Q9UJW0	DCTN4	52 kDa	0.041	5.6	Cereb Exo high, Normal Exo low	9	9	2	4
610	Inter-alpha-trypsin inhibitor heavy chain H4 OS=Homo sapiens OX=9606 GN=ITIH4 PE=1 SV=4	Q14624	ITIH4	103 kDa	0.028	0.2	Cereb Exo low, Normal Exo high	2	5	3	7
177	Dihydrolipoyl dehydrogenase, mitochondrial OS=Homo sapiens OX=9606 GN=DLD PE=1 SV=2	P09622	DLD	54 kDa	0.034	4	Cereb Exo high, Normal Exo low	7	14	4	2
157	Coronin-7 OS=Homo sapiens OX=9606 GN=CORO7 PE=1 SV=2	P57737	CORO7	101 kDa	0.00081	17	Cereb Exo high, Normal Exo low	11	11	2	2
160	Cytochrome b-c1 complex subunit 1, mitochondrial OS=Homo sapiens OX=9606 GN=UQCRC1 PE=1 SV=3	P31930	UQCRC1	53 kDa	0.0046	INF	Cereb Exo high, Normal Exo low	13	15	0	0
386	Polyadenylate-binding protein 1 OS=Homo sapiens OX=9606 GN=PABPC1 PE=1 SV=2	P11940	PABPC1	71 kDa	0.0022	5.7	Cereb Exo high, Normal Exo low	11	6	2	3
406	Proteasome subunit alpha type-2 OS=Homo sapiens OX=9606 GN=PSMA2 PE=1 SV=2	P25787	PSMA2	26 kDa	0.02	1.4	Cereb Exo high, Normal Exo low	7	6	8	6
57	60S ribosomal protein L13 OS=Homo sapiens OX=9606 GN=RPL13 PE=1 SV=4	P26373	RPL13	24 kDa	0.0019	4.2	Cereb Exo high, Normal Exo low	8	7	5	5
1689	Serine/threonine-protein kinase receptor R3 OS=Homo sapiens OX=9606 GN=ACVRL1 PE=1 SV=2	P37023	ACVRL1	56 kDa	0.77	1	[]	5	6	7	7
66	60S ribosomal protein L27a OS=Homo sapiens OX=9606 GN=RPL27A PE=1 SV=2	P46776	RPL27A	17 kDa	0.0084	3.6	Cereb Exo high, Normal Exo low	7	7	6	5
670	4-trimethylaminobutyraldehyde dehydrogenase OS=Homo sapiens OX=9606 GN=ALDH9A1 PE=1 SV=3	P49189	ALDH9A1	54 kDa	0.36	1.4	[]	7	7	5	5
1624	Ras-related protein Rab-13 OS=Homo sapiens OX=9606 GN=RAB13 PE=1 SV=1	P51153	RAB13	23 kDa	0.84	1.3	[]	4	4	3	4
2	1,4-alpha-glucan-branching enzyme OS=Homo sapiens OX=9606 GN=GBE1 PE=1 SV=3	Q04446	GBE1	80 kDa	0.048	2	Cereb Exo high, Normal Exo low	6	5	2	3
251	Glutamine--fructose-6-phosphate aminotransferase [isomerizing] 1 OS=Homo sapiens OX=9606 GN=GFPT1 PE=1 SV=3	Q06210	GFPT1	79 kDa	0.034	2.4	Cereb Exo high, Normal Exo low	8	6	5	5
1669	Secernin-1 OS=Homo sapiens OX=9606 GN=SCRN1 PE=1 SV=2	Q12765	SCRN1	46 kDa	0.23	1.8	[]	7	7	5	6
1002	Disintegrin and metalloproteinase domain-containing protein 15 OS=Homo sapiens OX=9606 GN=ADAM15 PE=1 SV=4	Q13444	ADAM15	93 kDa	0.13	2.3	[]	5	5	4	3
1771	TLD domain-containing protein 1 OS=Homo sapiens OX=9606 GN=TLDC1 PE=1 SV=2	Q6P9B6	TLDC1	51 kDa	0.31	1.5	[]	4	5	7	4
412	Protein FAM49A OS=Homo sapiens OX=9606 GN=FAM49A PE=2 SV=1	Q9H0Q0	FAM49A	37 kDa	0.023	2.5	Cereb Exo high, Normal Exo low	7	4	7	4
115	Alpha-parvin OS=Homo sapiens OX=9606 GN=PARVA PE=1 SV=1	Q9NVD7	PARVA	42 kDa	0.026	2.9	Cereb Exo high, Normal Exo low	7	8	4	4
98	Actin-related protein 2/3 complex subunit 4 OS=Homo sapiens OX=9606 GN=ARPC4 PE=1 SV=3	P59998	ARPC4	20 kDa	0.014	1.9	Cereb Exo high, Normal Exo low	6	9	3	6
1894	Vacuolar protein sorting-associated protein 13C OS=Homo sapiens OX=9606 GN=VPS13C PE=1 SV=1	Q709C8	VPS13C	422 kDa	0.37	2.2	[]	8	5	6	3
557	Vesicle-fusing ATPase OS=Homo sapiens OX=9606 GN=NSF PE=1 SV=3	P46459	NSF	83 kDa	0.0012	11	Cereb Exo high, Normal Exo low	8	6	2	1
1731	Splicing factor 3B subunit 3 OS=Homo sapiens OX=9606 GN=SF3B3 PE=1 SV=4	Q15393	SF3B3	136 kDa	0.26	27	[]	6	12	3	1
358	Non-POU domain-containing octamer-binding protein OS=Homo sapiens OX=9606 GN=NONO PE=1 SV=4	Q15233	NONO	54 kDa	0.008	5	Cereb Exo high, Normal Exo low	7	7	2	2
807	Apolipoprotein D OS=Homo sapiens OX=9606 GN=APOD PE=1 SV=1	P05090	APOD	21 kDa	0.89	0.9	[]	5	2	2	3
1526	Proteasome subunit beta type-1 OS=Homo sapiens OX=9606 GN=PSMB1 PE=1 SV=2	P20618	PSMB1	26 kDa	0.064	1.8	[]	6	7	5	5
1284	Lamin-B1 OS=Homo sapiens OX=9606 GN=LMNB1 PE=1 SV=2	P20700	LMNB1	66 kDa	0.18	7	[]	8	8	5	1
1439	Peptidyl-prolyl cis-trans isomerase FKBP1A OS=Homo sapiens OX=9606 GN=FKBP1A PE=1 SV=2	P62942	FKBP1A	12 kDa	0.28	0.8	[]	4	6	8	7
1516	Prosaposin OS=Homo sapiens OX=9606 GN=PSAP PE=1 SV=2	P07602	PSAP	58 kDa	0.52	0.7	[]	4	5	6	8
825	Beta-centractin OS=Homo sapiens OX=9606 GN=ACTR1B PE=1 SV=1	P42025	ACTR1B	42 kDa	0.1	1.6	[]	1	5	5	2
198	E3 ubiquitin/ISG15 ligase TRIM25 OS=Homo sapiens OX=9606 GN=TRIM25 PE=1 SV=2	Q14258	TRIM25	71 kDa	0.039	140	Cereb Exo high, Normal Exo low	8	10	1	0
515	Transcription intermediary factor 1-beta OS=Homo sapiens OX=9606 GN=TRIM28 PE=1 SV=5	Q13263	TRIM28	89 kDa	0.0096	47	Cereb Exo high, Normal Exo low	10	10	1	0
197	E3 ubiquitin-protein ligase UBR4 OS=Homo sapiens OX=9606 GN=UBR4 PE=1 SV=1	Q5T4S7	UBR4	574 kDa	0.0055	INF	Cereb Exo high, Normal Exo low	4	8	0	1
372	Peptidyl-prolyl cis-trans isomerase FKBP10 OS=Homo sapiens OX=9606 GN=FKBP10 PE=1 SV=1	Q96AY3	FKBP10	64 kDa	0.00035	INF	Cereb Exo high, Normal Exo low	6	11	0	0
227	Eukaryotic translation initiation factor 5B OS=Homo sapiens OX=9606 GN=EIF5B PE=1 SV=4	O60841	EIF5B	139 kDa	0.00042	2.7	Cereb Exo high, Normal Exo low	9	6	2	3
1664	SLIT-ROBO Rho GTPase-activating protein 2 OS=Homo sapiens OX=9606 GN=SRGAP2 PE=1 SV=3	O75044	SRGAP2	121 kDa	0.17	1.3	[]	4	6	6	4
388	Polypyrimidine tract-binding protein 1 OS=Homo sapiens OX=9606 GN=PTBP1 PE=1 SV=1	P26599	PTBP1	57 kDa	0.024	2.3	Cereb Exo high, Normal Exo low	5	7	5	4
271	Heterogeneous nuclear ribonucleoprotein H OS=Homo sapiens OX=9606 GN=HNRNPH1 PE=1 SV=4	P31943	HNRNPH1	49 kDa	0.044	4.1	Cereb Exo high, Normal Exo low	6	9	4	4
1304	Lysosomal Pro-X carboxypeptidase OS=Homo sapiens OX=9606 GN=PRCP PE=1 SV=1	P42785	PRCP	56 kDa	0.98	1	[]	3	4	4	4
1653	Ribose-phosphate pyrophosphokinase 1 OS=Homo sapiens OX=9606 GN=PRPS1 PE=1 SV=2	P60891	PRPS1	35 kDa	0.4	1.9	[]	5	3	4	3
841	C-X-C chemokine receptor type 4 OS=Homo sapiens OX=9606 GN=CXCR4 PE=1 SV=1	P61073	CXCR4	40 kDa	0.65	0.9	[]	6	8	5	7
350	NEDD8-conjugating enzyme Ubc12 OS=Homo sapiens OX=9606 GN=UBE2M PE=1 SV=1	P61081	UBE2M	21 kDa	0.044	1.2	Cereb Exo high, Normal Exo low	5	6	4	5
1697	Serine/threonine-protein phosphatase 2B catalytic subunit alpha isoform OS=Homo sapiens OX=9606 GN=PPP3CA PE=1 SV=1	Q08209	PPP3CA	59 kDa	0.94	1	[]	3	5	4	4
736	ATP-binding cassette sub-family B member 6, mitochondrial OS=Homo sapiens OX=9606 GN=ABCB6 PE=1 SV=1	Q9NP58	ABCB6	94 kDa	0.12	0.5	[]	4	5	8	7
685	26S proteasome non-ATPase regulatory subunit 5 OS=Homo sapiens OX=9606 GN=PSMD5 PE=1 SV=3	Q16401	PSMD5	56 kDa	0.25	1.4	[]	8	6	3	6
1042	Endophilin-A2 OS=Homo sapiens OX=9606 GN=SH3GL1 PE=1 SV=1	Q99961	SH3GL1	41 kDa	0.074	1.6	[]	6	8	4	3
1215	Importin subunit alpha-3 OS=Homo sapiens OX=9606 GN=KPNA4 PE=1 SV=1	O00629	KPNA4	58 kDa	0.46	1.6	[]	4	5	4	5
1041	Endophilin-A1 OS=Homo sapiens OX=9606 GN=SH3GL2 PE=1 SV=1	Q99962	SH3GL2	40 kDa	0.6	0.9	[]	4	2	4	4
626	Pituitary tumor-transforming gene 1 protein-interacting protein OS=Homo sapiens OX=9606 GN=PTTG1IP PE=1 SV=1	P53801	PTTG1IP	20 kDa	0.016	0.5	Cereb Exo low, Normal Exo high	7	6	7	7
851	CKLF-like MARVEL transmembrane domain-containing protein 6 OS=Homo sapiens OX=9606 GN=CMTM6 PE=1 SV=1	Q9NX76	CMTM6	20 kDa	0.11	0.8	[]	6	6	6	7
917	Claudin-5 OS=Homo sapiens OX=9606 GN=CLDN5 PE=2 SV=1	O00501	CLDN5	23 kDa	0.096	0.6	[]	4	5	9	7
398	Prohibitin-2 OS=Homo sapiens OX=9606 GN=PHB2 PE=1 SV=2	Q99623	PHB2	33 kDa	0.0015	INF	Cereb Exo high, Normal Exo low	12	11	0	0
1773	Talin-2 OS=Homo sapiens OX=9606 GN=TLN2 PE=1 SV=4	Q9Y4G6	TLN2	272 kDa	0.57	3.3	[]	1	0	2	0
773	Agrin OS=Homo sapiens OX=9606 GN=AGRN PE=1 SV=6	O00468	AGRN	217 kDa	0.33	1.1	[]	4	7	5	3
1348	Monocarboxylate transporter 4 OS=Homo sapiens OX=9606 GN=SLC16A3 PE=1 SV=1	O15427	SLC16A3	49 kDa	0.076	0.7	[]	6	6	7	7
10	26S proteasome non-ATPase regulatory subunit 10 OS=Homo sapiens OX=9606 GN=PSMD10 PE=1 SV=1	O75832	PSMD10	24 kDa	0.023	2.1	Cereb Exo high, Normal Exo low	4	7	2	3
1729	Spermidine synthase OS=Homo sapiens OX=9606 GN=SRM PE=1 SV=1	P19623	SRM	34 kDa	0.24	1.7	[]	8	7	4	3
1525	Proteasome subunit alpha type-5 OS=Homo sapiens OX=9606 GN=PSMA5 PE=1 SV=3	P28066	PSMA5	26 kDa	0.24	1.5	[]	4	5	4	5
1012	Dual specificity mitogen-activated protein kinase kinase 4 OS=Homo sapiens OX=9606 GN=MAP2K4 PE=1 SV=1	P45985	MAP2K4	44 kDa	0.75	1	[]	6	7	5	5
921	Coatomer subunit delta OS=Homo sapiens OX=9606 GN=ARCN1 PE=1 SV=1	P48444	ARCN1	57 kDa	0.058	1.8	[]	7	5	4	5
1527	Proteasome subunit beta type-2 OS=Homo sapiens OX=9606 GN=PSMB2 PE=1 SV=1	P49721	PSMB2	23 kDa	0.29	1.6	[]	4	8	5	5
316	Mannose-1-phosphate guanyltransferase alpha OS=Homo sapiens OX=9606 GN=GMPPA PE=1 SV=1	Q96IJ6	GMPPA	46 kDa	0.043	1.6	Cereb Exo high, Normal Exo low	5	7	5	4
1661	SH3 domain-binding glutamic acid-rich-like protein 3 OS=Homo sapiens OX=9606 GN=SH3BGRL3 PE=1 SV=1	Q9H299	SH3BGRL3	10 kDa	0.65	1	[]	6	6	5	7
1121	GTPase IMAP family member 4 OS=Homo sapiens OX=9606 GN=GIMAP4 PE=1 SV=1	Q9NUV9	GIMAP4	38 kDa	0.31	3.4	[]	5	8	4	6
180	DnaJ homolog subfamily B member 4 OS=Homo sapiens OX=9606 GN=DNAJB4 PE=1 SV=1	Q9UDY4	DNAJB4	38 kDa	0.022	1.6	Cereb Exo high, Normal Exo low	6	6	5	4
1322	Mannose-1-phosphate guanyltransferase beta OS=Homo sapiens OX=9606 GN=GMPPB PE=1 SV=2	Q9Y5P6	GMPPB	40 kDa	0.16	1.4	[]	5	5	4	5
1048	Endothelial lipase OS=Homo sapiens OX=9606 GN=LIPG PE=1 SV=1	Q9Y5X9	LIPG	57 kDa	0.97	1	[]	4	4	6	5
1212	IgG receptor FcRn large subunit p51 OS=Homo sapiens OX=9606 GN=FCGRT PE=1 SV=1	P55899	FCGRT	40 kDa	0.74	0.8	[]	3	4	6	2
1702	Sialic acid synthase OS=Homo sapiens OX=9606 GN=NANS PE=1 SV=2	Q9NR45	NANS	40 kDa	0.1	1.3	[]	4	5	3	5
377	Phenylalanine--tRNA ligase alpha subunit OS=Homo sapiens OX=9606 GN=FARSA PE=1 SV=3	Q9Y285	FARSA	58 kDa	0.027	5.7	Cereb Exo high, Normal Exo low	8	6	3	2
56	60S ribosomal protein L11 OS=Homo sapiens OX=9606 GN=RPL11 PE=1 SV=2	P62913	RPL11	20 kDa	0.0015	2.5	Cereb Exo high, Normal Exo low	5	6	5	4
640	Solute carrier family 35 member F6 OS=Homo sapiens OX=9606 GN=SLC35F6 PE=1 SV=1	Q8N357	SLC35F6	40 kDa	0.011	0.6	Cereb Exo low, Normal Exo high	5	5	8	6
14	26S proteasome non-ATPase regulatory subunit 14 OS=Homo sapiens OX=9606 GN=PSMD14 PE=1 SV=1	O00487	PSMD14	35 kDa	0.0078	2.7	Cereb Exo high, Normal Exo low	6	7	4	3
1523	Proteasome subunit alpha type-1 OS=Homo sapiens OX=9606 GN=PSMA1 PE=1 SV=1	P25786	PSMA1	30 kDa	0.66	1.6	[]	5	5	5	6
1336	Microtubule-associated protein 1S OS=Homo sapiens OX=9606 GN=MAP1S PE=1 SV=2	Q66K74	MAP1S	112 kDa	0.11	3.8	[]	5	9	3	4
1413	Nuclear transport factor 2 OS=Homo sapiens OX=9606 GN=NUTF2 PE=1 SV=1	P61970	NUTF2	14 kDa	0.79	0.9	[]	1	2	3	3
1566	Protein scribble homolog OS=Homo sapiens OX=9606 GN=SCRIB PE=1 SV=4	Q14160	SCRIB	175 kDa	0.46	1.2	[]	5	5	6	3
253	Glutathione S-transferase kappa 1 OS=Homo sapiens OX=9606 GN=GSTK1 PE=1 SV=3	Q9Y2Q3	GSTK1	25 kDa	0.0079	12	Cereb Exo high, Normal Exo low	9	8	3	1
1013	Dynamin-1 OS=Homo sapiens OX=9606 GN=DNM1 PE=1 SV=2	Q05193	DNM1	97 kDa	0.36	1.6	[]	2	3	2	2
1503	Probable ubiquitin carboxyl-terminal hydrolase FAF-X OS=Homo sapiens OX=9606 GN=USP9X PE=1 SV=3	Q93008	USP9X	292 kDa	0.077	4.6	[]	8	4	2	3
909	Chloride intracellular channel protein 2 OS=Homo sapiens OX=9606 GN=CLIC2 PE=1 SV=3	O15247	CLIC2	28 kDa	0.11	21	[]	6	5	1	1
306	Long-chain-fatty-acid--CoA ligase 3 OS=Homo sapiens OX=9606 GN=ACSL3 PE=1 SV=3	O95573	ACSL3	80 kDa	0.00075	7.6	Cereb Exo high, Normal Exo low	14	9	1	1
738	ATP-binding cassette sub-family F member 1 OS=Homo sapiens OX=9606 GN=ABCF1 PE=1 SV=2	Q8NE71	ABCF1	96 kDa	0.29	2.5	[]	9	4	2	0
522	Transmembrane protein 43 OS=Homo sapiens OX=9606 GN=TMEM43 PE=1 SV=1	Q9BTV4	TMEM43	45 kDa	0.017	78	Cereb Exo high, Normal Exo low	6	9	1	0
274	Heterogeneous nuclear ribonucleoprotein M OS=Homo sapiens OX=9606 GN=HNRNPM PE=1 SV=3	P52272	HNRNPM	78 kDa	0.015	INF	Cereb Exo high, Normal Exo low	10	6	0	0
339	NAD(P) transhydrogenase, mitochondrial OS=Homo sapiens OX=9606 GN=NNT PE=1 SV=3	Q13423	NNT	114 kDa	0.01	INF	Cereb Exo high, Normal Exo low	8	15	0	0
1210	Hypoxanthine-guanine phosphoribosyltransferase OS=Homo sapiens OX=9606 GN=HPRT1 PE=1 SV=2	P00492	HPRT1	25 kDa	0.47	0.8	[]	7	5	7	6
828	Beta-hexosaminidase subunit beta OS=Homo sapiens OX=9606 GN=HEXB PE=1 SV=3	P07686	HEXB	63 kDa	0.94	1	[]	5	5	3	4
1700	Serpin B9 OS=Homo sapiens OX=9606 GN=SERPINB9 PE=1 SV=1	P50453	SERPINB9	42 kDa	0.13	1.4	[]	9	6	4	6
1472	Piezo-type mechanosensitive ion channel component 1 OS=Homo sapiens OX=9606 GN=PIEZO1 PE=1 SV=4	Q92508	PIEZO1	287 kDa	0.06	1.3	[]	4	5	5	4
1722	Solute carrier family 12 member 9 OS=Homo sapiens OX=9606 GN=SLC12A9 PE=1 SV=1	Q9BXP2	SLC12A9	96 kDa	0.14	0.8	[]	5	5	4	8
1903	Vascular endothelial growth factor receptor 2 OS=Homo sapiens OX=9606 GN=KDR PE=1 SV=2	P35968	KDR	152 kDa	0.42	0.5	[]	2	4	4	2
904	Cell surface hyaluronidase OS=Homo sapiens OX=9606 GN=CEMIP2 PE=1 SV=1	Q9UHN6	CEMIP2	154 kDa	0.15	0.8	[]	2	3	2	6
837	Branched-chain-amino-acid aminotransferase, cytosolic OS=Homo sapiens OX=9606 GN=BCAT1 PE=1 SV=3	P54687	BCAT1	43 kDa	0.88	1	[]	5	3	5	6
63	60S ribosomal protein L24 OS=Homo sapiens OX=9606 GN=RPL24 PE=1 SV=1	P83731	RPL24	18 kDa	0.0079	5.2	Cereb Exo high, Normal Exo low	5	8	3	4
1337	Microtubule-associated protein RP/EB family member 1 OS=Homo sapiens OX=9606 GN=MAPRE1 PE=1 SV=3	Q15691	MAPRE1	30 kDa	0.73	1.3	[]	3	2	1	3
1934	Zyxin OS=Homo sapiens OX=9606 GN=ZYX PE=1 SV=1	Q15942	ZYX	61 kDa	0.17	2.2	[]	5	6	5	1
1646	Rho GTPase-activating protein 18 OS=Homo sapiens OX=9606 GN=ARHGAP18 PE=1 SV=3	Q8N392	ARHGAP18	75 kDa	0.19	3.3	[]	6	7	4	2
1484	Poliovirus receptor OS=Homo sapiens OX=9606 GN=PVR PE=1 SV=2	P15151	PVR	45 kDa	0.96	1	[]	3	7	4	6
117	Aminoacyl tRNA synthase complex-interacting multifunctional protein 2 OS=Homo sapiens OX=9606 GN=AIMP2 PE=1 SV=2	Q13155	AIMP2	35 kDa	0.018	10	Cereb Exo high, Normal Exo low	6	9	4	1
1666	SUMO-activating enzyme subunit 2 OS=Homo sapiens OX=9606 GN=UBA2 PE=1 SV=2	Q9UBT2	UBA2	71 kDa	0.28	5.5	[]	7	8	3	2
1829	Tripeptidyl-peptidase 2 OS=Homo sapiens OX=9606 GN=TPP2 PE=1 SV=4	P29144	TPP2	138 kDa	0.7	1.9	[]	0	7	2	4
1190	Heterogeneous nuclear ribonucleoprotein D-like OS=Homo sapiens OX=9606 GN=HNRNPDL PE=1 SV=3	O14979	HNRNPDL	46 kDa	0.75	1.2	[]	3	4	1	1
214	Endoplasmic reticulum resident protein 29 OS=Homo sapiens OX=9606 GN=ERP29 PE=1 SV=4	P30040	ERP29	29 kDa	0.0065	86	Cereb Exo high, Normal Exo low	9	14	0	1
347	NADH-ubiquinone oxidoreductase 75 kDa subunit, mitochondrial OS=Homo sapiens OX=9606 GN=NDUFS1 PE=1 SV=3	P28331	NDUFS1	79 kDa	0.00011	INF	Cereb Exo high, Normal Exo low	13	9	0	0
1530	Proteasome subunit beta type-5 OS=Homo sapiens OX=9606 GN=PSMB5 PE=1 SV=3	P28074	PSMB5	28 kDa	0.12	1.7	[]	7	5	5	6
1857	UMP-CMP kinase OS=Homo sapiens OX=9606 GN=CMPK1 PE=1 SV=3	P30085	CMPK1	22 kDa	0.26	6.1	[]	5	7	2	2
995	Dipeptidyl peptidase 1 OS=Homo sapiens OX=9606 GN=CTSC PE=1 SV=2	P53634	CTSC	52 kDa	0.89	1	[]	7	4	5	6
1278	LIM and SH3 domain protein 1 OS=Homo sapiens OX=9606 GN=LASP1 PE=1 SV=2	Q14847	LASP1	30 kDa	0.28	1.3	[]	6	6	2	4
1540	Protein NDRG1 OS=Homo sapiens OX=9606 GN=NDRG1 PE=1 SV=1	Q92597	NDRG1	43 kDa	0.24	0.6	[]	4	4	8	7
859	COP9 signalosome complex subunit 5 OS=Homo sapiens OX=9606 GN=COPS5 PE=1 SV=4	Q92905	COPS5	38 kDa	0.33	1.5	[]	5	4	4	3
1609	Ras-related GTP-binding protein C OS=Homo sapiens OX=9606 GN=RRAGC PE=1 SV=1	Q9HB90	RRAGC	44 kDa	0.49	1.4	[]	3	6	6	2
782	Alpha-1-antichymotrypsin OS=Homo sapiens OX=9606 GN=SERPINA3 PE=1 SV=2	P01011	SERPINA3	48 kDa	0.16	0.4	[]	2	5	6	4
1148	Glycogen synthase kinase-3 beta OS=Homo sapiens OX=9606 GN=GSK3B PE=1 SV=2	P49841	GSK3B	47 kDa	0.15	0.6	[]	2	4	6	3
1900	Vacuolar protein sorting-associated protein 45 OS=Homo sapiens OX=9606 GN=VPS45 PE=1 SV=1	Q9NRW7	VPS45	65 kDa	0.5	1.3	[]	4	6	4	4
1634	Receptor-type tyrosine-protein phosphatase F OS=Homo sapiens OX=9606 GN=PTPRF PE=1 SV=2	P10586	PTPRF	213 kDa	0.074	0.8	[]	4	6	2	4
1300	Liprin-beta-1 OS=Homo sapiens OX=9606 GN=PPFIBP1 PE=1 SV=2	Q86W92	PPFIBP1	114 kDa	0.3	1.4	[]	9	5	3	2
483	Single-stranded DNA-binding protein, mitochondrial OS=Homo sapiens OX=9606 GN=SSBP1 PE=1 SV=1	Q04837	SSBP1	17 kDa	0.037	6.4	Cereb Exo high, Normal Exo low	5	5	2	1
867	Calcineurin B homologous protein 1 OS=Homo sapiens OX=9606 GN=CHP1 PE=1 SV=3	Q99653	CHP1	22 kDa	0.81	1.3	[]	4	5	7	3
1492	Prefoldin subunit 3 OS=Homo sapiens OX=9606 GN=VBP1 PE=1 SV=3	P61758	VBP1	23 kDa	0.27	1.9	[]	5	5	4	3
173	Dedicator of cytokinesis protein 6 OS=Homo sapiens OX=9606 GN=DOCK6 PE=1 SV=3	Q96HP0	DOCK6	230 kDa	0.039	5.8	Cereb Exo high, Normal Exo low	6	8	2	3
217	Ephrin type-B receptor 4 OS=Homo sapiens OX=9606 GN=EPHB4 PE=1 SV=2	P54760	EPHB4	108 kDa	0.024	5.9	Cereb Exo high, Normal Exo low	3	5	4	5
1528	Proteasome subunit beta type-3 OS=Homo sapiens OX=9606 GN=PSMB3 PE=1 SV=2	P49720	PSMB3	23 kDa	0.79	1.1	[]	4	9	3	5
467	Serine/arginine-rich splicing factor 7 OS=Homo sapiens OX=9606 GN=SRSF7 PE=1 SV=1	Q16629	SRSF7	27 kDa	0.0068	2.4	Cereb Exo high, Normal Exo low	4	4	1	2
28	40S ribosomal protein S10 OS=Homo sapiens OX=9606 GN=RPS10 PE=1 SV=1	P46783	RPS10	19 kDa	0.026	2.5	Cereb Exo high, Normal Exo low	6	7	5	5
71	ADP-ribosylation factor 6 OS=Homo sapiens OX=9606 GN=ARF6 PE=1 SV=2	P62330	ARF6	20 kDa	0.033	5	Cereb Exo high, Normal Exo low	5	6	2	2
303	Leucine-rich repeat-containing protein 47 OS=Homo sapiens OX=9606 GN=LRRC47 PE=1 SV=1	Q8N1G4	LRRC47	63 kDa	0.016	4.1	Cereb Exo high, Normal Exo low	3	8	2	1
46	60S acidic ribosomal protein P1 OS=Homo sapiens OX=9606 GN=RPLP1 PE=1 SV=1	P05386	RPLP1	12 kDa	0.029	2.3	Cereb Exo high, Normal Exo low	7	5	5	4
1044	Endoplasmic reticulum resident protein 44 OS=Homo sapiens OX=9606 GN=ERP44 PE=1 SV=1	Q9BS26	ERP44	47 kDa	0.052	INF	[]	7	8	0	0
159	Cytochrome b5 type B OS=Homo sapiens OX=9606 GN=CYB5B PE=1 SV=2	O43169	CYB5B	16 kDa	0.023	INF	Cereb Exo high, Normal Exo low	10	11	0	0
83	ATP synthase subunit d, mitochondrial OS=Homo sapiens OX=9606 GN=ATP5PD PE=1 SV=3	O75947	ATP5PD	18 kDa	0.036	INF	Cereb Exo high, Normal Exo low	12	10	0	0
1481	Plexin-B2 OS=Homo sapiens OX=9606 GN=PLXNB2 PE=1 SV=3	O15031	PLXNB2	205 kDa	0.7	1.2	[]	3	4	2	3
815	Aspartate aminotransferase, mitochondrial OS=Homo sapiens OX=9606 GN=GOT2 PE=1 SV=3	P00505	GOT2	48 kDa	0.34	1.4	[]	5	6	7	4
1843	Tumor-associated calcium signal transducer 2 OS=Homo sapiens OX=9606 GN=TACSTD2 PE=1 SV=3	P09758	TACSTD2	36 kDa	0.46	0.9	[]	4	5	5	6
1904	Vasodilator-stimulated phosphoprotein OS=Homo sapiens OX=9606 GN=VASP PE=1 SV=3	P50552	VASP	40 kDa	0.62	1.3	[]	6	4	4	5
292	Interleukin enhancer-binding factor 2 OS=Homo sapiens OX=9606 GN=ILF2 PE=1 SV=2	Q12905	ILF2	43 kDa	0.022	3.4	Cereb Exo high, Normal Exo low	5	8	4	3
1625	Ras-related protein Rab-21 OS=Homo sapiens OX=9606 GN=RAB21 PE=1 SV=3	Q9UL25	RAB21	24 kDa	0.4	1.2	[]	6	6	5	5
1354	Multimerin-2 OS=Homo sapiens OX=9606 GN=MMRN2 PE=1 SV=2	Q9H8L6	MMRN2	104 kDa	0.65	1.3	[]	6	3	5	4
42	40S ribosomal protein S27-like OS=Homo sapiens OX=9606 GN=RPS27L PE=1 SV=3	Q71UM5	RPS27L	9 kDa	0.01	3.7	Cereb Exo high, Normal Exo low	6	5	2	3
1931	Zinc transporter 1 OS=Homo sapiens OX=9606 GN=SLC30A1 PE=1 SV=3	Q9Y6M5	SLC30A1	55 kDa	0.48	0.5	[]	2	6	5	3
364	Osteoclast-stimulating factor 1 OS=Homo sapiens OX=9606 GN=OSTF1 PE=1 SV=2	Q92882	OSTF1	24 kDa	0.042	2	Cereb Exo high, Normal Exo low	5	4	3	3
1010	Drebrin-like protein OS=Homo sapiens OX=9606 GN=DBNL PE=1 SV=1	Q9UJU6	DBNL	48 kDa	0.29	1.6	[]	3	9	5	2
1259	KH domain-containing, RNA-binding, signal transduction-associated protein 1 OS=Homo sapiens OX=9606 GN=KHDRBS1 PE=1 SV=1	Q07666	KHDRBS1	48 kDa	0.47	1.6	[]	5	2	2	2
1085	Exportin-T OS=Homo sapiens OX=9606 GN=XPOT PE=1 SV=2	O43592	XPOT	110 kDa	0.54	1.2	[]	6	5	5	4
1584	Pyruvate dehydrogenase E1 component subunit alpha, somatic form, mitochondrial OS=Homo sapiens OX=9606 GN=PDHA1 PE=1 SV=3	P08559	PDHA1	43 kDa	0.23	1.5	[]	3	2	3	2
1297	Leukocyte surface antigen CD47 OS=Homo sapiens OX=9606 GN=CD47 PE=1 SV=1	Q08722	CD47	35 kDa	0.28	0.7	[]	3	3	7	4
1750	Switch-associated protein 70 OS=Homo sapiens OX=9606 GN=SWAP70 PE=1 SV=1	Q9UH65	SWAP70	69 kDa	0.1	5.6	[]	7	7	2	1
1285	Lamin-B2 OS=Homo sapiens OX=9606 GN=LMNB2 PE=1 SV=4	Q03252	LMNB2	70 kDa	0.32	5.6	[]	2	5	3	1
1072	Eukaryotic translation initiation factor 4 gamma 1 OS=Homo sapiens OX=9606 GN=EIF4G1 PE=1 SV=4	Q04637	EIF4G1	175 kDa	0.26	2	[]	5	8	1	2
1489	Post-GPI attachment to proteins factor 6 OS=Homo sapiens OX=9606 GN=TMEM8A PE=1 SV=3	Q9HCN3	TMEM8A	85 kDa	0.096	0.2	[]	1	5	6	6
981	Delta-1-pyrroline-5-carboxylate synthase OS=Homo sapiens OX=9606 GN=ALDH18A1 PE=1 SV=2	P54886	ALDH18A1	87 kDa	0.2	INF	[]	4	7	0	0
1490	Pre-B-cell leukemia transcription factor-interacting protein 1 OS=Homo sapiens OX=9606 GN=PBXIP1 PE=1 SV=1	Q96AQ6	PBXIP1	81 kDa	0.34	INF	[]	6	11	0	0
429	Pyruvate dehydrogenase E1 component subunit beta, mitochondrial OS=Homo sapiens OX=9606 GN=PDHB PE=1 SV=3	P11177	PDHB	39 kDa	0.019	INF	Cereb Exo high, Normal Exo low	8	7	0	0
411	Protein ERGIC-53 OS=Homo sapiens OX=9606 GN=LMAN1 PE=1 SV=2	P49257	LMAN1	58 kDa	0.0015	INF	Cereb Exo high, Normal Exo low	10	11	0	0
1043	Endoplasmic reticulum aminopeptidase 1 OS=Homo sapiens OX=9606 GN=ERAP1 PE=1 SV=3	Q9NZ08	ERAP1	107 kDa	0.074	INF	[]	8	12	0	0
1718	Solute carrier family 2, facilitated glucose transporter member 1 OS=Homo sapiens OX=9606 GN=SLC2A1 PE=1 SV=2	P11166	SLC2A1	54 kDa	0.93	1	[]	4	6	5	6
878	Carbonyl reductase [NADPH] 1 OS=Homo sapiens OX=9606 GN=CBR1 PE=1 SV=3	P16152	CBR1	30 kDa	0.53	0.9	[]	4	5	5	5
158	Cysteine and glycine-rich protein 1 OS=Homo sapiens OX=9606 GN=CSRP1 PE=1 SV=3	P21291	CSRP1	21 kDa	0.019	6.3	Cereb Exo high, Normal Exo low	5	6	3	7
132	COP9 signalosome complex subunit 2 OS=Homo sapiens OX=9606 GN=COPS2 PE=1 SV=1	P61201	COPS2	52 kDa	0.011	1.4	Cereb Exo high, Normal Exo low	4	4	4	3
241	GDP-L-fucose synthase OS=Homo sapiens OX=9606 GN=TSTA3 PE=1 SV=1	Q13630	TSTA3	36 kDa	0.019	2.1	Cereb Exo high, Normal Exo low	5	4	3	4
1746	Sulfhydryl oxidase 1 OS=Homo sapiens OX=9606 GN=QSOX1 PE=1 SV=3	O00391	QSOX1	83 kDa	0.68	0.9	[]	7	2	4	5
1576	Proteinase-activated receptor 1 OS=Homo sapiens OX=9606 GN=F2R PE=1 SV=2	P25116	F2R	47 kDa	0.22	0.6	[]	2	5	7	7
1520	Proteasome activator complex subunit 1 OS=Homo sapiens OX=9606 GN=PSME1 PE=1 SV=1	Q06323	PSME1	29 kDa	0.94	1	[]	4	5	6	5
550	Unconventional myosin-Va OS=Homo sapiens OX=9606 GN=MYO5A PE=1 SV=2	Q9Y4I1	MYO5A	215 kDa	0.02	1.9	Cereb Exo high, Normal Exo low	6	6	2	3
1038	Elongin-B OS=Homo sapiens OX=9606 GN=ELOB PE=1 SV=1	Q15370	ELOB	13 kDa	0.58	2.1	[]	5	2	1	2
946	Coxsackievirus and adenovirus receptor OS=Homo sapiens OX=9606 GN=CXADR PE=1 SV=1	P78310	CXADR	40 kDa	0.64	0.8	[]	4	3	8	4
67	60S ribosomal protein L28 OS=Homo sapiens OX=9606 GN=RPL28 PE=1 SV=3	P46779	RPL28	16 kDa	0.044	6.1	Cereb Exo high, Normal Exo low	4	4	0	2
558	Vesicle-trafficking protein SEC22b OS=Homo sapiens OX=9606 GN=SEC22B PE=1 SV=4	O75396	SEC22B	25 kDa	0.0043	3.6	Cereb Exo high, Normal Exo low	7	5	5	2
498	Superoxide dismutase [Mn], mitochondrial OS=Homo sapiens OX=9606 GN=SOD2 PE=1 SV=3	P04179	SOD2	25 kDa	0.013	2.7	Cereb Exo high, Normal Exo low	5	7	5	4
1417	Nucleolar protein 56 OS=Homo sapiens OX=9606 GN=NOP56 PE=1 SV=4	O00567	NOP56	66 kDa	0.41	2.2	[]	5	8	4	3
150	Chromobox protein homolog 3 OS=Homo sapiens OX=9606 GN=CBX3 PE=1 SV=4	Q13185	CBX3	21 kDa	0.047	4.5	Cereb Exo high, Normal Exo low	7	4	2	2
1861	UTP--glucose-1-phosphate uridylyltransferase OS=Homo sapiens OX=9606 GN=UGP2 PE=1 SV=5	Q16851	UGP2	57 kDa	0.29	1.4	[]	3	4	3	1
1114	GMP reductase 2 OS=Homo sapiens OX=9606 GN=GMPR2 PE=1 SV=1	Q9P2T1	GMPR2	38 kDa	0.21	1.7	[]	4	5	4	4
1787	Thioredoxin-like protein 1 OS=Homo sapiens OX=9606 GN=TXNL1 PE=1 SV=3	O43396	TXNL1	32 kDa	0.95	1	[]	6	6	2	1
615	Lactotransferrin OS=Homo sapiens OX=9606 GN=LTF PE=1 SV=6	P02788	LTF	78 kDa	0.018	0.5	Cereb Exo low, Normal Exo high	3	4	6	4
1076	Eukaryotic translation initiation factor 6 OS=Homo sapiens OX=9606 GN=EIF6 PE=1 SV=1	P56537	EIF6	27 kDa	0.064	2.4	[]	7	5	3	2
541	UDP-glucose 4-epimerase OS=Homo sapiens OX=9606 GN=GALE PE=1 SV=2	Q14376	GALE	38 kDa	0.023	3.6	Cereb Exo high, Normal Exo low	9	9	1	1
1079	Exocyst complex component 4 OS=Homo sapiens OX=9606 GN=EXOC4 PE=1 SV=1	Q96A65	EXOC4	111 kDa	0.15	3.8	[]	10	7	1	3
1837	Tubulin-specific chaperone D OS=Homo sapiens OX=9606 GN=TBCD PE=1 SV=2	Q9BTW9	TBCD	133 kDa	0.097	4.4	[]	3	7	0	2
1586	Quinone oxidoreductase OS=Homo sapiens OX=9606 GN=CRYZ PE=1 SV=1	Q08257	CRYZ	35 kDa	0.78	1.4	[]	2	7	7	0
321	Mesencephalic astrocyte-derived neurotrophic factor OS=Homo sapiens OX=9606 GN=MANF PE=1 SV=3	P55145	MANF	21 kDa	0.042	INF	Cereb Exo high, Normal Exo low	7	4	0	0
62	60S ribosomal protein L21 OS=Homo sapiens OX=9606 GN=RPL21 PE=1 SV=2	P46778	RPL21	19 kDa	0.0015	58	Cereb Exo high, Normal Exo low	7	6	0	1
433	Ras GTPase-activating protein-binding protein 1 OS=Homo sapiens OX=9606 GN=G3BP1 PE=1 SV=1	Q13283	G3BP1	52 kDa	0.033	11	Cereb Exo high, Normal Exo low	8	10	0	1
5	3-hydroxyacyl-CoA dehydrogenase type-2 OS=Homo sapiens OX=9606 GN=HSD17B10 PE=1 SV=3	Q99714	HSD17B10	27 kDa	0.0091	INF	Cereb Exo high, Normal Exo low	9	9	0	0
161	Cytochrome b-c1 complex subunit 2, mitochondrial OS=Homo sapiens OX=9606 GN=UQCRC2 PE=1 SV=3	P22695	UQCRC2	48 kDa	0.00084	INF	Cereb Exo high, Normal Exo low	6	13	0	0
759	Acyl-protein thioesterase 1 OS=Homo sapiens OX=9606 GN=LYPLA1 PE=1 SV=1	O75608	LYPLA1	25 kDa	0.47	1.2	[]	4	6	4	3
1205	Hsc70-interacting protein OS=Homo sapiens OX=9606 GN=ST13 PE=1 SV=2	P50502	ST13	41 kDa	0.33	0.7	[]	3	6	2	4
1479	Pleckstrin homology domain-containing family O member 2 OS=Homo sapiens OX=9606 GN=PLEKHO2 PE=1 SV=1	Q8TD55	PLEKHO2	53 kDa	0.13	1.4	[]	4	6	4	4
699	60 kDa SS-A/Ro ribonucleoprotein OS=Homo sapiens OX=9606 GN=TROVE2 PE=1 SV=2	P10155	TROVE2	61 kDa	0.06	2.4	[]	5	6	4	4
857	COP9 signalosome complex subunit 3 OS=Homo sapiens OX=9606 GN=COPS3 PE=1 SV=3	Q9UNS2	COPS3	48 kDa	0.16	2.6	[]	4	4	4	2
1035	Electron transfer flavoprotein subunit beta OS=Homo sapiens OX=9606 GN=ETFB PE=1 SV=3	P38117	ETFB	28 kDa	0.057	2.1	[]	4	2	2	2
1676	Septin-9 OS=Homo sapiens OX=9606 GN=SEPT9 PE=1 SV=2	Q9UHD8	2020-09-09	65 kDa	0.15	2.8	[]	5	6	4	4
880	Carboxypeptidase D OS=Homo sapiens OX=9606 GN=CPD PE=1 SV=2	O75976	CPD	153 kDa	0.8	0.7	[]	4	2	5	1
309	Lysine--tRNA ligase OS=Homo sapiens OX=9606 GN=KARS PE=1 SV=3	Q15046	KARS	68 kDa	0.027	3.4	Cereb Exo high, Normal Exo low	4	5	2	3
525	Transportin-1 OS=Homo sapiens OX=9606 GN=TNPO1 PE=1 SV=2	Q92973	TNPO1	102 kDa	0.02	7.5	Cereb Exo high, Normal Exo low	4	7	2	2
246	General vesicular transport factor p115 OS=Homo sapiens OX=9606 GN=USO1 PE=1 SV=2	O60763	USO1	108 kDa	0.013	1.4	Cereb Exo high, Normal Exo low	6	7	3	2
1597	Ragulator complex protein LAMTOR2 OS=Homo sapiens OX=9606 GN=LAMTOR2 PE=1 SV=1	Q9Y2Q5	LAMTOR2	14 kDa	0.87	1	[]	2	3	7	3
1568	Protein transport protein Sec16A OS=Homo sapiens OX=9606 GN=SEC16A PE=1 SV=4	O15027	SEC16A	252 kDa	0.96	1	[]	5	3	7	2
1118	GTP-binding protein SAR1a OS=Homo sapiens OX=9606 GN=SAR1A PE=1 SV=1	Q9NR31	SAR1A	22 kDa	0.15	2.7	[]	6	7	4	2
875	Calponin-3 OS=Homo sapiens OX=9606 GN=CNN3 PE=1 SV=1	Q15417	CNN3	36 kDa	0.91	1	[]	5	6	6	3
24	40S ribosomal protein S6 OS=Homo sapiens OX=9606 GN=RPS6 PE=1 SV=1	P62753	RPS6	29 kDa	0.0042	7.7	Cereb Exo high, Normal Exo low	4	6	1	3
1216	Importin subunit alpha-4 OS=Homo sapiens OX=9606 GN=KPNA3 PE=1 SV=2	O00505	KPNA3	58 kDa	0.14	2.2	[]	5	3	3	1
1939	cAMP-dependent protein kinase type II-alpha regulatory subunit OS=Homo sapiens OX=9606 GN=PRKAR2A PE=1 SV=2	P13861	PRKAR2A	46 kDa	0.11	3.1	[]	5	6	4	3
1747	Sulfotransferase 4A1 OS=Homo sapiens OX=9606 GN=SULT4A1 PE=1 SV=2	Q9BR01	SULT4A1	33 kDa	0.17	0.7	[]	2	2	4	2
1913	Voltage-dependent anion-selective channel protein 3 OS=Homo sapiens OX=9606 GN=VDAC3 PE=1 SV=1	Q9Y277	VDAC3	31 kDa	0.14	3.5	[]	6	6	4	2
311	Lysophospholipid acyltransferase 7 OS=Homo sapiens OX=9606 GN=MBOAT7 PE=1 SV=2	Q96N66	MBOAT7	53 kDa	0.012	11	Cereb Exo high, Normal Exo low	7	9	1	2
1670	Secretory carrier-associated membrane protein 2 OS=Homo sapiens OX=9606 GN=SCAMP2 PE=1 SV=2	O15127	SCAMP2	37 kDa	0.86	0.9	[]	3	6	6	4
304	Leucine-rich repeat-containing protein 59 OS=Homo sapiens OX=9606 GN=LRRC59 PE=1 SV=1	Q96AG4	LRRC59	35 kDa	0.00012	20	Cereb Exo high, Normal Exo low	8	5	1	1
446	Reticulocalbin-3 OS=Homo sapiens OX=9606 GN=RCN3 PE=1 SV=1	Q96D15	RCN3	37 kDa	0.00059	30	Cereb Exo high, Normal Exo low	6	11	1	1
1711	Small nuclear ribonucleoprotein Sm D1 OS=Homo sapiens OX=9606 GN=SNRPD1 PE=1 SV=1	P62314	SNRPD1	13 kDa	0.3	2.1	[]	6	5	3	4
474	Serum paraoxonase/arylesterase 2 OS=Homo sapiens OX=9606 GN=PON2 PE=1 SV=4	Q15165	PON2	39 kDa	0.0094	80	Cereb Exo high, Normal Exo low	8	7	1	1
495	Succinate--CoA ligase [GDP-forming] subunit beta, mitochondrial OS=Homo sapiens OX=9606 GN=SUCLG2 PE=1 SV=2	Q96I99	SUCLG2	47 kDa	0.011	53	Cereb Exo high, Normal Exo low	6	5	0	1
1556	Protein disulfide-isomerase A5 OS=Homo sapiens OX=9606 GN=PDIA5 PE=1 SV=1	Q14554	PDIA5	60 kDa	0.17	INF	[]	9	6	0	0
431	RNA 3'-terminal phosphate cyclase OS=Homo sapiens OX=9606 GN=RTCA PE=1 SV=1	O00442	RTCA	39 kDa	0.035	3.9	Cereb Exo high, Normal Exo low	6	7	3	4
1432	PDZ domain-containing protein GIPC1 OS=Homo sapiens OX=9606 GN=GIPC1 PE=1 SV=2	O14908	GIPC1	36 kDa	0.16	1.9	[]	5	6	4	3
1850	Tyrosine-protein phosphatase non-receptor type 11 OS=Homo sapiens OX=9606 GN=PTPN11 PE=1 SV=2	Q06124	PTPN11	68 kDa	0.37	1.3	[]	5	5	4	4
950	Cullin-2 OS=Homo sapiens OX=9606 GN=CUL2 PE=1 SV=2	Q13617	CUL2	87 kDa	0.69	0.8	[]	4	5	2	3
1428	Omega-amidase NIT2 OS=Homo sapiens OX=9606 GN=NIT2 PE=1 SV=1	Q9NQR4	NIT2	31 kDa	0.19	2.3	[]	3	4	4	3
632	Putative sodium-coupled neutral amino acid transporter 7 OS=Homo sapiens OX=9606 GN=SLC38A7 PE=1 SV=1	Q9NVC3	SLC38A7	50 kDa	0.0078	0.8	Cereb Exo low, Normal Exo high	3	3	4	6
1184	Heme-binding protein 2 OS=Homo sapiens OX=9606 GN=HEBP2 PE=1 SV=1	Q9Y5Z4	HEBP2	23 kDa	0.28	1.4	[]	4	6	4	4
795	Angiotensinogen OS=Homo sapiens OX=9606 GN=AGT PE=1 SV=1	P01019	AGT	53 kDa	0.082	0.7	[]	5	3	4	5
544	Ubiquitin-conjugating enzyme E2 D3 OS=Homo sapiens OX=9606 GN=UBE2D3 PE=1 SV=1	P61077 (+1)	UBE2D3	17 kDa	0.031	1.4	Cereb Exo high, Normal Exo low	5	3	4	3
1719	Solute carrier family 2, facilitated glucose transporter member 6 OS=Homo sapiens OX=9606 GN=SLC2A6 PE=1 SV=2	Q9UGQ3	SLC2A6	55 kDa	0.22	1.5	[]	2	3	4	3
652	V-type proton ATPase subunit S1 OS=Homo sapiens OX=9606 GN=ATP6AP1 PE=1 SV=2	Q15904	ATP6AP1	52 kDa	0.022	0.2	Cereb Exo low, Normal Exo high	4	3	2	2
64	60S ribosomal protein L26 OS=Homo sapiens OX=9606 GN=RPL26 PE=1 SV=1	P61254	RPL26	17 kDa	0.0019	6.3	Cereb Exo high, Normal Exo low	6	4	2	3
842	C-terminal-binding protein 1 OS=Homo sapiens OX=9606 GN=CTBP1 PE=1 SV=2	Q13363	CTBP1	48 kDa	0.28	1.8	[]	3	6	3	2
1292	Latexin OS=Homo sapiens OX=9606 GN=LXN PE=1 SV=2	Q9BS40	LXN	26 kDa	0.21	1.1	[]	3	3	3	2
1874	Ubiquitin-conjugating enzyme E2 variant 1 OS=Homo sapiens OX=9606 GN=UBE2V1 PE=1 SV=2	Q13404	UBE2V1	16 kDa	0.57	1.5	[]	1	4	1	2
1214	Importin subunit alpha-1 OS=Homo sapiens OX=9606 GN=KPNA2 PE=1 SV=1	P52292	KPNA2	58 kDa	0.058	4	[]	4	4	2	3
442	Ras-related protein Rab-32 OS=Homo sapiens OX=9606 GN=RAB32 PE=1 SV=3	Q13637	RAB32	25 kDa	0.016	2.5	Cereb Exo high, Normal Exo low	6	5	2	3
783	Alpha-1-antitrypsin OS=Homo sapiens OX=9606 GN=SERPINA1 PE=1 SV=3	P01009	SERPINA1	47 kDa	0.088	0.6	[]	3	4	5	3
1683	Serine/threonine-protein kinase 24 OS=Homo sapiens OX=9606 GN=STK24 PE=1 SV=1	Q9Y6E0	STK24	49 kDa	0.41	1.9	[]	2	5	6	2
461	Sepiapterin reductase OS=Homo sapiens OX=9606 GN=SPR PE=1 SV=1	P35270	SPR	28 kDa	0.012	3.1	Cereb Exo high, Normal Exo low	6	5	4	4
1321	Malignant T-cell-amplified sequence 1 OS=Homo sapiens OX=9606 GN=MCTS1 PE=1 SV=1	Q9ULC4	MCTS1	21 kDa	0.26	2.3	[]	6	3	3	4
975	DNA-(apurinic or apyrimidinic site) lyase OS=Homo sapiens OX=9606 GN=APEX1 PE=1 SV=2	P27695	APEX1	36 kDa	0.35	1.3	[]	4	7	4	4
706	60S ribosomal protein L22 OS=Homo sapiens OX=9606 GN=RPL22 PE=1 SV=2	P35268	RPL22	15 kDa	0.058	1.6	[]	6	6	5	3
1403	Nicotinamide N-methyltransferase OS=Homo sapiens OX=9606 GN=NNMT PE=1 SV=1	P40261	NNMT	30 kDa	0.18	2.4	[]	7	4	7	2
730	AP-2 complex subunit sigma OS=Homo sapiens OX=9606 GN=AP2S1 PE=1 SV=2	P53680	AP2S1	17 kDa	0.09	1.3	[]	5	4	3	3
1331	Metallothionein-2 OS=Homo sapiens OX=9606 GN=MT2A PE=1 SV=1	P02795	MT2A	6 kDa	0.12	1.5	[]	5	6	4	4
988	Dickkopf-related protein 3 OS=Homo sapiens OX=9606 GN=DKK3 PE=1 SV=2	Q9UBP4	DKK3	38 kDa	0.061	0.1	[]	2	4	6	6
307	Long-chain-fatty-acid--CoA ligase 4 OS=Homo sapiens OX=9606 GN=ACSL4 PE=1 SV=2	O60488	ACSL4	79 kDa	0.022	6.9	Cereb Exo high, Normal Exo low	2	5	0	0
329	Mitochondrial import receptor subunit TOM70 OS=Homo sapiens OX=9606 GN=TOMM70 PE=1 SV=1	O94826	TOMM70	67 kDa	0.029	11	Cereb Exo high, Normal Exo low	8	6	2	2
1600	Ran GTPase-activating protein 1 OS=Homo sapiens OX=9606 GN=RANGAP1 PE=1 SV=1	P46060	RANGAP1	64 kDa	0.5	0.2	[]	7	5	5	2
1059	Eukaryotic peptide chain release factor GTP-binding subunit ERF3A OS=Homo sapiens OX=9606 GN=GSPT1 PE=1 SV=1	P15170	GSPT1	56 kDa	0.17	2.5	[]	4	6	4	2
1790	Thrombomodulin OS=Homo sapiens OX=9606 GN=THBD PE=1 SV=2	P07204	THBD	60 kDa	0.55	0.6	[]	4	6	5	3
1917	WASH complex subunit 4 OS=Homo sapiens OX=9606 GN=WASHC4 PE=1 SV=2	Q2M389	WASHC4	136 kDa	0.42	4.8	[]	7	3	4	4
320	Membrane-associated progesterone receptor component 2 OS=Homo sapiens OX=9606 GN=PGRMC2 PE=1 SV=1	O15173	PGRMC2	24 kDa	0.012	71	Cereb Exo high, Normal Exo low	6	8	0	1
289	Insulin-like growth factor 2 mRNA-binding protein 3 OS=Homo sapiens OX=9606 GN=IGF2BP3 PE=1 SV=2	O00425	IGF2BP3	64 kDa	0.00063	120	Cereb Exo high, Normal Exo low	6	8	0	1
1073	Eukaryotic translation initiation factor 4 gamma 2 OS=Homo sapiens OX=9606 GN=EIF4G2 PE=1 SV=1	P78344	EIF4G2	102 kDa	0.2	INF	[]	5	7	0	0
79	ATP synthase F(0) complex subunit B1, mitochondrial OS=Homo sapiens OX=9606 GN=ATP5PB PE=1 SV=2	P24539	ATP5PB	29 kDa	0.0035	INF	Cereb Exo high, Normal Exo low	8	10	0	0
401	Prolyl 3-hydroxylase 3 OS=Homo sapiens OX=9606 GN=P3H3 PE=1 SV=1	Q8IVL6	P3H3	82 kDa	0.022	INF	Cereb Exo high, Normal Exo low	7	9	0	0
1351	Multidrug resistance-associated protein 4 OS=Homo sapiens OX=9606 GN=ABCC4 PE=1 SV=3	O15439	ABCC4	150 kDa	0.46	0.4	[]	3	3	3	5
886	Casein kinase II subunit alpha' OS=Homo sapiens OX=9606 GN=CSNK2A2 PE=1 SV=1	P19784	CSNK2A2	41 kDa	0.32	2.5	[]	5	4	5	4
105	Adenosine kinase OS=Homo sapiens OX=9606 GN=ADK PE=1 SV=2	P55263	ADK	41 kDa	0.0021	2	Cereb Exo high, Normal Exo low	4	2	4	2
1060	Eukaryotic peptide chain release factor subunit 1 OS=Homo sapiens OX=9606 GN=ETF1 PE=1 SV=3	P62495	ETF1	49 kDa	0.16	2.3	[]	4	3	3	3
1916	Volume-regulated anion channel subunit LRRC8C OS=Homo sapiens OX=9606 GN=LRRC8C PE=1 SV=2	Q8TDW0	LRRC8C	92 kDa	0.38	2.3	[]	2	5	4	4
1816	Transmembrane 9 superfamily member 2 OS=Homo sapiens OX=9606 GN=TM9SF2 PE=1 SV=1	Q99805	TM9SF2	76 kDa	0.19	1.6	[]	4	2	3	3
1301	Low molecular weight phosphotyrosine protein phosphatase OS=Homo sapiens OX=9606 GN=ACP1 PE=1 SV=3	P24666	ACP1	18 kDa	0.12	0.8	[]	6	6	3	2
792	Angiopoietin-1 receptor OS=Homo sapiens OX=9606 GN=TEK PE=1 SV=2	Q02763	TEK	126 kDa	0.98	1	[]	2	3	6	3
1382	NEDD8-activating enzyme E1 catalytic subunit OS=Homo sapiens OX=9606 GN=UBA3 PE=1 SV=2	Q8TBC4	UBA3	52 kDa	0.36	0.4	[]	3	5	5	3
494	Succinate--CoA ligase [ADP-forming] subunit beta, mitochondrial OS=Homo sapiens OX=9606 GN=SUCLA2 PE=1 SV=3	Q9P2R7	SUCLA2	50 kDa	0.01	2	Cereb Exo high, Normal Exo low	5	5	4	3
1824	Trifunctional purine biosynthetic protein adenosine-3 OS=Homo sapiens OX=9606 GN=GART PE=1 SV=1	P22102	GART	108 kDa	0.07	1.5	[]	5	5	2	3
540	Twinfilin-2 OS=Homo sapiens OX=9606 GN=TWF2 PE=1 SV=2	Q6IBS0	TWF2	40 kDa	0.043	1.3	Cereb Exo high, Normal Exo low	4	6	3	3
1471	Phytanoyl-CoA hydroxylase-interacting protein-like OS=Homo sapiens OX=9606 GN=PHYHIPL PE=1 SV=3	Q96FC7	PHYHIPL	42 kDa	0.27	0.8	[]	3	3	3	2
189	Dynactin subunit 2 OS=Homo sapiens OX=9606 GN=DCTN2 PE=1 SV=4	Q13561	DCTN2	44 kDa	0.047	2.5	Cereb Exo high, Normal Exo low	5	9	3	2
1774	Target of Myb protein 1 OS=Homo sapiens OX=9606 GN=TOM1 PE=1 SV=2	O60784	TOM1	54 kDa	0.82	1.2	[]	4	3	3	1
979	Deleted in autism-related protein 1 OS=Homo sapiens OX=9606 GN=CXorf36 PE=2 SV=3	Q9H7Y0	CXorf36	49 kDa	0.18	0.7	[]	2	3	8	3
1074	Eukaryotic translation initiation factor 5 OS=Homo sapiens OX=9606 GN=EIF5 PE=1 SV=2	P55010	EIF5	49 kDa	0.078	2.2	[]	5	3	2	2
1506	Profilin-2 OS=Homo sapiens OX=9606 GN=PFN2 PE=1 SV=3	P35080	PFN2	15 kDa	0.3	1.1	[]	4	5	4	4
40	40S ribosomal protein S25 OS=Homo sapiens OX=9606 GN=RPS25 PE=1 SV=1	P62851	RPS25	14 kDa	0.0048	5.4	Cereb Exo high, Normal Exo low	3	4	2	2
1299	Lipoma-preferred partner OS=Homo sapiens OX=9606 GN=LPP PE=1 SV=1	Q93052	LPP	66 kDa	0.14	11	[]	5	8	4	1
176	Developmentally-regulated GTP-binding protein 2 OS=Homo sapiens OX=9606 GN=DRG2 PE=1 SV=1	P55039	DRG2	41 kDa	0.0044	3	Cereb Exo high, Normal Exo low	3	4	3	5
1748	Superoxide dismutase [Cu-Zn] OS=Homo sapiens OX=9606 GN=SOD1 PE=1 SV=2	P00441	SOD1	16 kDa	0.5	0.8	[]	2	4	6	4
1777	Teneurin-3 OS=Homo sapiens OX=9606 GN=TENM3 PE=2 SV=3	Q9P273	TENM3	301 kDa	0.57	0.7	[]	1	2	3	2
240	Fumarate hydratase, mitochondrial OS=Homo sapiens OX=9606 GN=FH PE=1 SV=3	P07954	FH	55 kDa	0.018	3.1	Cereb Exo high, Normal Exo low	6	4	4	2
1273	Kininogen-1 OS=Homo sapiens OX=9606 GN=KNG1 PE=1 SV=2	P01042	KNG1	72 kDa	0.087	1.7	[]	5	4	2	5
30	40S ribosomal protein S12 OS=Homo sapiens OX=9606 GN=RPS12 PE=1 SV=3	P25398	RPS12	15 kDa	0.044	50	Cereb Exo high, Normal Exo low	4	7	0	1
500	Syntaxin-2 OS=Homo sapiens OX=9606 GN=STX2 PE=1 SV=3	P32856	STX2	33 kDa	0.027	1.6	Cereb Exo high, Normal Exo low	5	5	4	4
1848	Tyrosine-protein kinase Lyn OS=Homo sapiens OX=9606 GN=LYN PE=1 SV=3	P07948	LYN	59 kDa	0.12	0.7	[]	1	2	1	1
520	Transmembrane emp24 domain-containing protein 9 OS=Homo sapiens OX=9606 GN=TMED9 PE=1 SV=2	Q9BVK6	TMED9	27 kDa	0.025	7	Cereb Exo high, Normal Exo low	4	7	1	1
454	RuvB-like 2 OS=Homo sapiens OX=9606 GN=RUVBL2 PE=1 SV=3	Q9Y230	RUVBL2	51 kDa	0.025	21	Cereb Exo high, Normal Exo low	8	6	2	0
172	Dedicator of cytokinesis protein 4 OS=Homo sapiens OX=9606 GN=DOCK4 PE=1 SV=3	Q8N1I0	DOCK4	225 kDa	0.026	INF	Cereb Exo high, Normal Exo low	8	7	0	0
357	Nodal modulator 3 OS=Homo sapiens OX=9606 GN=NOMO3 PE=3 SV=2	P69849 (+1)	NOMO3	134 kDa	0.00092	INF	Cereb Exo high, Normal Exo low	8	8	0	0
1740	Stomatin-like protein 2, mitochondrial OS=Homo sapiens OX=9606 GN=STOML2 PE=1 SV=1	Q9UJZ1	STOML2	39 kDa	0.06	INF	[]	7	11	0	0
1856	UDP-glucuronic acid decarboxylase 1 OS=Homo sapiens OX=9606 GN=UXS1 PE=1 SV=1	Q8NBZ7	UXS1	48 kDa	0.4	1.1	[]	5	4	3	4
1860	UPF0577 protein KIAA1324-like OS=Homo sapiens OX=9606 GN=KIAA1324L PE=1 SV=2	A8MWY0	KIAA1324L	114 kDa	0.28	3.3	[]	4	5	2	5
1709	Signal transducing adapter molecule 2 OS=Homo sapiens OX=9606 GN=STAM2 PE=1 SV=1	O75886	STAM2	58 kDa	0.55	0.7	[]	2	4	3	3
1531	Proteasome subunit beta type-7 OS=Homo sapiens OX=9606 GN=PSMB7 PE=1 SV=1	Q99436	PSMB7	30 kDa	0.19	2.2	[]	3	3	5	2
366	PDZ and LIM domain protein 7 OS=Homo sapiens OX=9606 GN=PDLIM7 PE=1 SV=1	Q9NR12	PDLIM7	50 kDa	0.00014	4	Cereb Exo high, Normal Exo low	5	6	2	2
1812	Translationally-controlled tumor protein OS=Homo sapiens OX=9606 GN=TPT1 PE=1 SV=1	P13693	TPT1	20 kDa	0.21	1.7	[]	3	3	4	3
753	Actin-related protein 2/3 complex subunit 5 OS=Homo sapiens OX=9606 GN=ARPC5 PE=1 SV=3	O15511	ARPC5	16 kDa	0.061	3.2	[]	4	7	2	3
133	COP9 signalosome complex subunit 8 OS=Homo sapiens OX=9606 GN=COPS8 PE=1 SV=1	Q99627	COPS8	23 kDa	0.0015	2.9	Cereb Exo high, Normal Exo low	5	4	2	3
987	Developmentally-regulated GTP-binding protein 1 OS=Homo sapiens OX=9606 GN=DRG1 PE=1 SV=1	Q9Y295	DRG1	41 kDa	0.082	1.5	[]	4	3	3	3
1703	Sialin OS=Homo sapiens OX=9606 GN=SLC17A5 PE=1 SV=2	Q9NRA2	SLC17A5	55 kDa	0.56	1.5	[]	3	3	2	3
1871	Ubiquitin-conjugating enzyme E2 K OS=Homo sapiens OX=9606 GN=UBE2K PE=1 SV=3	P61086	UBE2K	22 kDa	0.92	1	[]	5	5	4	3
1553	Protein XRP2 OS=Homo sapiens OX=9606 GN=RP2 PE=1 SV=4	O75695	RP2	40 kDa	0.13	0.4	[]	2	1	2	3
1154	Golgi-associated plant pathogenesis-related protein 1 OS=Homo sapiens OX=9606 GN=GLIPR2 PE=1 SV=3	Q9H4G4	GLIPR2	17 kDa	0.77	1	[]	5	5	3	4
1912	Vitamin K-dependent protein S OS=Homo sapiens OX=9606 GN=PROS1 PE=1 SV=1	P07225	PROS1	75 kDa	0.053	0.6	[]	3	4	4	6
1637	Receptor-type tyrosine-protein phosphatase kappa OS=Homo sapiens OX=9606 GN=PTPRK PE=1 SV=2	Q15262	PTPRK	162 kDa	0.14	3.4	[]	3	6	2	2
720	ADP-ribosylation factor-like protein 3 OS=Homo sapiens OX=9606 GN=ARL3 PE=1 SV=2	P36405	ARL3	20 kDa	0.81	1.1	[]	4	3	4	4
945	Costars family protein ABRACL OS=Homo sapiens OX=9606 GN=ABRACL PE=1 SV=1	Q9P1F3	ABRACL	9 kDa	0.84	1.1	[]	3	8	3	4
1512	Proliferating cell nuclear antigen OS=Homo sapiens OX=9606 GN=PCNA PE=1 SV=1	P12004	PCNA	29 kDa	0.4	22	[]	2	5	1	3
749	Acidic leucine-rich nuclear phosphoprotein 32 family member A OS=Homo sapiens OX=9606 GN=ANP32A PE=1 SV=1	P39687	ANP32A	29 kDa	0.46	0.7	[]	2	5	4	3
850	CD166 antigen OS=Homo sapiens OX=9606 GN=ALCAM PE=1 SV=2	Q13740	ALCAM	65 kDa	0.42	0.4	[]	1	3	6	6
1928	Xaa-Pro dipeptidase OS=Homo sapiens OX=9606 GN=PEPD PE=1 SV=3	P12955	PEPD	55 kDa	0.21	2.6	[]	3	3	4	1
821	Basic leucine zipper and W2 domain-containing protein 2 OS=Homo sapiens OX=9606 GN=BZW2 PE=1 SV=1	Q9Y6E2	BZW2	48 kDa	0.5	1.3	[]	4	3	2	3
1761	Syntaxin-7 OS=Homo sapiens OX=9606 GN=STX7 PE=1 SV=4	O15400	STX7	30 kDa	0.53	0.7	[]	2	3	6	6
1538	Protein FAM171A1 OS=Homo sapiens OX=9606 GN=FAM171A1 PE=1 SV=1	Q5VUB5	FAM171A1	98 kDa	0.32	1.7	[]	4	3	6	1
1598	Ragulator complex protein LAMTOR3 OS=Homo sapiens OX=9606 GN=LAMTOR3 PE=1 SV=1	Q9UHA4	LAMTOR3	14 kDa	0.7	0.9	[]	4	3	6	2
60	60S ribosomal protein L15 OS=Homo sapiens OX=9606 GN=RPL15 PE=1 SV=2	P61313	RPL15	24 kDa	0.0084	3.3	Cereb Exo high, Normal Exo low	5	6	3	2
731	AP-3 complex subunit beta-1 OS=Homo sapiens OX=9606 GN=AP3B1 PE=1 SV=3	O00203	AP3B1	121 kDa	0.25	INF	[]	3	4	0	0
1725	Sorting nexin-1 OS=Homo sapiens OX=9606 GN=SNX1 PE=1 SV=3	Q13596	SNX1	59 kDa	0.2	9.8	[]	5	7	0	1
300	Lanosterol synthase OS=Homo sapiens OX=9606 GN=LSS PE=1 SV=1	P48449	LSS	83 kDa	0.0043	20	Cereb Exo high, Normal Exo low	4	7	0	1
1191	Heterogeneous nuclear ribonucleoprotein U-like protein 1 OS=Homo sapiens OX=9606 GN=HNRNPUL1 PE=1 SV=2	Q9BUJ2	HNRNPUL1	96 kDa	0.083	INF	[]	5	4	0	1
276	Heterogeneous nuclear ribonucleoprotein R OS=Homo sapiens OX=9606 GN=HNRNPR PE=1 SV=1	O43390	HNRNPR	71 kDa	0.0037	INF	Cereb Exo high, Normal Exo low	3	4	0	0
183	DnaJ homolog subfamily C member 10 OS=Homo sapiens OX=9606 GN=DNAJC10 PE=1 SV=2	Q8IXB1	DNAJC10	91 kDa	0.0051	INF	Cereb Exo high, Normal Exo low	8	9	0	0
187	Dolichyl-diphosphooligosaccharide--protein glycosyltransferase subunit STT3A OS=Homo sapiens OX=9606 GN=STT3A PE=1 SV=2	P46977	STT3A	81 kDa	0.022	INF	Cereb Exo high, Normal Exo low	5	6	0	0
517	Translocon-associated protein subunit alpha OS=Homo sapiens OX=9606 GN=SSR1 PE=1 SV=3	P43307	SSR1	32 kDa	0.029	INF	Cereb Exo high, Normal Exo low	7	6	0	0
286	Inhibitor of nuclear factor kappa-B kinase-interacting protein OS=Homo sapiens OX=9606 GN=IKBIP PE=1 SV=1	Q70UQ0	IKBIP	39 kDa	0.045	INF	Cereb Exo high, Normal Exo low	7	8	0	0
817	Attractin OS=Homo sapiens OX=9606 GN=ATRN PE=1 SV=2	O75882	ATRN	159 kDa	0.052	0.7	[]	2	4	4	4
896	Cation-dependent mannose-6-phosphate receptor OS=Homo sapiens OX=9606 GN=M6PR PE=1 SV=1	P20645	M6PR	31 kDa	0.48	1.2	[]	2	3	4	3
1895	Vacuolar protein sorting-associated protein 28 homolog OS=Homo sapiens OX=9606 GN=VPS28 PE=1 SV=1	Q9UK41	VPS28	25 kDa	0.16	0.6	[]	4	5	3	2
870	Calcium-dependent secretion activator 1 OS=Homo sapiens OX=9606 GN=CADPS PE=1 SV=3	Q9ULU8	CADPS	153 kDa	0.5	1.5	[]	2	3	2	2
581	Apolipoprotein E OS=Homo sapiens OX=9606 GN=APOE PE=1 SV=1	P02649	APOE	36 kDa	0.0034	0.4	Cereb Exo low, Normal Exo high	2	4	5	5
1211	IST1 homolog OS=Homo sapiens OX=9606 GN=IST1 PE=1 SV=1	P53990	IST1	40 kDa	1	1	[]	3	5	3	4
1559	Protein farnesyltransferase/geranylgeranyltransferase type-1 subunit alpha OS=Homo sapiens OX=9606 GN=FNTA PE=1 SV=1	P49354	FNTA	44 kDa	0.77	1.2	[]	3	2	8	2
872	Calcyclin-binding protein OS=Homo sapiens OX=9606 GN=CACYBP PE=1 SV=2	Q9HB71	CACYBP	26 kDa	0.36	10	[]	4	6	1	1
1785	Thioredoxin domain-containing protein 17 OS=Homo sapiens OX=9606 GN=TXNDC17 PE=1 SV=1	Q9BRA2	TXNDC17	14 kDa	0.53	2	[]	1	2	5	1
1730	Spermine synthase OS=Homo sapiens OX=9606 GN=SMS PE=1 SV=2	P52788	SMS	41 kDa	0.23	2.2	[]	4	4	3	4
1429	Osteopetrosis-associated transmembrane protein 1 OS=Homo sapiens OX=9606 GN=OSTM1 PE=1 SV=1	Q86WC4	OSTM1	37 kDa	0.58	1.4	[]	4	5	3	4
294	Isovaleryl-CoA dehydrogenase, mitochondrial OS=Homo sapiens OX=9606 GN=IVD PE=1 SV=2	P26440	IVD	47 kDa	0.049	14	Cereb Exo high, Normal Exo low	7	4	1	1
1695	Serine/threonine-protein phosphatase 2A activator OS=Homo sapiens OX=9606 GN=PTPA PE=1 SV=3	Q15257	PTPA	41 kDa	0.085	0.8	[]	2	3	5	4
1068	Eukaryotic translation initiation factor 3 subunit H OS=Homo sapiens OX=9606 GN=EIF3H PE=1 SV=1	O15372	EIF3H	40 kDa	0.63	1.9	[]	2	6	3	1
1880	Unconventional myosin-Ie OS=Homo sapiens OX=9606 GN=MYO1E PE=1 SV=2	Q12965	MYO1E	127 kDa	0.063	5.9	[]	4	7	1	1
1932	Zinc transporter ZIP14 OS=Homo sapiens OX=9606 GN=SLC39A14 PE=1 SV=3	Q15043	SLC39A14	54 kDa	0.49	1.2	[]	3	5	3	4
1831	Tropomodulin-3 OS=Homo sapiens OX=9606 GN=TMOD3 PE=1 SV=1	Q9NYL9	TMOD3	40 kDa	0.07	29	[]	4	7	2	1
4	2-oxoglutarate dehydrogenase, mitochondrial OS=Homo sapiens OX=9606 GN=OGDH PE=1 SV=3	Q02218	OGDH	116 kDa	0.046	INF	Cereb Exo high, Normal Exo low	4	6	0	0
65	60S ribosomal protein L27 OS=Homo sapiens OX=9606 GN=RPL27 PE=1 SV=2	P61353	RPL27	16 kDa	0.035	25	Cereb Exo high, Normal Exo low	5	5	0	1
236	Filamin-binding LIM protein 1 OS=Homo sapiens OX=9606 GN=FBLIM1 PE=1 SV=2	Q8WUP2	FBLIM1	41 kDa	0.015	13	Cereb Exo high, Normal Exo low	6	5	0	2
313	MMS19 nucleotide excision repair protein homolog OS=Homo sapiens OX=9606 GN=MMS19 PE=1 SV=2	Q96T76	MMS19	113 kDa	0.015	9.5	Cereb Exo high, Normal Exo low	4	6	2	0
68	60S ribosomal protein L31 OS=Homo sapiens OX=9606 GN=RPL31 PE=1 SV=1	P62899	RPL31	14 kDa	0.018	16	Cereb Exo high, Normal Exo low	4	5	2	0
1617	Ras-related protein Rab-4B OS=Homo sapiens OX=9606 GN=RAB4B PE=1 SV=1	P61018	RAB4B	24 kDa	0.62	0.6	[]	1	0	2	1
1231	Insulin-like growth factor 2 mRNA-binding protein 2 OS=Homo sapiens OX=9606 GN=IGF2BP2 PE=1 SV=2	Q9Y6M1	IGF2BP2	66 kDa	0.062	190	[]	8	5	1	0
1573	Protein unc-45 homolog A OS=Homo sapiens OX=9606 GN=UNC45A PE=1 SV=1	Q9H3U1	UNC45A	103 kDa	0.07	INF	[]	4	8	0	0
1365	N(G),N(G)-dimethylarginine dimethylaminohydrolase 1 OS=Homo sapiens OX=9606 GN=DDAH1 PE=1 SV=3	O94760	DDAH1	31 kDa	0.6	0.9	[]	2	3	4	4
1360	Myelin protein zero-like protein 1 OS=Homo sapiens OX=9606 GN=MPZL1 PE=1 SV=1	O95297	MPZL1	29 kDa	0.058	0.8	[]	3	2	4	3
1519	Prostaglandin reductase 1 OS=Homo sapiens OX=9606 GN=PTGR1 PE=1 SV=2	Q14914	PTGR1	36 kDa	0.28	2.6	[]	3	1	2	3
1146	Glycogen debranching enzyme OS=Homo sapiens OX=9606 GN=AGL PE=1 SV=3	P35573	AGL	175 kDa	0.53	1.4	[]	5	4	4	2
1398	Neutral amino acid transporter A OS=Homo sapiens OX=9606 GN=SLC1A4 PE=1 SV=1	P43007	SLC1A4	56 kDa	0.76	0.8	[]	3	4	4	3
1142	Glutathione hydrolase 5 proenzyme OS=Homo sapiens OX=9606 GN=GGT5 PE=1 SV=2	P36269	GGT5	62 kDa	0.44	1.6	[]	2	3	5	2
1435	Paxillin OS=Homo sapiens OX=9606 GN=PXN PE=1 SV=3	P49023	PXN	65 kDa	0.17	1.6	[]	5	5	3	2
434	Ras-interacting protein 1 OS=Homo sapiens OX=9606 GN=RASIP1 PE=1 SV=1	Q5U651	RASIP1	103 kDa	0.0055	7.2	Cereb Exo high, Normal Exo low	5	6	2	2
1463	Phospholipid scramblase 1 OS=Homo sapiens OX=9606 GN=PLSCR1 PE=1 SV=1	O15162	PLSCR1	35 kDa	0.98	1	[]	2	3	2	4
1686	Serine/threonine-protein kinase OSR1 OS=Homo sapiens OX=9606 GN=OXSR1 PE=1 SV=1	O95747	OXSR1	58 kDa	0.068	2.2	[]	5	5	2	2
1680	Serine/arginine-rich splicing factor 2 OS=Homo sapiens OX=9606 GN=SRSF2 PE=1 SV=4	Q01130	SRSF2	25 kDa	0.093	0.8	[]	3	4	4	5
1608	Ras-related GTP-binding protein B OS=Homo sapiens OX=9606 GN=RRAGB PE=1 SV=1	Q5VZM2	RRAGB	43 kDa	0.52	1.7	[]	2	4	4	2
252	Glutaredoxin-3 OS=Homo sapiens OX=9606 GN=GLRX3 PE=1 SV=2	O76003	GLRX3	37 kDa	0.043	5.9	Cereb Exo high, Normal Exo low	4	5	1	1
1132	Glucosamine-6-phosphate isomerase 1 OS=Homo sapiens OX=9606 GN=GNPDA1 PE=1 SV=1	P46926	GNPDA1	33 kDa	0.18	INF	[]	2	4	0	0
1543	Protein RCC2 OS=Homo sapiens OX=9606 GN=RCC2 PE=1 SV=2	Q9P258	RCC2	56 kDa	0.17	8.5	[]	1	3	0	1
585	Calcium homeostasis modulator protein 5 OS=Homo sapiens OX=9606 GN=CALHM5 PE=2 SV=1	Q8N5C1	CALHM5	35 kDa	0.036	0.2	Cereb Exo low, Normal Exo high	1	3	4	5
1316	Macrophage migration inhibitory factor OS=Homo sapiens OX=9606 GN=MIF PE=1 SV=4	P14174	MIF	12 kDa	0.57	1.1	[]	2	3	3	4
1712	Small nuclear ribonucleoprotein Sm D3 OS=Homo sapiens OX=9606 GN=SNRPD3 PE=1 SV=1	P62318	SNRPD3	14 kDa	0.14	1.6	[]	3	2	2	1
1663	SH3 domain-binding protein 4 OS=Homo sapiens OX=9606 GN=SH3BP4 PE=1 SV=1	Q9P0V3	SH3BP4	107 kDa	0.79	1.5	[]	4	1	2	1
1155	Golgin subfamily A member 7 OS=Homo sapiens OX=9606 GN=GOLGA7 PE=1 SV=2	Q7Z5G4	GOLGA7	16 kDa	0.26	3	[]	5	5	2	2
405	Proteasome adapter and scaffold protein ECM29 OS=Homo sapiens OX=9606 GN=ECPAS PE=1 SV=2	Q5VYK3	ECPAS	204 kDa	0.012	2.8	Cereb Exo high, Normal Exo low	5	4	2	1
1282	Lactoylglutathione lyase OS=Homo sapiens OX=9606 GN=GLO1 PE=1 SV=4	Q04760	GLO1	21 kDa	0.55	2.9	[]	3	4	5	1
573	ATP-binding cassette sub-family A member 3 OS=Homo sapiens OX=9606 GN=ABCA3 PE=1 SV=2	Q99758	ABCA3	191 kDa	0.00069	0.02	Cereb Exo low, Normal Exo high	0	1	3	4
287	Inosine-5'-monophosphate dehydrogenase 2 OS=Homo sapiens OX=9606 GN=IMPDH2 PE=1 SV=2	P12268	IMPDH2	56 kDa	0.0077	19	Cereb Exo high, Normal Exo low	5	6	1	1
101	Acyl-coenzyme A thioesterase 9, mitochondrial OS=Homo sapiens OX=9606 GN=ACOT9 PE=1 SV=2	Q9Y305	ACOT9	50 kDa	0.0034	21	Cereb Exo high, Normal Exo low	4	7	1	1
36	40S ribosomal protein S20 OS=Homo sapiens OX=9606 GN=RPS20 PE=1 SV=1	P60866	RPS20	13 kDa	0.00096	3.7	Cereb Exo high, Normal Exo low	3	4	2	2
1493	Prefoldin subunit 5 OS=Homo sapiens OX=9606 GN=PFDN5 PE=1 SV=2	Q99471	PFDN5	17 kDa	0.59	1.4	[]	3	6	3	3
181	DnaJ homolog subfamily B member 11 OS=Homo sapiens OX=9606 GN=DNAJB11 PE=1 SV=1	Q9UBS4	DNAJB11	41 kDa	0.017	44	Cereb Exo high, Normal Exo low	6	4	1	0
1892	Vacuolar protein sorting-associated protein 4B OS=Homo sapiens OX=9606 GN=VPS4B PE=1 SV=2	O75351	VPS4B	49 kDa	0.39	35	[]	2	4	2	0
1726	Sorting nexin-3 OS=Homo sapiens OX=9606 GN=SNX3 PE=1 SV=3	O60493	SNX3	19 kDa	0.3	13	[]	3	4	1	0
770	Afadin OS=Homo sapiens OX=9606 GN=AFDN PE=1 SV=3	P55196	AFDN	207 kDa	0.13	3.6	[]	5	5	2	0
1571	Protein transport protein Sec24D OS=Homo sapiens OX=9606 GN=SEC24D PE=1 SV=2	O94855	SEC24D	113 kDa	0.49	2.8	[]	5	5	0	3
403	Prolyl 4-hydroxylase subunit alpha-2 OS=Homo sapiens OX=9606 GN=P4HA2 PE=1 SV=1	O15460	P4HA2	61 kDa	0.0026	INF	Cereb Exo high, Normal Exo low	6	8	0	0
475	Sideroflexin-1 OS=Homo sapiens OX=9606 GN=SFXN1 PE=1 SV=4	Q9H9B4	SFXN1	36 kDa	0.0049	INF	Cereb Exo high, Normal Exo low	4	5	0	0
882	Carnitine O-palmitoyltransferase 1, liver isoform OS=Homo sapiens OX=9606 GN=CPT1A PE=1 SV=2	P50416	CPT1A	88 kDa	0.33	INF	[]	7	3	0	0
310	Lysophosphatidylcholine acyltransferase 2 OS=Homo sapiens OX=9606 GN=LPCAT2 PE=1 SV=1	Q7L5N7	LPCAT2	60 kDa	0.00062	INF	Cereb Exo high, Normal Exo low	3	4	0	0
1662	SH3 domain-binding glutamic acid-rich-like protein OS=Homo sapiens OX=9606 GN=SH3BGRL PE=1 SV=1	O75368	SH3BGRL	13 kDa	0.29	1.3	[]	3	4	4	3
1105	Formin-like protein 2 OS=Homo sapiens OX=9606 GN=FMNL2 PE=1 SV=3	Q96PY5	FMNL2	123 kDa	0.87	1	[]	2	3	4	2
1187	Heparan-alpha-glucosaminide N-acetyltransferase OS=Homo sapiens OX=9606 GN=HGSNAT PE=1 SV=2	Q68CP4	HGSNAT	73 kDa	0.5	0.8	[]	2	4	3	3
1755	Synaptobrevin homolog YKT6 OS=Homo sapiens OX=9606 GN=YKT6 PE=1 SV=1	O15498	YKT6	22 kDa	0.15	0.6	[]	2	3	2	3
588	Coagulation factor V OS=Homo sapiens OX=9606 GN=F5 PE=1 SV=4	P12259	F5	252 kDa	0.009	0.5	Cereb Exo low, Normal Exo high	2	2	4	5
1673	Septin-5 OS=Homo sapiens OX=9606 GN=SEPT5 PE=1 SV=1	Q99719	2020-09-05	43 kDa	0.12	0.7	[]	2	2	3	3
818	BAG family molecular chaperone regulator 5 OS=Homo sapiens OX=9606 GN=BAG5 PE=1 SV=1	Q9UL15	BAG5	51 kDa	0.95	1	[]	2	3	5	4
1411	Nuclear protein localization protein 4 homolog OS=Homo sapiens OX=9606 GN=NPLOC4 PE=1 SV=3	Q8TAT6	NPLOC4	68 kDa	0.87	1.2	[]	2	4	2	1
1104	Follistatin-related protein 1 OS=Homo sapiens OX=9606 GN=FSTL1 PE=1 SV=1	Q12841	FSTL1	35 kDa	0.57	1.3	[]	1	2	1	2
908	Charged multivesicular body protein 6 OS=Homo sapiens OX=9606 GN=CHMP6 PE=1 SV=3	Q96FZ7	CHMP6	23 kDa	0.37	1.5	[]	2	4	2	4
1128	Gasdermin-E OS=Homo sapiens OX=9606 GN=GSDME PE=1 SV=2	O60443	GSDME	55 kDa	0.86	0.8	[]	1	4	1	5
1303	Lymphocyte function-associated antigen 3 OS=Homo sapiens OX=9606 GN=CD58 PE=1 SV=1	P19256	CD58	28 kDa	0.19	0.8	[]	3	4	3	4
1339	Mitochondrial fission 1 protein OS=Homo sapiens OX=9606 GN=FIS1 PE=1 SV=2	Q9Y3D6	FIS1	17 kDa	0.079	1.6	[]	5	4	3	3
118	Apoptosis regulator BAX OS=Homo sapiens OX=9606 GN=BAX PE=1 SV=1	Q07812	BAX	21 kDa	0.011	9.4	Cereb Exo high, Normal Exo low	4	6	1	2
1896	Vacuolar protein sorting-associated protein 29 OS=Homo sapiens OX=9606 GN=VPS29 PE=1 SV=1	Q9UBQ0	VPS29	21 kDa	0.76	1.3	[]	1	2	3	2
1521	Proteasome activator complex subunit 2 OS=Homo sapiens OX=9606 GN=PSME2 PE=1 SV=4	Q9UL46	PSME2	27 kDa	0.53	1.5	[]	4	4	2	1
1248	Interleukin enhancer-binding factor 3 OS=Homo sapiens OX=9606 GN=ILF3 PE=1 SV=3	Q12906	ILF3	95 kDa	0.49	1.3	[]	2	1	1	2
1067	Eukaryotic translation initiation factor 3 subunit D OS=Homo sapiens OX=9606 GN=EIF3D PE=1 SV=1	O15371	EIF3D	64 kDa	0.064	0.5	[]	3	3	2	1
1655	Ribosome maturation protein SBDS OS=Homo sapiens OX=9606 GN=SBDS PE=1 SV=4	Q9Y3A5	SBDS	29 kDa	0.2	4.8	[]	3	2	0	2
598	Dual specificity protein phosphatase 3 OS=Homo sapiens OX=9606 GN=DUSP3 PE=1 SV=1	P51452	DUSP3	20 kDa	0.037	0.4	Cereb Exo low, Normal Exo high	1	2	3	3
1898	Vacuolar protein sorting-associated protein 37B OS=Homo sapiens OX=9606 GN=VPS37B PE=1 SV=1	Q9H9H4	VPS37B	31 kDa	0.85	1.3	[]	2	5	3	3
1498	Probable ATP-dependent RNA helicase DDX6 OS=Homo sapiens OX=9606 GN=DDX6 PE=1 SV=2	P26196	DDX6	54 kDa	0.087	5.3	[]	5	4	0	1
396	Programmed cell death protein 10 OS=Homo sapiens OX=9606 GN=PDCD10 PE=1 SV=1	Q9BUL8	PDCD10	25 kDa	0.0044	4.4	Cereb Exo high, Normal Exo low	4	5	1	4
1537	Protein FAM98A OS=Homo sapiens OX=9606 GN=FAM98A PE=1 SV=1	Q8NCA5	FAM98A	55 kDa	0.13	6.8	[]	3	5	2	1
1071	Eukaryotic translation initiation factor 3 subunit M OS=Homo sapiens OX=9606 GN=EIF3M PE=1 SV=1	Q7L2H7	EIF3M	43 kDa	0.077	3.6	[]	4	4	3	1
1937	cAMP-dependent protein kinase catalytic subunit alpha OS=Homo sapiens OX=9606 GN=PRKACA PE=1 SV=2	P17612	PRKACA	41 kDa	0.14	2.5	[]	4	4	1	1
901	Cell cycle and apoptosis regulator protein 2 OS=Homo sapiens OX=9606 GN=CCAR2 PE=1 SV=2	Q8N163	CCAR2	103 kDa	0.26	4.1	[]	4	6	2	1
1938	cAMP-dependent protein kinase type I-alpha regulatory subunit OS=Homo sapiens OX=9606 GN=PRKAR1A PE=1 SV=1	P10644	PRKAR1A	43 kDa	0.056	3.4	[]	3	4	2	2
365	PDZ and LIM domain protein 5 OS=Homo sapiens OX=9606 GN=PDLIM5 PE=1 SV=5	Q96HC4	PDLIM5	64 kDa	0.014	2.8	Cereb Exo high, Normal Exo low	4	6	1	1
6	3-ketoacyl-CoA thiolase, peroxisomal OS=Homo sapiens OX=9606 GN=ACAA1 PE=1 SV=2	P09110	ACAA1	44 kDa	0.0017	7.2	Cereb Exo high, Normal Exo low	5	6	1	1
874	Calponin-2 OS=Homo sapiens OX=9606 GN=CNN2 PE=1 SV=4	Q99439	CNN2	34 kDa	0.27	1.4	[]	4	3	4	3
41	40S ribosomal protein S26 OS=Homo sapiens OX=9606 GN=RPS26 PE=1 SV=3	P62854	RPS26	13 kDa	0.0085	3.6	Cereb Exo high, Normal Exo low	5	5	2	2
895	Cathepsin Z OS=Homo sapiens OX=9606 GN=CTSZ PE=1 SV=1	Q9UBR2	CTSZ	34 kDa	0.29	4.9	[]	4	4	2	2
1130	Glia maturation factor beta OS=Homo sapiens OX=9606 GN=GMFB PE=1 SV=2	P60983	GMFB	17 kDa	0.19	1.5	[]	4	3	3	3
208	Elongin-C OS=Homo sapiens OX=9606 GN=ELOC PE=1 SV=1	Q15369	ELOC	12 kDa	0.0095	4	Cereb Exo high, Normal Exo low	4	5	1	3
1218	Importin subunit alpha-7 OS=Homo sapiens OX=9606 GN=KPNA6 PE=1 SV=1	O60684	KPNA6	60 kDa	0.25	51	[]	5	7	1	1
1648	Rho-associated protein kinase 2 OS=Homo sapiens OX=9606 GN=ROCK2 PE=1 SV=4	O75116	ROCK2	161 kDa	0.31	570	[]	4	5	0	2
518	Transmembrane 9 superfamily member 3 OS=Homo sapiens OX=9606 GN=TM9SF3 PE=1 SV=2	Q9HD45	TM9SF3	68 kDa	0.0019	INF	Cereb Exo high, Normal Exo low	4	4	0	0
1707	Signal recognition particle subunit SRP72 OS=Homo sapiens OX=9606 GN=SRP72 PE=1 SV=3	O76094	SRP72	75 kDa	0.55	1.7	[]	4	6	2	0
1814	Translocon-associated protein subunit delta OS=Homo sapiens OX=9606 GN=SSR4 PE=1 SV=1	P51571	SSR4	19 kDa	0.075	INF	[]	6	6	0	0
317	Mannosyl-oligosaccharide glucosidase OS=Homo sapiens OX=9606 GN=MOGS PE=1 SV=5	Q13724	MOGS	92 kDa	0.028	INF	Cereb Exo high, Normal Exo low	3	5	0	0
200	ERO1-like protein alpha OS=Homo sapiens OX=9606 GN=ERO1A PE=1 SV=2	Q96HE7	ERO1A	54 kDa	0.0085	INF	Cereb Exo high, Normal Exo low	6	7	0	0
1918	WD repeat and FYVE domain-containing protein 1 OS=Homo sapiens OX=9606 GN=WDFY1 PE=1 SV=1	Q8IWB7	WDFY1	46 kDa	0.44	2.4	[]	3	2	3	4
1599	Ragulator complex protein LAMTOR5 OS=Homo sapiens OX=9606 GN=LAMTOR5 PE=1 SV=1	O43504	LAMTOR5	10 kDa	0.71	1.2	[]	3	4	3	3
900	Caveolin-2 OS=Homo sapiens OX=9606 GN=CAV2 PE=1 SV=2	P51636	CAV2	18 kDa	0.77	0.8	[]	2	3	2	3
1357	Myc box-dependent-interacting protein 1 OS=Homo sapiens OX=9606 GN=BIN1 PE=1 SV=1	O00499	BIN1	65 kDa	0.71	0.7	[]	4	2	6	2
1189	Heterogeneous nuclear ribonucleoprotein A/B OS=Homo sapiens OX=9606 GN=HNRNPAB PE=1 SV=2	Q99729	HNRNPAB	36 kDa	0.73	0.7	[]	2	3	4	4
1550	Protein SET OS=Homo sapiens OX=9606 GN=SET PE=1 SV=3	Q01105	SET	33 kDa	0.17	1.4	[]	3	2	2	3
1065	Eukaryotic translation initiation factor 2A OS=Homo sapiens OX=9606 GN=EIF2A PE=1 SV=3	Q9BY44	EIF2A	65 kDa	0.61	0.8	[]	2	2	2	2
1026	EF-hand calcium-binding domain-containing protein 14 OS=Homo sapiens OX=9606 GN=EFCAB14 PE=1 SV=1	O75071	EFCAB14	55 kDa	0.85	0.9	[]	2	2	3	2
130	CD99 antigen OS=Homo sapiens OX=9606 GN=CD99 PE=1 SV=1	P14209	CD99	19 kDa	0.00087	9.6	Cereb Exo high, Normal Exo low	2	3	2	1
1784	Thioredoxin OS=Homo sapiens OX=9606 GN=TXN PE=1 SV=3	P10599	TXN	12 kDa	0.69	1.4	[]	3	1	1	3
1792	Thymosin beta-4 OS=Homo sapiens OX=9606 GN=TMSB4X PE=1 SV=2	P62328	TMSB4X	5 kDa	0.51	1.9	[]	2	1	0	1
664	1-phosphatidylinositol 4,5-bisphosphate phosphodiesterase gamma-1 OS=Homo sapiens OX=9606 GN=PLCG1 PE=1 SV=1	P19174	PLCG1	149 kDa	0.21	3.2	[]	3	2	2	1
69	60S ribosomal protein L32 OS=Homo sapiens OX=9606 GN=RPL32 PE=1 SV=2	P62910	RPL32	16 kDa	0.015	5.7	Cereb Exo high, Normal Exo low	2	4	1	1
1452	Phosphatidylinositol-binding clathrin assembly protein OS=Homo sapiens OX=9606 GN=PICALM PE=1 SV=2	Q13492	PICALM	71 kDa	0.69	1.1	[]	4	3	3	1
1822	Transmembrane protein 181 OS=Homo sapiens OX=9606 GN=TMEM181 PE=1 SV=2	Q9P2C4	TMEM181	69 kDa	0.69	2.1	[]	0	3	0	1
649	Uroporphyrinogen decarboxylase OS=Homo sapiens OX=9606 GN=UROD PE=1 SV=2	P06132	UROD	41 kDa	< 0.00010	0.2	Cereb Exo low, Normal Exo high	1	1	3	3
1182	Heme oxygenase 2 OS=Homo sapiens OX=9606 GN=HMOX2 PE=1 SV=2	P30519	HMOX2	36 kDa	0.84	1.2	[]	4	3	3	1
168	Cytoplasmic dynein 1 light intermediate chain 1 OS=Homo sapiens OX=9606 GN=DYNC1LI1 PE=1 SV=3	Q9Y6G9	DYNC1LI1	57 kDa	0.034	2.6	Cereb Exo high, Normal Exo low	2	3	2	1
468	Serine/threonine-protein kinase PAK 1 OS=Homo sapiens OX=9606 GN=PAK1 PE=1 SV=2	Q13153	PAK1	61 kDa	0.02	10	Cereb Exo high, Normal Exo low	3	5	0	2
225	Eukaryotic translation initiation factor 3 subunit F OS=Homo sapiens OX=9606 GN=EIF3F PE=1 SV=1	O00303	EIF3F	38 kDa	0.017	9.5	Cereb Exo high, Normal Exo low	4	4	1	0
1362	Myosin light chain 1/3, skeletal muscle isoform OS=Homo sapiens OX=9606 GN=MYL1 PE=2 SV=3	P05976	MYL1	21 kDa	0.27	13	[]	5	4	1	1
1005	DnaJ homolog subfamily A member 2 OS=Homo sapiens OX=9606 GN=DNAJA2 PE=1 SV=1	O60884	DNAJA2	46 kDa	0.53	1.5	[]	3	3	2	1
663	1-phosphatidylinositol 4,5-bisphosphate phosphodiesterase beta-3 OS=Homo sapiens OX=9606 GN=PLCB3 PE=1 SV=2	Q01970	PLCB3	139 kDa	0.49	2.7	[]	2	2	3	2
776	Aldehyde dehydrogenase X, mitochondrial OS=Homo sapiens OX=9606 GN=ALDH1B1 PE=1 SV=3	P30837	ALDH1B1	57 kDa	0.29	26	[]	4	5	1	2
486	Small nuclear ribonucleoprotein-associated protein N OS=Homo sapiens OX=9606 GN=SNRPN PE=1 SV=1	P63162	SNRPN	25 kDa	0.0071	3.1	Cereb Exo high, Normal Exo low	3	4	1	1
1796	Tissue factor pathway inhibitor OS=Homo sapiens OX=9606 GN=TFPI PE=1 SV=1	P10646	TFPI	35 kDa	0.62	2.2	[]	1	5	3	4
644	Testican-1 OS=Homo sapiens OX=9606 GN=SPOCK1 PE=1 SV=1	Q08629	SPOCK1	49 kDa	0.045	0.2	Cereb Exo low, Normal Exo high	2	1	5	5
1451	Phosphatidylinositol transfer protein beta isoform OS=Homo sapiens OX=9606 GN=PITPNB PE=1 SV=2	P48739	PITPNB	32 kDa	0.57	2.5	[]	1	6	3	0
314	MOB-like protein phocein OS=Homo sapiens OX=9606 GN=MOB4 PE=1 SV=1	Q9Y3A3	MOB4	26 kDa	0.00056	1.9	Cereb Exo high, Normal Exo low	4	5	2	3
450	Rho GTPase-activating protein 17 OS=Homo sapiens OX=9606 GN=ARHGAP17 PE=1 SV=1	Q68EM7	ARHGAP17	95 kDa	0.004	18	Cereb Exo high, Normal Exo low	5	4	2	0
1783	Thimet oligopeptidase OS=Homo sapiens OX=9606 GN=THOP1 PE=1 SV=2	P52888	THOP1	79 kDa	0.24	13	[]	5	4	0	1
1251	Isochorismatase domain-containing protein 2 OS=Homo sapiens OX=9606 GN=ISOC2 PE=1 SV=1	Q96AB3	ISOC2	22 kDa	0.37	3.5	[]	4	2	2	0
1497	Presenilin-2 OS=Homo sapiens OX=9606 GN=PSEN2 PE=1 SV=1	P49810	PSEN2	50 kDa	0.33	0.1	[]	0	4	3	2
1015	Dynamin-3 OS=Homo sapiens OX=9606 GN=DNM3 PE=1 SV=4	Q9UQ16	DNM3	98 kDa	0.83	1.3	[]	1	0	2	0
134	Calcium-binding mitochondrial carrier protein Aralar2 OS=Homo sapiens OX=9606 GN=SLC25A13 PE=1 SV=2	Q9UJS0	SLC25A13	74 kDa	0.00074	INF	Cereb Exo high, Normal Exo low	4	6	0	0
869	Calcium-binding protein 39 OS=Homo sapiens OX=9606 GN=CAB39 PE=1 SV=1	Q9Y376	CAB39	40 kDa	0.43	0.6	[]	2	2	3	2
1131	Glucosamine 6-phosphate N-acetyltransferase OS=Homo sapiens OX=9606 GN=GNPNAT1 PE=1 SV=1	Q96EK6	GNPNAT1	21 kDa	0.23	1.3	[]	4	4	3	2
1456	Phosphoglucomutase-2 OS=Homo sapiens OX=9606 GN=PGM2 PE=1 SV=4	Q96G03	PGM2	68 kDa	0.89	0.9	[]	2	2	2	2
1372	NAD(P)H-hydrate epimerase OS=Homo sapiens OX=9606 GN=NAXE PE=1 SV=2	Q8NCW5	NAXE	32 kDa	0.19	0.5	[]	1	2	3	3
1250	Isochorismatase domain-containing protein 1 OS=Homo sapiens OX=9606 GN=ISOC1 PE=1 SV=3	Q96CN7	ISOC1	32 kDa	0.52	0.8	[]	4	2	4	3
1272	Kinectin OS=Homo sapiens OX=9606 GN=KTN1 PE=1 SV=1	Q86UP2	KTN1	156 kDa	0.35	0.5	[]	2	2	3	3
156	Collagen alpha-1(VIII) chain OS=Homo sapiens OX=9606 GN=COL8A1 PE=1 SV=2	P27658	COL8A1	73 kDa	0.039	1.7	Cereb Exo high, Normal Exo low	2	2	3	2
1036	Elongation factor 1-beta OS=Homo sapiens OX=9606 GN=EEF1B2 PE=1 SV=3	P24534	EEF1B2	25 kDa	0.071	0.7	[]	3	3	2	3
862	CTP synthase 1 OS=Homo sapiens OX=9606 GN=CTPS1 PE=1 SV=2	P17812	CTPS1	67 kDa	0.19	4.5	[]	2	5	2	2
613	Kin of IRRE-like protein 1 OS=Homo sapiens OX=9606 GN=KIRREL1 PE=1 SV=2	Q96J84	KIRREL1	84 kDa	0.009	0.2	Cereb Exo low, Normal Exo high	2	2	4	4
907	Charged multivesicular body protein 4b OS=Homo sapiens OX=9606 GN=CHMP4B PE=1 SV=1	Q9H444	CHMP4B	25 kDa	0.94	1	[]	2	3	4	2
619	Major facilitator superfamily domain-containing protein 8 OS=Homo sapiens OX=9606 GN=MFSD8 PE=1 SV=1	Q8NHS3	MFSD8	58 kDa	0.0016	0.7	Cereb Exo low, Normal Exo high	3	3	3	4
1805	Transforming growth factor beta activator LRRC32 OS=Homo sapiens OX=9606 GN=LRRC32 PE=1 SV=1	Q14392	LRRC32	72 kDa	0.91	1.1	[]	3	4	1	3
1194	Histidine triad nucleotide-binding protein 1 OS=Homo sapiens OX=9606 GN=HINT1 PE=1 SV=2	P49773	HINT1	14 kDa	0.23	2.2	[]	3	2	2	1
1496	Presenilin-1 OS=Homo sapiens OX=9606 GN=PSEN1 PE=1 SV=1	P49768	PSEN1	53 kDa	0.29	0.3	[]	2	3	1	3
628	Pre-mRNA-processing factor 40 homolog A OS=Homo sapiens OX=9606 GN=PRPF40A PE=1 SV=2	O75400	PRPF40A	109 kDa	0.034	0.3	Cereb Exo low, Normal Exo high	1	2	4	3
407	Proteasome subunit alpha type-3 OS=Homo sapiens OX=9606 GN=PSMA3 PE=1 SV=2	P25788	PSMA3	28 kDa	0.027	4	Cereb Exo high, Normal Exo low	5	4	1	2
672	5'-AMP-activated protein kinase catalytic subunit alpha-1 OS=Homo sapiens OX=9606 GN=PRKAA1 PE=1 SV=4	Q13131	PRKAA1	64 kDa	0.19	6	[]	2	4	1	2
1306	Lysosomal alpha-glucosidase OS=Homo sapiens OX=9606 GN=GAA PE=1 SV=4	P10253	GAA	105 kDa	0.86	1.1	[]	1	2	1	2
1535	Protein EFR3 homolog A OS=Homo sapiens OX=9606 GN=EFR3A PE=1 SV=2	Q14156	EFR3A	93 kDa	0.21	1.4	[]	3	4	3	1
1908	Vesicle-associated membrane protein-associated protein A OS=Homo sapiens OX=9606 GN=VAPA PE=1 SV=3	Q9P0L0	VAPA	28 kDa	0.77	0.9	[]	1	2	2	2
1532	Protein AHNAK2 OS=Homo sapiens OX=9606 GN=AHNAK2 PE=1 SV=2	Q8IVF2	AHNAK2	617 kDa	0.56	2.1	[]	3	1	1	2
684	26S proteasome non-ATPase regulatory subunit 4 OS=Homo sapiens OX=9606 GN=PSMD4 PE=1 SV=1	P55036	PSMD4	41 kDa	0.14	4.6	[]	5	2	1	2
1077	Exocyst complex component 1 OS=Homo sapiens OX=9606 GN=EXOC1 PE=1 SV=4	Q9NV70	EXOC1	102 kDa	0.51	0.3	[]	2	2	2	1
1588	RNA transcription, translation and transport factor protein OS=Homo sapiens OX=9606 GN=RTRAF PE=1 SV=1	Q9Y224	RTRAF	28 kDa	0.69	1.3	[]	2	2	2	4
1788	Thiosulfate sulfurtransferase OS=Homo sapiens OX=9606 GN=TST PE=1 SV=4	Q16762	TST	33 kDa	0.12	2	[]	2	5	1	2
1813	Translin OS=Homo sapiens OX=9606 GN=TSN PE=1 SV=1	Q15631	TSN	26 kDa	0.88	1	[]	2	3	2	4
1169	H(+)/Cl(-) exchange transporter 7 OS=Homo sapiens OX=9606 GN=CLCN7 PE=1 SV=2	P51798	CLCN7	89 kDa	0.38	0.6	[]	2	1	5	2
39	40S ribosomal protein S24 OS=Homo sapiens OX=9606 GN=RPS24 PE=1 SV=1	P62847	RPS24	15 kDa	0.0021	3.1	Cereb Exo high, Normal Exo low	5	4	2	2
1883	Urokinase-type plasminogen activator OS=Homo sapiens OX=9606 GN=PLAU PE=1 SV=2	P00749	PLAU	49 kDa	0.58	0.8	[]	5	1	2	3
757	Acyl-CoA dehydrogenase family member 9, mitochondrial OS=Homo sapiens OX=9606 GN=ACAD9 PE=1 SV=1	Q9H845	ACAD9	69 kDa	0.081	17	[]	3	5	1	1
1820	Transmembrane protein 104 OS=Homo sapiens OX=9606 GN=TMEM104 PE=1 SV=2	Q8NE00	TMEM104	56 kDa	0.77	0.6	[]	1	2	2	1
1651	Rho-related GTP-binding protein RhoJ OS=Homo sapiens OX=9606 GN=RHOJ PE=1 SV=1	Q9H4E5	RHOJ	24 kDa	0.087	1.5	[]	2	1	2	1
1081	Exocyst complex component 7 OS=Homo sapiens OX=9606 GN=EXOC7 PE=1 SV=3	Q9UPT5	EXOC7	83 kDa	0.4	5.9	[]	3	6	1	1
1802	Transcriptional activator protein Pur-alpha OS=Homo sapiens OX=9606 GN=PURA PE=1 SV=2	Q00577	PURA	35 kDa	0.25	2.8	[]	4	1	2	0
654	Vesicle transport through interaction with t-SNAREs homolog 1B OS=Homo sapiens OX=9606 GN=VTI1B PE=1 SV=3	Q9UEU0	VTI1B	27 kDa	0.01	0.06	Cereb Exo low, Normal Exo high	0	2	3	4
636	Serine protease HTRA3 OS=Homo sapiens OX=9606 GN=HTRA3 PE=1 SV=2	P83110	HTRA3	49 kDa	0.036	0.1	Cereb Exo low, Normal Exo high	0	2	4	5
1654	Ribosomal L1 domain-containing protein 1 OS=Homo sapiens OX=9606 GN=RSL1D1 PE=1 SV=3	O76021	RSL1D1	55 kDa	0.11	11	[]	2	3	1	0
359	Non-specific lipid-transfer protein OS=Homo sapiens OX=9606 GN=SCP2 PE=1 SV=2	P22307	SCP2	59 kDa	0.001	34	Cereb Exo high, Normal Exo low	6	5	0	1
237	Four and a half LIM domains protein 1 OS=Homo sapiens OX=9606 GN=FHL1 PE=1 SV=4	Q13642	FHL1	36 kDa	0.012	INF	Cereb Exo high, Normal Exo low	3	3	0	0
1178	Heat shock protein 75 kDa, mitochondrial OS=Homo sapiens OX=9606 GN=TRAP1 PE=1 SV=3	Q12931	TRAP1	80 kDa	0.89	1.3	[]	5	3	4	0
318	Matrin-3 OS=Homo sapiens OX=9606 GN=MATR3 PE=1 SV=2	P43243	MATR3	95 kDa	0.025	INF	Cereb Exo high, Normal Exo low	4	5	0	0
555	Very-long-chain 3-oxoacyl-CoA reductase OS=Homo sapiens OX=9606 GN=HSD17B12 PE=1 SV=2	Q53GQ0	HSD17B12	34 kDa	0.046	INF	Cereb Exo high, Normal Exo low	3	4	0	0
362	OCIA domain-containing protein 2 OS=Homo sapiens OX=9606 GN=OCIAD2 PE=1 SV=1	Q56VL3	OCIAD2	17 kDa	0.017	INF	Cereb Exo high, Normal Exo low	5	3	0	0
342	NADH dehydrogenase [ubiquinone] 1 alpha subcomplex subunit 9, mitochondrial OS=Homo sapiens OX=9606 GN=NDUFA9 PE=1 SV=2	Q16795	NDUFA9	43 kDa	< 0.00010	INF	Cereb Exo high, Normal Exo low	5	6	0	0
182	DnaJ homolog subfamily C member 3 OS=Homo sapiens OX=9606 GN=DNAJC3 PE=1 SV=1	Q13217	DNAJC3	58 kDa	0.015	INF	Cereb Exo high, Normal Exo low	3	3	0	0
1217	Importin subunit alpha-5 OS=Homo sapiens OX=9606 GN=KPNA1 PE=1 SV=3	P52294	KPNA1	60 kDa	0.28	INF	[]	2	2	0	0
1539	Protein FAM198B OS=Homo sapiens OX=9606 GN=FAM198B PE=2 SV=1	Q6UWH4	FAM198B	58 kDa	0.67	1.1	[]	3	2	2	2
1647	Rho guanine nucleotide exchange factor 7 OS=Homo sapiens OX=9606 GN=ARHGEF7 PE=1 SV=2	Q14155	ARHGEF7	90 kDa	0.84	1.1	[]	1	2	3	2
983	Dermcidin OS=Homo sapiens OX=9606 GN=DCD PE=1 SV=2	P81605	DCD	11 kDa	0.7	0.8	[]	3	2	2	3
410	Proteasome subunit beta type-6 OS=Homo sapiens OX=9606 GN=PSMB6 PE=1 SV=4	P28072	PSMB6	25 kDa	0.016	1.5	Cereb Exo high, Normal Exo low	3	4	2	2
833	Bis(5'-adenosyl)-triphosphatase ENPP4 OS=Homo sapiens OX=9606 GN=ENPP4 PE=1 SV=3	Q9Y6X5	ENPP4	52 kDa	0.86	1	[]	3	3	3	2
948	Crk-like protein OS=Homo sapiens OX=9606 GN=CRKL PE=1 SV=1	P46109	CRKL	34 kDa	0.15	2	[]	3	4	2	2
1764	Syntaxin-binding protein 2 OS=Homo sapiens OX=9606 GN=STXBP2 PE=1 SV=2	Q15833	STXBP2	66 kDa	0.93	0.9	[]	1	2	4	2
1047	Endothelial cell-specific molecule 1 OS=Homo sapiens OX=9606 GN=ESM1 PE=1 SV=2	Q9NQ30	ESM1	20 kDa	0.73	1.2	[]	3	4	1	3
760	Acyl-protein thioesterase 2 OS=Homo sapiens OX=9606 GN=LYPLA2 PE=1 SV=1	O95372	LYPLA2	25 kDa	0.38	0.7	[]	1	1	3	2
1150	Glycosylated lysosomal membrane protein OS=Homo sapiens OX=9606 GN=GLMP PE=1 SV=1	Q8WWB7	GLMP	44 kDa	0.15	0.5	[]	1	3	4	2
1407	Nitric oxide synthase, endothelial OS=Homo sapiens OX=9606 GN=NOS3 PE=1 SV=4	P29474	NOS3	133 kDa	0.89	1.1	[]	3	2	2	1
1716	Sodium/potassium-transporting ATPase subunit beta-1 OS=Homo sapiens OX=9606 GN=ATP1B1 PE=1 SV=1	P05026	ATP1B1	35 kDa	0.21	0.2	[]	1	1	1	2
1772	TOM1-like protein 2 OS=Homo sapiens OX=9606 GN=TOM1L2 PE=1 SV=1	Q6ZVM7	TOM1L2	56 kDa	0.24	1.8	[]	3	3	2	1
1332	Methylmalonate-semialdehyde dehydrogenase [acylating], mitochondrial OS=Homo sapiens OX=9606 GN=ALDH6A1 PE=1 SV=2	Q02252	ALDH6A1	58 kDa	0.77	1.2	[]	2	1	2	1
389	Pre-mRNA-processing factor 19 OS=Homo sapiens OX=9606 GN=PRPF19 PE=1 SV=1	Q9UMS4	PRPF19	55 kDa	0.005	6.2	Cereb Exo high, Normal Exo low	3	3	1	1
1847	Tyrosine-protein kinase JAK1 OS=Homo sapiens OX=9606 GN=JAK1 PE=1 SV=2	P23458	JAK1	133 kDa	0.09	7.4	[]	2	2	2	0
1001	Discoidin, CUB and LCCL domain-containing protein 2 OS=Homo sapiens OX=9606 GN=DCBLD2 PE=1 SV=1	Q96PD2	DCBLD2	85 kDa	0.56	0.3	[]	0	2	2	2
1056	Erbin OS=Homo sapiens OX=9606 GN=ERBIN PE=1 SV=2	Q96RT1	ERBIN	158 kDa	0.42	0	[]	1	1	3	1
1226	Inorganic pyrophosphatase 2, mitochondrial OS=Homo sapiens OX=9606 GN=PPA2 PE=1 SV=2	Q9H2U2	PPA2	38 kDa	0.75	0.6	[]	2	4	4	1
563	WASH complex subunit 5 OS=Homo sapiens OX=9606 GN=WASHC5 PE=1 SV=1	Q12768	WASHC5	134 kDa	0.0006	6.1	Cereb Exo high, Normal Exo low	5	3	1	1
1465	Phospholipid transfer protein OS=Homo sapiens OX=9606 GN=PLTP PE=1 SV=1	P55058	PLTP	55 kDa	0.34	1.6	[]	3	3	3	2
1358	Myc target protein 1 OS=Homo sapiens OX=9606 GN=MYCT1 PE=1 SV=1	Q8N699	MYCT1	27 kDa	0.47	1.8	[]	2	4	2	3
1469	Phosphoribosyl pyrophosphate synthase-associated protein 1 OS=Homo sapiens OX=9606 GN=PRPSAP1 PE=1 SV=2	Q14558	PRPSAP1	39 kDa	0.34	1.9	[]	3	2	2	2
226	Eukaryotic translation initiation factor 3 subunit I OS=Homo sapiens OX=9606 GN=EIF3I PE=1 SV=1	Q13347	EIF3I	37 kDa	0.047	5.2	Cereb Exo high, Normal Exo low	4	2	1	1
1890	V-type proton ATPase subunit G 1 OS=Homo sapiens OX=9606 GN=ATP6V1G1 PE=1 SV=3	O75348	ATP6V1G1	14 kDa	0.49	1.8	[]	2	3	1	2
984	Desmoglein-1 OS=Homo sapiens OX=9606 GN=DSG1 PE=1 SV=2	Q02413	DSG1	114 kDa	0.76	1.5	[]	3	1	3	1
1601	Ran-binding protein 6 OS=Homo sapiens OX=9606 GN=RANBP6 PE=1 SV=2	O60518	RANBP6	125 kDa	0.53	1.3	[]	3	2	1	1
99	Actin-related protein 2/3 complex subunit 5-like protein OS=Homo sapiens OX=9606 GN=ARPC5L PE=1 SV=1	Q9BPX5	ARPC5L	17 kDa	0.018	2.1	Cereb Exo high, Normal Exo low	2	3	1	1
1864	Ubiquitin carboxyl-terminal hydrolase 7 OS=Homo sapiens OX=9606 GN=USP7 PE=1 SV=2	Q93009	USP7	128 kDa	0.09	6.2	[]	2	3	1	0
860	COP9 signalosome complex subunit 6 OS=Homo sapiens OX=9606 GN=COPS6 PE=1 SV=1	Q7L5N1	COPS6	36 kDa	0.24	2.2	[]	1	3	3	1
1102	Filaggrin-2 OS=Homo sapiens OX=9606 GN=FLG2 PE=1 SV=1	Q5D862	FLG2	248 kDa	0.88	0.8	[]	3	1	4	1
688	26S proteasome non-ATPase regulatory subunit 8 OS=Homo sapiens OX=9606 GN=PSMD8 PE=1 SV=2	P48556	PSMD8	40 kDa	0.33	12	[]	2	4	1	0
1551	Protein SGT1 homolog OS=Homo sapiens OX=9606 GN=SUGT1 PE=1 SV=3	Q9Y2Z0	SUGT1	41 kDa	0.3	2.4	[]	2	4	3	0
1122	GTPase IMAP family member 8 OS=Homo sapiens OX=9606 GN=GIMAP8 PE=2 SV=2	Q8ND71	GIMAP8	75 kDa	0.35	23	[]	2	5	0	1
72	ADP-ribosylation factor-like protein 1 OS=Homo sapiens OX=9606 GN=ARL1 PE=1 SV=1	P40616	ARL1	20 kDa	0.0055	31	Cereb Exo high, Normal Exo low	3	3	0	1
1237	Integrin alpha-4 OS=Homo sapiens OX=9606 GN=ITGA4 PE=1 SV=3	P13612	ITGA4	115 kDa	0.8	1.5	[]	0	3	0	2
743	ATPase ASNA1 OS=Homo sapiens OX=9606 GN=ASNA1 PE=1 SV=2	O43681	ASNA1	39 kDa	0.48	5.7	[]	1	2	1	0
999	Disco-interacting protein 2 homolog A OS=Homo sapiens OX=9606 GN=DIP2A PE=1 SV=2	Q14689	DIP2A	170 kDa	0.96	1.1	[]	0	1	1	2
1156	Granulins OS=Homo sapiens OX=9606 GN=GRN PE=1 SV=2	P28799	GRN	64 kDa	0.73	1.4	[]	2	2	4	0
1459	Phospholipase A-2-activating protein OS=Homo sapiens OX=9606 GN=PLAA PE=1 SV=2	Q9Y263	PLAA	87 kDa	0.2	3.7	[]	3	3	0	1
205	Elongation factor G, mitochondrial OS=Homo sapiens OX=9606 GN=GFM1 PE=1 SV=2	Q96RP9	GFM1	83 kDa	0.008	12	Cereb Exo high, Normal Exo low	3	4	1	0
179	Diphosphoinositol polyphosphate phosphohydrolase NUDT4B OS=Homo sapiens OX=9606 GN=NUDT4B PE=3 SV=1	A0A024RBG1	NUDT4B	20 kDa	0.015	17	Cereb Exo high, Normal Exo low	3	5	0	1
1125	Galactokinase OS=Homo sapiens OX=9606 GN=GALK1 PE=1 SV=1	P51570	GALK1	42 kDa	0.17	4.5	[]	4	3	1	0
348	NADPH:adrenodoxin oxidoreductase, mitochondrial OS=Homo sapiens OX=9606 GN=FDXR PE=1 SV=3	P22570	FDXR	54 kDa	0.0075	13	Cereb Exo high, Normal Exo low	4	4	1	0
879	Carbonyl reductase [NADPH] 3 OS=Homo sapiens OX=9606 GN=CBR3 PE=1 SV=3	O75828	CBR3	31 kDa	0.18	3.1	[]	1	2	0	1
748	Acetyl-CoA carboxylase 1 OS=Homo sapiens OX=9606 GN=ACACA PE=1 SV=2	Q13085	ACACA	266 kDa	0.13	INF	[]	2	2	0	0
1426	NudC domain-containing protein 1 OS=Homo sapiens OX=9606 GN=NUDCD1 PE=1 SV=2	Q96RS6	NUDCD1	67 kDa	0.065	INF	[]	3	2	0	0
288	Insulin-like growth factor 2 mRNA-binding protein 1 OS=Homo sapiens OX=9606 GN=IGF2BP1 PE=1 SV=2	Q9NZI8	IGF2BP1	63 kDa	0.021	INF	Cereb Exo high, Normal Exo low	4	5	0	0
497	Sulfide:quinone oxidoreductase, mitochondrial OS=Homo sapiens OX=9606 GN=SQOR PE=1 SV=1	Q9Y6N5	SQOR	50 kDa	0.0095	INF	Cereb Exo high, Normal Exo low	3	3	0	0
163	Cytochrome c oxidase subunit 4 isoform 1, mitochondrial OS=Homo sapiens OX=9606 GN=COX4I1 PE=1 SV=1	P13073	COX4I1	20 kDa	0.0057	INF	Cereb Exo high, Normal Exo low	5	4	0	0
425	Protein transport protein Sec61 subunit alpha isoform 1 OS=Homo sapiens OX=9606 GN=SEC61A1 PE=1 SV=2	P61619	SEC61A1	52 kDa	< 0.00010	INF	Cereb Exo high, Normal Exo low	5	4	0	0
135	Calcium-binding mitochondrial carrier protein SCaMC-1 OS=Homo sapiens OX=9606 GN=SLC25A24 PE=1 SV=2	Q6NUK1	SLC25A24	53 kDa	0.036	INF	Cereb Exo high, Normal Exo low	3	5	0	0
324	Microtubule-associated protein RP/EB family member 2 OS=Homo sapiens OX=9606 GN=MAPRE2 PE=1 SV=1	Q15555	MAPRE2	37 kDa	0.027	INF	Cereb Exo high, Normal Exo low	1	4	0	0
1170	H/ACA ribonucleoprotein complex subunit DKC1 OS=Homo sapiens OX=9606 GN=DKC1 PE=1 SV=3	O60832	DKC1	58 kDa	0.44	2	[]	2	2	2	1
1408	Nuclear migration protein nudC OS=Homo sapiens OX=9606 GN=NUDC PE=1 SV=1	Q9Y266	NUDC	38 kDa	0.37	1.5	[]	3	2	2	3
592	Complement component C9 OS=Homo sapiens OX=9606 GN=C9 PE=1 SV=2	P02748	C9	63 kDa	0.021	0.4	Cereb Exo low, Normal Exo high	2	2	2	2
1542	Protein NDRG3 OS=Homo sapiens OX=9606 GN=NDRG3 PE=1 SV=2	Q9UGV2	NDRG3	41 kDa	0.49	1.8	[]	1	2	2	2
1326	Membrane cofactor protein OS=Homo sapiens OX=9606 GN=CD46 PE=1 SV=3	P15529	CD46	44 kDa	0.92	0.9	[]	2	4	1	2
997	Dipeptidyl peptidase 4 OS=Homo sapiens OX=9606 GN=DPP4 PE=1 SV=2	P27487	DPP4	88 kDa	0.25	1.7	[]	2	4	2	2
1390	Nectin-2 OS=Homo sapiens OX=9606 GN=NECTIN2 PE=1 SV=1	Q92692	NECTIN2	58 kDa	0.18	0.5	[]	2	2	2	3
1589	RNA-binding motif protein, X chromosome OS=Homo sapiens OX=9606 GN=RBMX PE=1 SV=3	P38159	RBMX	42 kDa	0.56	1.9	[]	1	4	2	2
808	Apoptosis inhibitor 5 OS=Homo sapiens OX=9606 GN=API5 PE=1 SV=3	Q9BZZ5	API5	59 kDa	0.54	0.6	[]	2	2	2	2
1412	Nuclear receptor-binding protein OS=Homo sapiens OX=9606 GN=NRBP1 PE=1 SV=1	Q9UHY1	NRBP1	60 kDa	0.96	1.1	[]	2	1	2	2
1714	Sodium/hydrogen exchanger 1 OS=Homo sapiens OX=9606 GN=SLC9A1 PE=1 SV=2	P19634	SLC9A1	91 kDa	0.73	1.2	[]	2	1	4	3
763	Adenylate kinase 2, mitochondrial OS=Homo sapiens OX=9606 GN=AK2 PE=1 SV=2	P54819	AK2	26 kDa	0.41	1.7	[]	2	1	2	1
805	Antithrombin-III OS=Homo sapiens OX=9606 GN=SERPINC1 PE=1 SV=1	P01008	SERPINC1	53 kDa	0.078	0.2	[]	1	0	2	3
1129	Geranylgeranyl transferase type-2 subunit alpha OS=Homo sapiens OX=9606 GN=RABGGTA PE=1 SV=2	Q92696	RABGGTA	65 kDa	0.42	0	[]	1	0	2	0
1693	Serine/threonine-protein phosphatase 2A 56 kDa regulatory subunit epsilon isoform OS=Homo sapiens OX=9606 GN=PPP2R5E PE=1 SV=1	Q16537	PPP2R5E	55 kDa	0.19	2.4	[]	4	4	2	1
102	Adaptin ear-binding coat-associated protein 2 OS=Homo sapiens OX=9606 GN=NECAP2 PE=1 SV=1	Q9NVZ3	NECAP2	28 kDa	0.0061	2.4	Cereb Exo high, Normal Exo low	4	3	3	1
1868	Ubiquitin domain-containing protein 1 OS=Homo sapiens OX=9606 GN=UBTD1 PE=1 SV=1	Q9HAC8	UBTD1	26 kDa	0.075	1.4	[]	3	3	2	2
1271	Ketimine reductase mu-crystallin OS=Homo sapiens OX=9606 GN=CRYM PE=1 SV=1	Q14894	CRYM	34 kDa	0.47	0.8	[]	1	3	3	2
1561	Protein jagged-2 OS=Homo sapiens OX=9606 GN=JAG2 PE=1 SV=3	Q9Y219	JAG2	133 kDa	0.74	0.8	[]	1	2	4	2
762	Adenosine deaminase OS=Homo sapiens OX=9606 GN=ADA PE=1 SV=3	P00813	ADA	41 kDa	0.48	2.2	[]	2	3	2	2
744	Abl interactor 1 OS=Homo sapiens OX=9606 GN=ABI1 PE=1 SV=4	Q8IZP0	ABI1	55 kDa	0.43	1.4	[]	3	2	2	2
38	40S ribosomal protein S23 OS=Homo sapiens OX=9606 GN=RPS23 PE=1 SV=3	P62266	RPS23	16 kDa	0.0054	4.7	Cereb Exo high, Normal Exo low	2	2	1	1
1845	Tyrosine--tRNA ligase, cytoplasmic OS=Homo sapiens OX=9606 GN=YARS PE=1 SV=4	P54577	YARS	59 kDa	0.22	5	[]	2	4	1	1
1192	High mobility group protein HMG-I/HMG-Y OS=Homo sapiens OX=9606 GN=HMGA1 PE=1 SV=3	P17096	HMGA1	12 kDa	0.44	1.6	[]	3	1	1	1
1844	Type 1 phosphatidylinositol 4,5-bisphosphate 4-phosphatase OS=Homo sapiens OX=9606 GN=PIP4P1 PE=1 SV=1	Q86T03	PIP4P1	29 kDa	0.33	1.9	[]	2	4	2	2
1340	Mitochondrial import inner membrane translocase subunit TIM44 OS=Homo sapiens OX=9606 GN=TIMM44 PE=1 SV=2	O43615	TIMM44	51 kDa	0.055	6.3	[]	5	3	1	1
1569	Protein transport protein Sec24A OS=Homo sapiens OX=9606 GN=SEC24A PE=1 SV=2	O95486	SEC24A	120 kDa	0.48	1.3	[]	2	3	3	2
1743	Succinate dehydrogenase [ubiquinone] flavoprotein subunit, mitochondrial OS=Homo sapiens OX=9606 GN=SDHA PE=1 SV=2	P31040	SDHA	73 kDa	0.057	15	[]	5	3	1	1
1593	Rabankyrin-5 OS=Homo sapiens OX=9606 GN=ANKFY1 PE=1 SV=2	Q9P2R3	ANKFY1	128 kDa	0.98	1	[]	1	2	3	1
1450	Phosphatidylinositol transfer protein alpha isoform OS=Homo sapiens OX=9606 GN=PITPNA PE=1 SV=2	Q00169	PITPNA	32 kDa	0.5	1.1	[]	2	1	2	1
1009	Drebrin OS=Homo sapiens OX=9606 GN=DBN1 PE=1 SV=4	Q16643	DBN1	71 kDa	0.51	0.6	[]	2	5	1	1
697	40S ribosomal protein S19 OS=Homo sapiens OX=9606 GN=RPS19 PE=1 SV=2	P39019	RPS19	16 kDa	0.11	6	[]	3	1	1	0
816	Ataxin-10 OS=Homo sapiens OX=9606 GN=ATXN10 PE=1 SV=1	Q9UBB4	ATXN10	53 kDa	0.085	2.7	[]	4	4	1	1
1230	Insulin-degrading enzyme OS=Homo sapiens OX=9606 GN=IDE PE=1 SV=4	P14735	IDE	118 kDa	0.88	1.2	[]	3	0	1	1
496	Succinyl-CoA:3-ketoacid coenzyme A transferase 1, mitochondrial OS=Homo sapiens OX=9606 GN=OXCT1 PE=1 SV=1	P55809	OXCT1	56 kDa	0.0082	13	Cereb Exo high, Normal Exo low	4	2	1	0
856	COP9 signalosome complex subunit 1 OS=Homo sapiens OX=9606 GN=GPS1 PE=1 SV=4	Q13098	GPS1	56 kDa	0.12	9.8	[]	2	3	0	1
1307	Lysosomal alpha-mannosidase OS=Homo sapiens OX=9606 GN=MAN2B1 PE=1 SV=3	O00754	MAN2B1	114 kDa	0.38	6.3	[]	1	5	0	1
812	Argininosuccinate synthase OS=Homo sapiens OX=9606 GN=ASS1 PE=1 SV=2	P00966	ASS1	47 kDa	0.89	0.9	[]	2	0	1	2
1899	Vacuolar protein sorting-associated protein 41 homolog OS=Homo sapiens OX=9606 GN=VPS41 PE=1 SV=3	P49754	VPS41	99 kDa	0.1	5.2	[]	3	5	2	0
1147	Glycogen synthase kinase-3 alpha OS=Homo sapiens OX=9606 GN=GSK3A PE=1 SV=2	P49840	GSK3A	51 kDa	0.43	2.1	[]	2	2	0	2
1371	N-alpha-acetyltransferase 15, NatA auxiliary subunit OS=Homo sapiens OX=9606 GN=NAA15 PE=1 SV=1	Q9BXJ9	NAA15	101 kDa	0.54	4.2	[]	1	3	2	0
712	60S ribosomal protein L36 OS=Homo sapiens OX=9606 GN=RPL36 PE=1 SV=3	Q9Y3U8	RPL36	12 kDa	0.12	5.6	[]	3	2	1	0
174	Dehydrogenase/reductase SDR family member 7 OS=Homo sapiens OX=9606 GN=DHRS7 PE=1 SV=1	Q9Y394	DHRS7	38 kDa	0.014	INF	Cereb Exo high, Normal Exo low	5	3	1	0
1738	Stabilin-1 OS=Homo sapiens OX=9606 GN=STAB1 PE=1 SV=3	Q9NY15	STAB1	275 kDa	0.12	INF	[]	3	2	0	0
1590	RNA-binding protein Raly OS=Homo sapiens OX=9606 GN=RALY PE=1 SV=1	Q9UKM9	RALY	32 kDa	0.073	INF	[]	5	3	0	0
305	Lon protease homolog, mitochondrial OS=Homo sapiens OX=9606 GN=LONP1 PE=1 SV=2	P36776	LONP1	106 kDa	0.0034	INF	Cereb Exo high, Normal Exo low	4	4	0	0
210	Endophilin-B1 OS=Homo sapiens OX=9606 GN=SH3GLB1 PE=1 SV=1	Q9Y371	SH3GLB1	41 kDa	0.017	INF	Cereb Exo high, Normal Exo low	2	3	0	0
449	Rho GTPase-activating protein 1 OS=Homo sapiens OX=9606 GN=ARHGAP1 PE=1 SV=1	Q07960	ARHGAP1	50 kDa	0.0053	INF	Cereb Exo high, Normal Exo low	4	4	0	0
780	Alkyldihydroxyacetonephosphate synthase, peroxisomal OS=Homo sapiens OX=9606 GN=AGPS PE=1 SV=1	O00116	AGPS	73 kDa	0.18	INF	[]	4	4	0	0
556	Very-long-chain (3R)-3-hydroxyacyl-CoA dehydratase 3 OS=Homo sapiens OX=9606 GN=HACD3 PE=1 SV=2	Q9P035	HACD3	43 kDa	0.0059	INF	Cereb Exo high, Normal Exo low	4	4	0	0
328	Mitochondrial import receptor subunit TOM40 homolog OS=Homo sapiens OX=9606 GN=TOMM40 PE=1 SV=1	O96008	TOMM40	38 kDa	0.004	INF	Cereb Exo high, Normal Exo low	3	7	0	0
162	Cytochrome c oxidase subunit 2 OS=Homo sapiens OX=9606 GN=MT-CO2 PE=1 SV=1	P00403	MT-CO2	26 kDa	0.047	INF	Cereb Exo high, Normal Exo low	3	3	0	0
1138	Glutamine-dependent NAD(+) synthetase OS=Homo sapiens OX=9606 GN=NADSYN1 PE=1 SV=3	Q6IA69	NADSYN1	79 kDa	0.088	INF	[]	3	4	0	0
479	Signal recognition particle receptor subunit beta OS=Homo sapiens OX=9606 GN=SRPRB PE=1 SV=3	Q9Y5M8	SRPRB	30 kDa	0.0038	INF	Cereb Exo high, Normal Exo low	4	4	0	0
1338	Mitochondrial carrier homolog 2 OS=Homo sapiens OX=9606 GN=MTCH2 PE=1 SV=1	Q9Y6C9	MTCH2	33 kDa	0.15	INF	[]	3	2	0	0
361	Nucleoprotein TPR OS=Homo sapiens OX=9606 GN=TPR PE=1 SV=3	P12270	TPR	267 kDa	< 0.00010	INF	Cereb Exo high, Normal Exo low	2	3	0	0
492	Sterol-4-alpha-carboxylate 3-dehydrogenase, decarboxylating OS=Homo sapiens OX=9606 GN=NSDHL PE=1 SV=2	Q15738	NSDHL	42 kDa	0.011	INF	Cereb Exo high, Normal Exo low	4	4	0	0
333	Myeloid-derived growth factor OS=Homo sapiens OX=9606 GN=MYDGF PE=1 SV=1	Q969H8	MYDGF	19 kDa	0.035	INF	Cereb Exo high, Normal Exo low	3	4	0	0
883	Cartilage-associated protein OS=Homo sapiens OX=9606 GN=CRTAP PE=1 SV=1	O75718	CRTAP	47 kDa	0.31	INF	[]	3	3	0	0
325	Minor histocompatibility antigen H13 OS=Homo sapiens OX=9606 GN=HM13 PE=1 SV=1	Q8TCT9	HM13	41 kDa	< 0.00010	INF	Cereb Exo high, Normal Exo low	5	5	0	0
1638	Regulator of nonsense transcripts 1 OS=Homo sapiens OX=9606 GN=UPF1 PE=1 SV=2	Q92900	UPF1	124 kDa	0.23	INF	[]	1	5	0	0
178	Dihydrolipoyllysine-residue succinyltransferase component of 2-oxoglutarate dehydrogenase complex, mitochondrial OS=Homo sapiens OX=9606 GN=DLST PE=1 SV=4	P36957	DLST	49 kDa	0.037	INF	Cereb Exo high, Normal Exo low	2	1	0	0
1687	Serine/threonine-protein kinase PRP4 homolog OS=Homo sapiens OX=9606 GN=PRPF4B PE=1 SV=3	Q13523	PRPF4B	117 kDa	0.7	1.1	[]	2	2	2	2
1692	Serine/threonine-protein phosphatase 2A 56 kDa regulatory subunit delta isoform OS=Homo sapiens OX=9606 GN=PPP2R5D PE=1 SV=1	Q14738	PPP2R5D	70 kDa	0.45	1.3	[]	2	3	2	3
1381	NADP-dependent malic enzyme OS=Homo sapiens OX=9606 GN=ME1 PE=1 SV=1	P48163	ME1	64 kDa	0.58	0.9	[]	2	2	3	1
852	CLIP-associating protein 2 OS=Homo sapiens OX=9606 GN=CLASP2 PE=1 SV=3	O75122	CLASP2	141 kDa	0.61	1.4	[]	1	2	1	1
155	Coatomer subunit zeta-1 OS=Homo sapiens OX=9606 GN=COPZ1 PE=1 SV=1	P61923	COPZ1	20 kDa	0.014	3.7	Cereb Exo high, Normal Exo low	3	2	2	1
1023	E3 ubiquitin-protein ligase NEDD4 OS=Homo sapiens OX=9606 GN=NEDD4 PE=1 SV=4	P46934	NEDD4	149 kDa	0.99	1	[]	2	1	3	2
1197	Histone H1.5 OS=Homo sapiens OX=9606 GN=HIST1H1B PE=1 SV=3	P16401	HIST1H1B	23 kDa	0.4	1.7	[]	2	1	1	2
1885	V-type proton ATPase 16 kDa proteolipid subunit OS=Homo sapiens OX=9606 GN=ATP6V0C PE=1 SV=1	P27449	ATP6V0C	16 kDa	0.63	1.8	[]	1	2	0	1
1143	Glutathione reductase, mitochondrial OS=Homo sapiens OX=9606 GN=GSR PE=1 SV=2	P00390	GSR	56 kDa	0.19	3.7	[]	2	4	2	1
1733	Splicing factor U2AF 65 kDa subunit OS=Homo sapiens OX=9606 GN=U2AF2 PE=1 SV=4	P26368	U2AF2	54 kDa	0.21	2.3	[]	3	4	1	2
1541	Protein NDRG2 OS=Homo sapiens OX=9606 GN=NDRG2 PE=1 SV=2	Q9UN36	NDRG2	41 kDa	0.25	1.5	[]	1	3	4	2
1373	NAD-dependent malic enzyme, mitochondrial OS=Homo sapiens OX=9606 GN=ME2 PE=1 SV=1	P23368	ME2	65 kDa	0.46	2.5	[]	2	3	1	1
1685	Serine/threonine-protein kinase MRCK beta OS=Homo sapiens OX=9606 GN=CDC42BPB PE=1 SV=2	Q9Y5S2	CDC42BPB	194 kDa	0.41	INF	[]	1	4	1	1
1203	Histone-binding protein RBBP4 OS=Homo sapiens OX=9606 GN=RBBP4 PE=1 SV=3	Q09028	RBBP4	48 kDa	0.19	1.8	[]	3	1	1	2
1308	Lysosomal protective protein OS=Homo sapiens OX=9606 GN=CTSA PE=1 SV=2	P10619	CTSA	54 kDa	0.14	0.8	[]	2	3	3	2
1328	Metallo-beta-lactamase domain-containing protein 2 OS=Homo sapiens OX=9606 GN=MBLAC2 PE=1 SV=3	Q68D91	MBLAC2	31 kDa	0.3	0.6	[]	1	2	3	2
37	40S ribosomal protein S21 OS=Homo sapiens OX=9606 GN=RPS21 PE=1 SV=1	P63220	RPS21	9 kDa	0.0029	5.1	Cereb Exo high, Normal Exo low	2	5	1	1
1579	Protocadherin-12 OS=Homo sapiens OX=9606 GN=PCDH12 PE=1 SV=1	Q9NPG4	PCDH12	129 kDa	0.13	0.3	[]	1	0	2	1
1534	Protein DEK OS=Homo sapiens OX=9606 GN=DEK PE=1 SV=1	P35659	DEK	43 kDa	0.14	0.6	[]	1	4	1	3
193	Dynamin-like 120 kDa protein, mitochondrial OS=Homo sapiens OX=9606 GN=OPA1 PE=1 SV=3	O60313	OPA1	112 kDa	0.024	1.9	Cereb Exo high, Normal Exo low	2	5	1	1
1826	Tripartite motif-containing protein 2 OS=Homo sapiens OX=9606 GN=TRIM2 PE=1 SV=1	Q9C040	TRIM2	82 kDa	0.29	3.5	[]	2	1	1	1
566	rRNA 2'-O-methyltransferase fibrillarin OS=Homo sapiens OX=9606 GN=FBL PE=1 SV=2	P22087	FBL	34 kDa	0.0018	31	Cereb Exo high, Normal Exo low	3	2	1	2
136	Calcium-transporting ATPase type 2C member 1 OS=Homo sapiens OX=9606 GN=ATP2C1 PE=1 SV=3	P98194	ATP2C1	101 kDa	0.042	8	Cereb Exo high, Normal Exo low	4	2	1	1
1103	Flavin reductase (NADPH) OS=Homo sapiens OX=9606 GN=BLVRB PE=1 SV=3	P30043	BLVRB	22 kDa	0.12	6.1	[]	3	3	2	1
523	Transmembrane protein 165 OS=Homo sapiens OX=9606 GN=TMEM165 PE=1 SV=1	Q9HC07	TMEM165	35 kDa	0.019	8.8	Cereb Exo high, Normal Exo low	4	4	1	1
1727	Sorting nexin-17 OS=Homo sapiens OX=9606 GN=SNX17 PE=1 SV=1	Q15036	SNX17	53 kDa	0.9	0.9	[]	3	2	2	1
1658	S-adenosylmethionine synthase isoform type-2 OS=Homo sapiens OX=9606 GN=MAT2A PE=1 SV=1	P31153	MAT2A	44 kDa	0.053	1.3	[]	2	2	1	2
614	LHFPL tetraspan subfamily member 2 protein OS=Homo sapiens OX=9606 GN=LHFPL2 PE=2 SV=2	Q6ZUX7	LHFPL2	24 kDa	0.0036	0.6	Cereb Exo low, Normal Exo high	1	2	3	3
1234	Integral membrane protein 2B OS=Homo sapiens OX=9606 GN=ITM2B PE=1 SV=1	Q9Y287	ITM2B	30 kDa	0.3	0.4	[]	2	0	1	2
127	Biliverdin reductase A OS=Homo sapiens OX=9606 GN=BLVRA PE=1 SV=2	P53004	BLVRA	33 kDa	0.00093	3.1	Cereb Exo high, Normal Exo low	2	2	1	1
1862	UV excision repair protein RAD23 homolog B OS=Homo sapiens OX=9606 GN=RAD23B PE=1 SV=1	P54727	RAD23B	43 kDa	0.32	2.2	[]	1	3	2	1
526	Transportin-3 OS=Homo sapiens OX=9606 GN=TNPO3 PE=1 SV=3	Q9Y5L0	TNPO3	104 kDa	0.036	3.5	Cereb Exo high, Normal Exo low	3	4	2	1
1368	N-acetylgalactosaminyltransferase 7 OS=Homo sapiens OX=9606 GN=GALNT7 PE=1 SV=1	Q86SF2	GALNT7	75 kDa	0.076	3.8	[]	3	3	1	1
1367	N-acetylgalactosamine-6-sulfatase OS=Homo sapiens OX=9606 GN=GALNS PE=1 SV=1	P34059	GALNS	58 kDa	0.81	1.3	[]	2	2	4	1
711	60S ribosomal protein L35 OS=Homo sapiens OX=9606 GN=RPL35 PE=1 SV=2	P42766	RPL35	15 kDa	0.055	6.4	[]	4	3	1	1
1207	Hydroxyacyl-coenzyme A dehydrogenase, mitochondrial OS=Homo sapiens OX=9606 GN=HADH PE=1 SV=3	Q16836	HADH	34 kDa	0.28	2.8	[]	1	4	2	0
724	AP2-associated protein kinase 1 OS=Homo sapiens OX=9606 GN=AAK1 PE=1 SV=3	Q2M2I8	AAK1	104 kDa	0.42	INF	[]	2	2	0	0
940	Copine-8 OS=Homo sapiens OX=9606 GN=CPNE8 PE=1 SV=2	Q86YQ8	CPNE8	63 kDa	0.43	0.5	[]	0	2	2	1
765	Adenylosuccinate lyase OS=Homo sapiens OX=9606 GN=ADSL PE=1 SV=2	P30566	ADSL	55 kDa	0.32	3.1	[]	2	4	1	0
421	Protein furry homolog-like OS=Homo sapiens OX=9606 GN=FRYL PE=1 SV=2	O94915	FRYL	340 kDa	0.0052	INF	Cereb Exo high, Normal Exo low	2	1	0	0
881	Carboxypeptidase N subunit 2 OS=Homo sapiens OX=9606 GN=CPN2 PE=1 SV=3	P22792	CPN2	61 kDa	0.51	0.3	[]	2	0	2	2
1660	S-phase kinase-associated protein 1 OS=Homo sapiens OX=9606 GN=SKP1 PE=1 SV=2	P63208	SKP1	19 kDa	0.2	INF	[]	1	3	0	1
1183	Heme-binding protein 1 OS=Homo sapiens OX=9606 GN=HEBP1 PE=1 SV=1	Q9NRV9	HEBP1	21 kDa	0.3	2.9	[]	2	3	3	0
349	NEDD8-activating enzyme E1 regulatory subunit OS=Homo sapiens OX=9606 GN=NAE1 PE=1 SV=1	Q13564	NAE1	60 kDa	0.0074	INF	Cereb Exo high, Normal Exo low	1	3	1	0
485	Small nuclear ribonucleoprotein Sm D2 OS=Homo sapiens OX=9606 GN=SNRPD2 PE=1 SV=1	P62316	SNRPD2	14 kDa	0.0063	29	Cereb Exo high, Normal Exo low	4	2	0	1
1941	mRNA export factor OS=Homo sapiens OX=9606 GN=RAE1 PE=1 SV=1	P78406	RAE1	41 kDa	0.21	21	[]	2	3	2	0
1025	E3 ubiquitin-protein ligase UBR1 OS=Homo sapiens OX=9606 GN=UBR1 PE=1 SV=1	Q8IWV7	UBR1	200 kDa	0.38	5.7	[]	1	2	1	0
201	Early endosome antigen 1 OS=Homo sapiens OX=9606 GN=EEA1 PE=1 SV=2	Q15075	EEA1	162 kDa	0.038	INF	Cereb Exo high, Normal Exo low	3	3	0	0
291	Interferon-induced, double-stranded RNA-activated protein kinase OS=Homo sapiens OX=9606 GN=EIF2AK2 PE=1 SV=2	P19525	EIF2AK2	62 kDa	0.023	71	Cereb Exo high, Normal Exo low	3	4	1	0
1061	Eukaryotic translation elongation factor 1 epsilon-1 OS=Homo sapiens OX=9606 GN=EEF1E1 PE=1 SV=1	O43324	EEF1E1	20 kDa	0.12	6.9	[]	4	4	1	0
1929	Y+L amino acid transporter 2 OS=Homo sapiens OX=9606 GN=SLC7A6 PE=1 SV=3	Q92536	SLC7A6	57 kDa	0.56	0.3	[]	2	2	2	0
514	Transcription factor BTF3 OS=Homo sapiens OX=9606 GN=BTF3 PE=1 SV=1	P20290	BTF3	22 kDa	0.019	INF	Cereb Exo high, Normal Exo low	3	4	2	0
519	Transmembrane emp24 domain-containing protein 2 OS=Homo sapiens OX=9606 GN=TMED2 PE=1 SV=1	Q15363	TMED2	23 kDa	0.0034	INF	Cereb Exo high, Normal Exo low	2	3	0	0
1656	Ribosome-binding protein 1 OS=Homo sapiens OX=9606 GN=RRBP1 PE=1 SV=5	Q9P2E9	RRBP1	152 kDa	0.18	INF	[]	3	2	0	0
382	Phosphomevalonate kinase OS=Homo sapiens OX=9606 GN=PMVK PE=1 SV=3	Q15126	PMVK	22 kDa	0.0047	INF	Cereb Exo high, Normal Exo low	4	3	0	0
1006	DnaJ homolog subfamily B member 1 OS=Homo sapiens OX=9606 GN=DNAJB1 PE=1 SV=4	P25685	DNAJB1	38 kDa	0.22	3.4	[]	0	2	0	0
476	Sideroflexin-3 OS=Homo sapiens OX=9606 GN=SFXN3 PE=1 SV=3	Q9BWM7	SFXN3	36 kDa	0.0037	INF	Cereb Exo high, Normal Exo low	5	5	0	0
330	Mitochondrial proton/calcium exchanger protein OS=Homo sapiens OX=9606 GN=LETM1 PE=1 SV=1	O95202	LETM1	83 kDa	0.011	INF	Cereb Exo high, Normal Exo low	4	5	0	0
989	Dihydrolipoyllysine-residue acetyltransferase component of pyruvate dehydrogenase complex, mitochondrial OS=Homo sapiens OX=9606 GN=DLAT PE=1 SV=3	P10515	DLAT	69 kDa	0.16	INF	[]	4	4	0	0
1380	NADH-cytochrome b5 reductase 1 OS=Homo sapiens OX=9606 GN=CYB5R1 PE=1 SV=1	Q9UHQ9	CYB5R1	34 kDa	0.088	INF	[]	3	3	0	0
926	Cold shock domain-containing protein E1 OS=Homo sapiens OX=9606 GN=CSDE1 PE=1 SV=2	O75534	CSDE1	89 kDa	0.25	INF	[]	1	4	0	0
911	Chloride intracellular channel protein 5 OS=Homo sapiens OX=9606 GN=CLIC5 PE=1 SV=3	Q9NZA1	CLIC5	47 kDa	1	INF	[]	2	0	0	0
1806	Transforming growth factor beta-1 proprotein OS=Homo sapiens OX=9606 GN=TGFB1 PE=1 SV=2	P01137	TGFB1	44 kDa	0.3	1.2	[]	2	2	2	2
1798	Toll-interacting protein OS=Homo sapiens OX=9606 GN=TOLLIP PE=1 SV=1	Q9H0E2	TOLLIP	30 kDa	0.5	1.1	[]	2	2	2	3
1053	Ephrin-B1 OS=Homo sapiens OX=9606 GN=EFNB1 PE=1 SV=1	P98172	EFNB1	38 kDa	0.16	0.8	[]	1	2	2	2
1549	Protein S100-A16 OS=Homo sapiens OX=9606 GN=S100A16 PE=1 SV=1	Q96FQ6	S100A16	12 kDa	0.39	3.9	[]	1	3	1	1
737	ATP-binding cassette sub-family D member 4 OS=Homo sapiens OX=9606 GN=ABCD4 PE=1 SV=1	O14678	ABCD4	69 kDa	0.17	0.2	[]	1	1	2	1
112	Alpha-adducin OS=Homo sapiens OX=9606 GN=ADD1 PE=1 SV=2	P35611	ADD1	81 kDa	0.0061	2.8	Cereb Exo high, Normal Exo low	3	2	1	1
906	Charged multivesicular body protein 2a OS=Homo sapiens OX=9606 GN=CHMP2A PE=1 SV=1	O43633	CHMP2A	25 kDa	0.79	1.2	[]	1	1	1	2
1564	Protein phosphatase 1F OS=Homo sapiens OX=9606 GN=PPM1F PE=1 SV=3	P49593	PPM1F	50 kDa	0.33	0.4	[]	1	1	3	1
1668	Sec1 family domain-containing protein 1 OS=Homo sapiens OX=9606 GN=SCFD1 PE=1 SV=4	Q8WVM8	SCFD1	72 kDa	0.8	1.2	[]	2	2	3	1
1810	Translation initiation factor eIF-2B subunit alpha OS=Homo sapiens OX=9606 GN=EIF2B1 PE=1 SV=1	Q14232	EIF2B1	34 kDa	0.4	2.4	[]	1	2	2	1
257	Golgi resident protein GCP60 OS=Homo sapiens OX=9606 GN=ACBD3 PE=1 SV=4	Q9H3P7	ACBD3	61 kDa	0.0071	2.2	Cereb Exo high, Normal Exo low	2	3	1	1
1243	Integrin beta-4 OS=Homo sapiens OX=9606 GN=ITGB4 PE=1 SV=5	P16144	ITGB4	202 kDa	0.26	0.4	[]	1	1	2	3
1078	Exocyst complex component 2 OS=Homo sapiens OX=9606 GN=EXOC2 PE=1 SV=1	Q96KP1	EXOC2	104 kDa	0.89	1.2	[]	1	2	1	1
1854	U6 snRNA-associated Sm-like protein LSm2 OS=Homo sapiens OX=9606 GN=LSM2 PE=1 SV=1	Q9Y333	LSM2	11 kDa	0.062	0.6	[]	3	4	1	1
231	Far upstream element-binding protein 2 OS=Homo sapiens OX=9606 GN=KHSRP PE=1 SV=4	Q92945	KHSRP	73 kDa	< 0.00010	7.5	Cereb Exo high, Normal Exo low	1	4	1	1
131	CDK5 regulatory subunit-associated protein 3 OS=Homo sapiens OX=9606 GN=CDK5RAP3 PE=1 SV=2	Q96JB5	CDK5RAP3	57 kDa	0.016	5.7	Cereb Exo high, Normal Exo low	2	2	1	1
1093	Fatty acid-binding protein, adipocyte OS=Homo sapiens OX=9606 GN=FABP4 PE=1 SV=3	P15090	FABP4	15 kDa	0.32	1.9	[]	2	3	2	1
1245	Inter-alpha-trypsin inhibitor heavy chain H2 OS=Homo sapiens OX=9606 GN=ITIH2 PE=1 SV=2	P19823	ITIH2	106 kDa	0.058	0.4	[]	1	2	3	1
814	Aspartate aminotransferase, cytoplasmic OS=Homo sapiens OX=9606 GN=GOT1 PE=1 SV=3	P17174	GOT1	46 kDa	1	1	[]	2	2	3	2
1436	Peflin OS=Homo sapiens OX=9606 GN=PEF1 PE=1 SV=1	Q9UBV8	PEF1	30 kDa	0.97	1	[]	1	3	2	2
1491	Prefoldin subunit 2 OS=Homo sapiens OX=9606 GN=PFDN2 PE=1 SV=1	Q9UHV9	PFDN2	17 kDa	0.08	2	[]	2	3	2	1
620	Midkine OS=Homo sapiens OX=9606 GN=MDK PE=1 SV=1	P21741	MDK	16 kDa	0.024	0.5	Cereb Exo low, Normal Exo high	1	1	3	2
1097	Ferritin heavy chain OS=Homo sapiens OX=9606 GN=FTH1 PE=1 SV=2	P02794	FTH1	21 kDa	0.96	1	[]	2	2	1	1
1467	Phospholipid-transporting ATPase IG OS=Homo sapiens OX=9606 GN=ATP11C PE=1 SV=3	Q8NB49	ATP11C	129 kDa	0.85	0.8	[]	0	3	2	2
916	Clathrin light chain B OS=Homo sapiens OX=9606 GN=CLTB PE=1 SV=1	P09497	CLTB	25 kDa	0.49	6.7	[]	0	3	1	0
414	Protein PML OS=Homo sapiens OX=9606 GN=PML PE=1 SV=3	P29590	PML	98 kDa	0.031	13	Cereb Exo high, Normal Exo low	3	3	1	0
1323	Maspardin OS=Homo sapiens OX=9606 GN=SPG21 PE=1 SV=1	Q9NZD8	SPG21	35 kDa	0.9	1.2	[]	0	3	1	2
897	Cation-independent mannose-6-phosphate receptor OS=Homo sapiens OX=9606 GN=IGF2R PE=1 SV=3	P11717	IGF2R	274 kDa	0.42	INF	[]	1	5	0	0
1119	GTP:AMP phosphotransferase AK3, mitochondrial OS=Homo sapiens OX=9606 GN=AK3 PE=1 SV=4	Q9UIJ7	AK3	26 kDa	0.21	5	[]	3	3	0	1
643	Syntaxin-3 OS=Homo sapiens OX=9606 GN=STX3 PE=1 SV=3	Q13277	STX3	33 kDa	0.033	0	Cereb Exo low, Normal Exo high	1	0	2	2
469	Serine/threonine-protein kinase TBK1 OS=Homo sapiens OX=9606 GN=TBK1 PE=1 SV=1	Q9UHD2	TBK1	84 kDa	0.012	11	Cereb Exo high, Normal Exo low	3	3	0	1
1627	Ras-related protein Rab-34 OS=Homo sapiens OX=9606 GN=RAB34 PE=1 SV=1	Q9BZG1	RAB34	29 kDa	0.42	4.8	[]	1	3	2	0
1228	Inosine triphosphate pyrophosphatase OS=Homo sapiens OX=9606 GN=ITPA PE=1 SV=2	Q9BY32	ITPA	21 kDa	0.48	3.2	[]	2	3	2	0
284	Huntingtin-interacting protein 1-related protein OS=Homo sapiens OX=9606 GN=HIP1R PE=1 SV=2	O75146	HIP1R	119 kDa	0.013	13	Cereb Exo high, Normal Exo low	2	2	1	0
1195	Histidine--tRNA ligase, cytoplasmic OS=Homo sapiens OX=9606 GN=HARS PE=1 SV=2	P12081	HARS	57 kDa	0.87	0.8	[]	3	0	3	1
432	RNA-binding protein EWS OS=Homo sapiens OX=9606 GN=EWSR1 PE=1 SV=1	Q01844	EWSR1	68 kDa	0.0095	11	Cereb Exo high, Normal Exo low	4	3	0	1
755	Actin-related protein 10 OS=Homo sapiens OX=9606 GN=ACTR10 PE=1 SV=1	Q9NZ32	ACTR10	46 kDa	0.32	8	[]	2	4	2	0
1801	Transcription factor p65 OS=Homo sapiens OX=9606 GN=RELA PE=1 SV=2	Q04206	RELA	60 kDa	0.087	31	[]	2	4	1	0
1069	Eukaryotic translation initiation factor 3 subunit K OS=Homo sapiens OX=9606 GN=EIF3K PE=1 SV=1	Q9UBQ5	EIF3K	25 kDa	0.97	1	[]	2	3	3	0
1803	Transcriptional activator protein Pur-beta OS=Homo sapiens OX=9606 GN=PURB PE=1 SV=3	Q96QR8	PURB	33 kDa	0.15	33	[]	2	3	1	0
453	Ribonucleoside-diphosphate reductase large subunit OS=Homo sapiens OX=9606 GN=RRM1 PE=1 SV=1	P23921	RRM1	90 kDa	0.017	INF	Cereb Exo high, Normal Exo low	4	3	0	1
888	Catalase OS=Homo sapiens OX=9606 GN=CAT PE=1 SV=3	P04040	CAT	60 kDa	0.23	INF	[]	1	6	0	0
137	Caldesmon OS=Homo sapiens OX=9606 GN=CALD1 PE=1 SV=3	Q05682	CALD1	93 kDa	0.025	INF	Cereb Exo high, Normal Exo low	3	1	0	0
1794	Tight junction protein ZO-1 OS=Homo sapiens OX=9606 GN=TJP1 PE=1 SV=3	Q07157	TJP1	195 kDa	0.063	INF	[]	2	5	0	0
331	Mitochondrial-processing peptidase subunit beta OS=Homo sapiens OX=9606 GN=PMPCB PE=1 SV=2	O75439	PMPCB	54 kDa	0.029	INF	Cereb Exo high, Normal Exo low	3	3	0	0
218	Erlin-2 OS=Homo sapiens OX=9606 GN=ERLIN2 PE=1 SV=1	O94905	ERLIN2	38 kDa	0.045	INF	Cereb Exo high, Normal Exo low	4	4	0	0
85	ATP synthase subunit gamma, mitochondrial OS=Homo sapiens OX=9606 GN=ATP5F1C PE=1 SV=1	P36542	ATP5F1C	33 kDa	0.0031	INF	Cereb Exo high, Normal Exo low	3	4	0	0
527	Tricarboxylate transport protein, mitochondrial OS=Homo sapiens OX=9606 GN=SLC25A1 PE=1 SV=2	P53007	SLC25A1	34 kDa	0.03	INF	Cereb Exo high, Normal Exo low	3	5	0	0
477	Signal peptidase complex catalytic subunit SEC11A OS=Homo sapiens OX=9606 GN=SEC11A PE=1 SV=1	P67812	SEC11A	21 kDa	0.0073	INF	Cereb Exo high, Normal Exo low	4	5	0	0
1333	Microsomal glutathione S-transferase 3 OS=Homo sapiens OX=9606 GN=MGST3 PE=1 SV=1	O14880	MGST3	17 kDa	0.06	INF	[]	4	4	0	0
1739	Stimulator of interferon genes protein OS=Homo sapiens OX=9606 GN=TMEM173 PE=1 SV=1	Q86WV6	TMEM173	42 kDa	0.32	INF	[]	5	2	0	0
255	Glycogen [starch] synthase, muscle OS=Homo sapiens OX=9606 GN=GYS1 PE=1 SV=2	P13807	GYS1	84 kDa	0.022	INF	Cereb Exo high, Normal Exo low	2	5	0	0
1394	Neuronal calcium sensor 1 OS=Homo sapiens OX=9606 GN=NCS1 PE=1 SV=2	P62166	NCS1	22 kDa	0.084	0.6	[]	2	2	2	2
618	Major facilitator superfamily domain-containing protein 1 OS=Homo sapiens OX=9606 GN=MFSD1 PE=2 SV=2	Q9H3U5	MFSD1	51 kDa	0.028	0.7	Cereb Exo low, Normal Exo high	2	2	2	2
1302	Lupus La protein OS=Homo sapiens OX=9606 GN=SSB PE=1 SV=2	P05455	SSB	47 kDa	0.062	3	[]	1	1	1	2
667	3-hydroxyisobutyrate dehydrogenase, mitochondrial OS=Homo sapiens OX=9606 GN=HIBADH PE=1 SV=2	P31937	HIBADH	35 kDa	0.49	1.4	[]	2	1	1	1
666	3'(2'),5'-bisphosphate nucleotidase 1 OS=Homo sapiens OX=9606 GN=BPNT1 PE=1 SV=1	O95861	BPNT1	33 kDa	0.31	1.8	[]	2	2	1	2
1087	Extracellular sulfatase Sulf-2 OS=Homo sapiens OX=9606 GN=SULF2 PE=1 SV=1	Q8IWU5	SULF2	100 kDa	0.78	0.6	[]	1	1	2	0
1486	Polyadenylate-binding protein-interacting protein 1 OS=Homo sapiens OX=9606 GN=PAIP1 PE=1 SV=1	Q9H074	PAIP1	54 kDa	0.15	2.6	[]	2	2	2	1
1881	Unconventional myosin-X OS=Homo sapiens OX=9606 GN=MYO10 PE=1 SV=3	Q9HD67	MYO10	237 kDa	0.91	0.9	[]	2	2	1	2
1907	Vesicle-associated membrane protein 5 OS=Homo sapiens OX=9606 GN=VAMP5 PE=1 SV=1	O95183	VAMP5	13 kDa	0.44	5.2	[]	2	3	1	2
1112	GDP-mannose 4,6 dehydratase OS=Homo sapiens OX=9606 GN=GMDS PE=1 SV=1	O60547	GMDS	42 kDa	0.062	2.8	[]	2	3	1	2
978	Dedicator of cytokinesis protein 10 OS=Homo sapiens OX=9606 GN=DOCK10 PE=1 SV=3	Q96BY6	DOCK10	250 kDa	0.23	4.1	[]	2	2	1	1
676	14 kDa phosphohistidine phosphatase OS=Homo sapiens OX=9606 GN=PHPT1 PE=1 SV=1	Q9NRX4	PHPT1	14 kDa	0.2	1.4	[]	1	3	2	2
1315	MOB kinase activator 2 OS=Homo sapiens OX=9606 GN=MOB2 PE=1 SV=1	Q70IA6	MOB2	27 kDa	0.35	0.4	[]	1	1	1	2
957	Cysteine and histidine-rich domain-containing protein 1 OS=Homo sapiens OX=9606 GN=CHORDC1 PE=1 SV=2	Q9UHD1	CHORDC1	37 kDa	0.64	1.7	[]	1	1	1	2
1823	Transmembrane protein 192 OS=Homo sapiens OX=9606 GN=TMEM192 PE=1 SV=1	Q8IY95	TMEM192	31 kDa	0.98	1	[]	1	3	2	1
1626	Ras-related protein Rab-23 OS=Homo sapiens OX=9606 GN=RAB23 PE=1 SV=1	Q9ULC3	RAB23	27 kDa	0.89	0.9	[]	1	2	1	3
1196	Histone H1.2 OS=Homo sapiens OX=9606 GN=HIST1H1C PE=1 SV=2	P16403	HIST1H1C	21 kDa	0.11	2.4	[]	3	2	1	1
835	Bone morphogenetic protein 2 OS=Homo sapiens OX=9606 GN=BMP2 PE=1 SV=1	P12643	BMP2	45 kDa	0.92	1.1	[]	2	1	2	1
1447	Phosphatidylcholine-sterol acyltransferase OS=Homo sapiens OX=9606 GN=LCAT PE=1 SV=1	P04180	LCAT	50 kDa	0.083	0.8	[]	1	1	4	1
256	Golgi reassembly-stacking protein 2 OS=Homo sapiens OX=9606 GN=GORASP2 PE=1 SV=3	Q9H8Y8	GORASP2	47 kDa	0.0099	11	Cereb Exo high, Normal Exo low	2	3	1	1
1930	Zinc finger CCCH-type antiviral protein 1 OS=Homo sapiens OX=9606 GN=ZC3HAV1 PE=1 SV=3	Q7Z2W4	ZC3HAV1	101 kDa	0.15	6.6	[]	1	4	1	1
1659	S-methyl-5'-thioadenosine phosphorylase OS=Homo sapiens OX=9606 GN=MTAP PE=1 SV=2	Q13126	MTAP	31 kDa	0.74	0.9	[]	2	3	1	2
1665	SUMO-activating enzyme subunit 1 OS=Homo sapiens OX=9606 GN=SAE1 PE=1 SV=1	Q9UBE0	SAE1	38 kDa	0.78	1.1	[]	2	1	1	2
844	CB1 cannabinoid receptor-interacting protein 1 OS=Homo sapiens OX=9606 GN=CNRIP1 PE=1 SV=1	Q96F85	CNRIP1	19 kDa	0.72	0.9	[]	2	2	3	1
297	Kinesin-like protein KIF13B OS=Homo sapiens OX=9606 GN=KIF13B PE=1 SV=2	Q9NQT8	KIF13B	203 kDa	0.012	11	Cereb Exo high, Normal Exo low	3	2	1	0
1877	Ubiquitin-like-conjugating enzyme ATG3 OS=Homo sapiens OX=9606 GN=ATG3 PE=1 SV=1	Q9NT62	ATG3	36 kDa	0.43	2.8	[]	1	2	1	2
1255	Isopentenyl-diphosphate Delta-isomerase 1 OS=Homo sapiens OX=9606 GN=IDI1 PE=1 SV=2	Q13907	IDI1	26 kDa	0.22	2.1	[]	1	2	1	1
381	Phosphatidylinositol 5-phosphate 4-kinase type-2 alpha OS=Homo sapiens OX=9606 GN=PIP4K2A PE=1 SV=2	P48426	PIP4K2A	46 kDa	0.04	8.1	Cereb Exo high, Normal Exo low	2	2	1	0
1923	Wiskott-Aldrich syndrome protein family member 2 OS=Homo sapiens OX=9606 GN=WASF2 PE=1 SV=3	Q9Y6W5	WASF2	54 kDa	0.59	0.6	[]	0	3	1	2
1383	NHP2-like protein 1 OS=Homo sapiens OX=9606 GN=SNU13 PE=1 SV=3	P55769	SNU13	14 kDa	0.17	50	[]	2	4	1	0
1387	Na(+)/H(+) exchange regulatory cofactor NHE-RF1 OS=Homo sapiens OX=9606 GN=SLC9A3R1 PE=1 SV=4	O14745	SLC9A3R1	39 kDa	0.19	0.3	[]	0	1	2	2
1602	Ran-specific GTPase-activating protein OS=Homo sapiens OX=9606 GN=RANBP1 PE=1 SV=1	P43487	RANBP1	23 kDa	0.26	5	[]	1	3	1	0
662	Tumor susceptibility gene 101 protein OS=Homo sapiens OX=9606 GN=TSG101 PE=1 SV=2	Q99816	TSG101	44 kDa	0.84	0.8	[]	1	1	2	0
499	Synembryn-A OS=Homo sapiens OX=9606 GN=RIC8A PE=1 SV=3	Q9NPQ8	RIC8A	60 kDa	0.042	INF	Cereb Exo high, Normal Exo low	1	3	0	0
1274	Kynurenine--oxoglutarate transaminase 3 OS=Homo sapiens OX=9606 GN=KYAT3 PE=1 SV=1	Q6YP21	KYAT3	51 kDa	0.28	3.1	[]	3	1	1	0
796	Ankycorbin OS=Homo sapiens OX=9606 GN=RAI14 PE=1 SV=2	Q9P0K7	RAI14	110 kDa	0.13	0.1	[]	1	0	3	2
404	Prostaglandin E synthase 2 OS=Homo sapiens OX=9606 GN=PTGES2 PE=1 SV=1	Q9H7Z7	PTGES2	42 kDa	0.015	INF	Cereb Exo high, Normal Exo low	2	3	2	0
554	Vacuolar protein sorting-associated protein 33A OS=Homo sapiens OX=9606 GN=VPS33A PE=1 SV=1	Q96AX1	VPS33A	68 kDa	0.049	INF	Cereb Exo high, Normal Exo low	2	3	0	0
1563	Protein phosphatase 1 regulatory subunit 21 OS=Homo sapiens OX=9606 GN=PPP1R21 PE=1 SV=1	Q6ZMI0	PPP1R21	88 kDa	0.17	0.2	[]	0	2	4	2
687	26S proteasome non-ATPase regulatory subunit 7 OS=Homo sapiens OX=9606 GN=PSMD7 PE=1 SV=2	P51665	PSMD7	37 kDa	0.075	4.9	[]	1	2	2	0
726	AP-1 complex subunit sigma-1A OS=Homo sapiens OX=9606 GN=AP1S1 PE=1 SV=1	P61966	AP1S1	19 kDa	0.28	5.6	[]	3	3	2	0
175	Delta(3,5)-Delta(2,4)-dienoyl-CoA isomerase, mitochondrial OS=Homo sapiens OX=9606 GN=ECH1 PE=1 SV=2	Q13011	ECH1	36 kDa	0.0072	67	Cereb Exo high, Normal Exo low	2	2	0	1
1745	Succinate--CoA ligase [ADP/GDP-forming] subunit alpha, mitochondrial OS=Homo sapiens OX=9606 GN=SUCLG1 PE=1 SV=4	P53597	SUCLG1	36 kDa	0.12	5.5	[]	2	2	0	2
716	ADAMTS-like protein 1 OS=Homo sapiens OX=9606 GN=ADAMTSL1 PE=1 SV=4	Q8N6G6	ADAMTSL1	193 kDa	0.47	0.3	[]	0	1	4	2
1461	Phospholipase D3 OS=Homo sapiens OX=9606 GN=PLD3 PE=1 SV=1	Q8IV08	PLD3	55 kDa	0.23	0.4	[]	2	0	1	1
959	Cysteine--tRNA ligase, cytoplasmic OS=Homo sapiens OX=9606 GN=CARS PE=1 SV=3	P49589	CARS	85 kDa	0.44	27	[]	1	3	1	0
1940	cAMP-dependent protein kinase type II-beta regulatory subunit OS=Homo sapiens OX=9606 GN=PRKAR2B PE=1 SV=3	P31323	PRKAR2B	46 kDa	0.11	4.8	[]	2	3	1	0
745	Acetolactate synthase-like protein OS=Homo sapiens OX=9606 GN=ILVBL PE=1 SV=2	A1L0T0	ILVBL	68 kDa	0.4	140	[]	3	2	1	0
1080	Exocyst complex component 5 OS=Homo sapiens OX=9606 GN=EXOC5 PE=1 SV=1	O00471	EXOC5	82 kDa	0.77	1.6	[]	4	1	1	0
772	Aflatoxin B1 aldehyde reductase member 2 OS=Homo sapiens OX=9606 GN=AKR7A2 PE=1 SV=3	O43488	AKR7A2	40 kDa	0.44	2.6	[]	1	5	0	2
955	Cyclin-dependent-like kinase 5 OS=Homo sapiens OX=9606 GN=CDK5 PE=1 SV=3	Q00535	CDK5	33 kDa	0.17	16	[]	1	2	0	1
1558	Protein eva-1 homolog B OS=Homo sapiens OX=9606 GN=EVA1B PE=1 SV=1	Q9NVM1	EVA1B	18 kDa	0.76	1.3	[]	1	2	0	3
1454	Phosphoenolpyruvate carboxykinase [GTP], mitochondrial OS=Homo sapiens OX=9606 GN=PCK2 PE=1 SV=4	Q16822	PCK2	71 kDa	0.39	INF	[]	1	4	1	0
1811	Translation initiation factor eIF-2B subunit beta OS=Homo sapiens OX=9606 GN=EIF2B2 PE=1 SV=3	P49770	EIF2B2	39 kDa	0.11	20	[]	3	1	0	1
1517	Prostaglandin E synthase 3 OS=Homo sapiens OX=9606 GN=PTGES3 PE=1 SV=1	Q15185	PTGES3	19 kDa	0.057	INF	[]	2	1	0	0
1202	Histone-arginine methyltransferase CARM1 OS=Homo sapiens OX=9606 GN=CARM1 PE=1 SV=3	Q86X55	CARM1	66 kDa	0.55	3.8	[]	0	3	0	1
1470	Phosphoribosylformylglycinamidine synthase OS=Homo sapiens OX=9606 GN=PFAS PE=1 SV=4	O15067	PFAS	145 kDa	0.52	4.9	[]	3	0	1	0
1876	Ubiquitin-like modifier-activating enzyme ATG7 OS=Homo sapiens OX=9606 GN=ATG7 PE=1 SV=1	O95352	ATG7	78 kDa	0.051	INF	[]	3	2	0	0
1640	Reticulocalbin-2 OS=Homo sapiens OX=9606 GN=RCN2 PE=1 SV=1	Q14257	RCN2	37 kDa	0.071	INF	[]	4	3	0	0
258	Guanine nucleotide-binding protein-like 1 OS=Homo sapiens OX=9606 GN=GNL1 PE=1 SV=2	P36915	GNL1	69 kDa	0.0014	INF	Cereb Exo high, Normal Exo low	2	3	0	0
925	Coiled-coil domain-containing protein 47 OS=Homo sapiens OX=9606 GN=CCDC47 PE=1 SV=1	Q96A33	CCDC47	56 kDa	0.1	INF	[]	3	3	0	0
326	Mitochondrial 2-oxoglutarate/malate carrier protein OS=Homo sapiens OX=9606 GN=SLC25A11 PE=1 SV=3	Q02978	SLC25A11	34 kDa	0.0058	INF	Cereb Exo high, Normal Exo low	2	4	0	0
675	7-dehydrocholesterol reductase OS=Homo sapiens OX=9606 GN=DHCR7 PE=1 SV=1	Q9UBM7	DHCR7	54 kDa	0.072	INF	[]	2	5	0	0
1688	Serine/threonine-protein kinase TAO1 OS=Homo sapiens OX=9606 GN=TAOK1 PE=1 SV=1	Q7L7X3	TAOK1	116 kDa	0.074	INF	[]	2	4	0	0
265	Heterochromatin protein 1-binding protein 3 OS=Homo sapiens OX=9606 GN=HP1BP3 PE=1 SV=1	Q5SSJ5	HP1BP3	61 kDa	0.002	INF	Cereb Exo high, Normal Exo low	2	2	0	0
43	45 kDa calcium-binding protein OS=Homo sapiens OX=9606 GN=SDF4 PE=1 SV=1	Q9BRK5	SDF4	42 kDa	0.0039	INF	Cereb Exo high, Normal Exo low	4	3	0	0
961	Cysteine-rich with EGF-like domain protein 1 OS=Homo sapiens OX=9606 GN=CRELD1 PE=1 SV=3	Q96HD1	CRELD1	45 kDa	0.27	INF	[]	2	5	0	0
1706	Signal recognition particle receptor subunit alpha OS=Homo sapiens OX=9606 GN=SRPRA PE=1 SV=2	P08240	SRPRA	70 kDa	0.07	INF	[]	2	3	0	0
190	Dynactin subunit 3 OS=Homo sapiens OX=9606 GN=DCTN3 PE=1 SV=1	O75935	DCTN3	21 kDa	0.0035	INF	Cereb Exo high, Normal Exo low	2	1	0	0
93	ATPase family AAA domain-containing protein 3A OS=Homo sapiens OX=9606 GN=ATAD3A PE=1 SV=2	Q9NVI7	ATAD3A	71 kDa	0.049	INF	Cereb Exo high, Normal Exo low	5	3	0	0
1667	SUN domain-containing protein 2 OS=Homo sapiens OX=9606 GN=SUN2 PE=1 SV=3	Q9UH99	SUN2	80 kDa	0.42	INF	[]	3	2	0	0
114	Alpha-mannosidase 2 OS=Homo sapiens OX=9606 GN=MAN2A1 PE=1 SV=2	Q16706	MAN2A1	131 kDa	0.031	INF	Cereb Exo high, Normal Exo low	1	2	0	0
84	ATP synthase subunit f, mitochondrial OS=Homo sapiens OX=9606 GN=ATP5MF PE=1 SV=3	P56134	ATP5MF	11 kDa	0.05	INF	Cereb Exo high, Normal Exo low	4	3	0	0
1327	Membrane-associated progesterone receptor component 1 OS=Homo sapiens OX=9606 GN=PGRMC1 PE=1 SV=3	O00264	PGRMC1	22 kDa	0.18	INF	[]	2	1	0	0
343	NADH dehydrogenase [ubiquinone] 1 alpha subcomplex subunit 10, mitochondrial OS=Homo sapiens OX=9606 GN=NDUFA10 PE=1 SV=1	O95299	NDUFA10	41 kDa	0.0036	INF	Cereb Exo high, Normal Exo low	4	4	0	0
1922	WD repeat-containing protein 82 OS=Homo sapiens OX=9606 GN=WDR82 PE=1 SV=1	Q6UXN9	WDR82	35 kDa	0.23	0.6	[]	1	1	2	1
1209	Hydroxymethylglutaryl-CoA synthase, cytoplasmic OS=Homo sapiens OX=9606 GN=HMGCS1 PE=1 SV=2	Q01581	HMGCS1	57 kDa	0.17	0.3	[]	1	2	2	2
1224	Inactive rhomboid protein 1 OS=Homo sapiens OX=9606 GN=RHBDF1 PE=1 SV=2	Q96CC6	RHBDF1	97 kDa	0.31	0.4	[]	2	1	2	2
1249	Inverted formin-2 OS=Homo sapiens OX=9606 GN=INF2 PE=1 SV=2	Q27J81	INF2	136 kDa	0.56	0.6	[]	1	2	2	1
1830	Triple functional domain protein OS=Homo sapiens OX=9606 GN=TRIO PE=1 SV=2	O75962	TRIO	347 kDa	0.2	6.4	[]	2	2	1	1
1157	Growth factor receptor-bound protein 2 OS=Homo sapiens OX=9606 GN=GRB2 PE=1 SV=1	P62993	GRB2	25 kDa	0.31	3.2	[]	2	2	1	1
1109	G protein-coupled receptor kinase 5 OS=Homo sapiens OX=9606 GN=GRK5 PE=1 SV=1	P34947	GRK5	68 kDa	0.55	1.4	[]	1	2	1	1
1698	Serine/threonine-protein phosphatase 5 OS=Homo sapiens OX=9606 GN=PPP5C PE=1 SV=1	P53041	PPP5C	57 kDa	0.34	1.8	[]	3	1	1	2
1355	Multivesicular body subunit 12A OS=Homo sapiens OX=9606 GN=MVB12A PE=1 SV=1	Q96EY5	MVB12A	29 kDa	0.15	0.02	[]	1	1	1	3
1587	RING finger and SPRY domain-containing protein 1 OS=Homo sapiens OX=9606 GN=RSPRY1 PE=1 SV=1	Q96DX4	RSPRY1	64 kDa	0.6	0.4	[]	1	2	3	1
732	AP-3 complex subunit beta-2 OS=Homo sapiens OX=9606 GN=AP3B2 PE=1 SV=2	Q13367	AP3B2	119 kDa	0.5	0.7	[]	1	1	1	2
861	COP9 signalosome complex subunit 7b OS=Homo sapiens OX=9606 GN=COPS7B PE=1 SV=1	Q9H9Q2	COPS7B	30 kDa	0.14	3	[]	1	2	3	1
1100	Fibronectin type III and SPRY domain-containing protein 1 OS=Homo sapiens OX=9606 GN=FSD1 PE=1 SV=1	Q9BTV5	FSD1	56 kDa	0.14	1.5	[]	2	2	1	1
1280	LIX1-like protein OS=Homo sapiens OX=9606 GN=LIX1L PE=2 SV=1	Q8IVB5	LIX1L	37 kDa	0.37	0.5	[]	1	1	2	2
1018	Dystroglycan OS=Homo sapiens OX=9606 GN=DAG1 PE=1 SV=2	Q14118	DAG1	97 kDa	0.78	0.7	[]	1	1	4	1
123	B-cell receptor-associated protein 31 OS=Homo sapiens OX=9606 GN=BCAP31 PE=1 SV=3	P51572	BCAP31	28 kDa	0.017	8.5	Cereb Exo high, Normal Exo low	2	1	1	1
1003	Disks large homolog 1 OS=Homo sapiens OX=9606 GN=DLG1 PE=1 SV=2	Q12959	DLG1	100 kDa	0.89	1.3	[]	0	2	2	1
1835	Tubulin-folding cofactor B OS=Homo sapiens OX=9606 GN=TBCB PE=1 SV=2	Q99426	TBCB	27 kDa	0.95	1	[]	1	1	1	3
791	Amyloid-like protein 2 OS=Homo sapiens OX=9606 GN=APLP2 PE=1 SV=2	Q06481	APLP2	87 kDa	0.17	0.5	[]	1	1	2	1
758	Acyl-coenzyme A thioesterase 13 OS=Homo sapiens OX=9606 GN=ACOT13 PE=1 SV=1	Q9NPJ3	ACOT13	15 kDa	0.79	1.1	[]	2	1	1	2
1113	GMP reductase 1 OS=Homo sapiens OX=9606 GN=GMPR PE=1 SV=1	P36959	GMPR	37 kDa	0.79	1.6	[]	2	0	2	0
1275	L-aminoadipate-semialdehyde dehydrogenase-phosphopantetheinyl transferase OS=Homo sapiens OX=9606 GN=AASDHPPT PE=1 SV=2	Q9NRN7	AASDHPPT	36 kDa	0.77	1.5	[]	2	0	2	2
1468	Phosphomannomutase 2 OS=Homo sapiens OX=9606 GN=PMM2 PE=1 SV=1	O15305	PMM2	28 kDa	0.2	5.9	[]	2	1	1	0
1842	Tumor necrosis factor receptor superfamily member 10C OS=Homo sapiens OX=9606 GN=TNFRSF10C PE=1 SV=3	O14798	TNFRSF10C	27 kDa	0.42	INF	[]	0	2	0	0
714	A disintegrin and metalloproteinase with thrombospondin motifs 18 OS=Homo sapiens OX=9606 GN=ADAMTS18 PE=1 SV=3	Q8TE60	ADAMTS18	135 kDa	0.1	0.3	[]	1	0	2	2
973	DNA repair protein RAD50 OS=Homo sapiens OX=9606 GN=RAD50 PE=1 SV=1	Q92878	RAD50	154 kDa	0.26	INF	[]	3	3	1	0
1434	Palladin OS=Homo sapiens OX=9606 GN=PALLD PE=1 SV=3	Q8WX93	PALLD	151 kDa	0.15	3.8	[]	1	4	0	1
809	Arf-GAP with SH3 domain, ANK repeat and PH domain-containing protein 2 OS=Homo sapiens OX=9606 GN=ASAP2 PE=1 SV=3	O43150	ASAP2	112 kDa	0.33	31	[]	3	2	0	1
239	Four and a half LIM domains protein 3 OS=Homo sapiens OX=9606 GN=FHL3 PE=1 SV=4	Q13643	FHL3	31 kDa	0.02	29	Cereb Exo high, Normal Exo low	3	3	0	1
506	TAR DNA-binding protein 43 OS=Homo sapiens OX=9606 GN=TARDBP PE=1 SV=1	Q13148	TARDBP	45 kDa	0.018	35	Cereb Exo high, Normal Exo low	2	3	1	0
387	Polypeptide N-acetylgalactosaminyltransferase 1 OS=Homo sapiens OX=9606 GN=GALNT1 PE=1 SV=1	Q10472	GALNT1	64 kDa	0.034	21	Cereb Exo high, Normal Exo low	3	3	0	1
1019	E3 UFM1-protein ligase 1 OS=Homo sapiens OX=9606 GN=UFL1 PE=1 SV=2	O94874	UFL1	90 kDa	0.12	8.4	[]	2	2	0	1
1124	GTPase-activating protein and VPS9 domain-containing protein 1 OS=Homo sapiens OX=9606 GN=GAPVD1 PE=1 SV=2	Q14C86	GAPVD1	165 kDa	0.055	7.1	[]	2	3	0	1
546	Ubiquitin-like protein ISG15 OS=Homo sapiens OX=9606 GN=ISG15 PE=1 SV=5	P05161	ISG15	18 kDa	0.007	20	Cereb Exo high, Normal Exo low	3	3	0	1
871	Calcium/calmodulin-dependent protein kinase type II subunit delta OS=Homo sapiens OX=9606 GN=CAMK2D PE=1 SV=3	Q13557	CAMK2D	56 kDa	0.061	12	[]	3	2	1	0
1778	Tetraspanin-3 OS=Homo sapiens OX=9606 GN=TSPAN3 PE=2 SV=1	O60637	TSPAN3	28 kDa	0.065	0.2	[]	1	0	2	2
509	Tetraspanin-9 OS=Homo sapiens OX=9606 GN=TSPAN9 PE=1 SV=1	O75954	TSPAN9	27 kDa	0.0071	29	Cereb Exo high, Normal Exo low	1	4	2	0
481	Signal transducer and activator of transcription 1-alpha/beta OS=Homo sapiens OX=9606 GN=STAT1 PE=1 SV=2	P42224	STAT1	87 kDa	0.024	40	Cereb Exo high, Normal Exo low	3	3	1	0
484	Small glutamine-rich tetratricopeptide repeat-containing protein alpha OS=Homo sapiens OX=9606 GN=SGTA PE=1 SV=1	O43765	SGTA	34 kDa	0.019	INF	Cereb Exo high, Normal Exo low	2	2	0	0
1836	Tubulin-specific chaperone A OS=Homo sapiens OX=9606 GN=TBCA PE=1 SV=3	O75347	TBCA	13 kDa	0.91	1.2	[]	2	0	1	1
116	Aminoacyl tRNA synthase complex-interacting multifunctional protein 1 OS=Homo sapiens OX=9606 GN=AIMP1 PE=1 SV=2	Q12904	AIMP1	34 kDa	0.00049	INF	Cereb Exo high, Normal Exo low	3	3	0	0
1834	Tubulin--tyrosine ligase-like protein 12 OS=Homo sapiens OX=9606 GN=TTLL12 PE=1 SV=2	Q14166	TTLL12	74 kDa	0.06	INF	[]	3	1	0	0
1499	Probable ATP-dependent RNA helicase DDX46 OS=Homo sapiens OX=9606 GN=DDX46 PE=1 SV=2	Q7L014	DDX46	117 kDa	0.42	INF	[]	2	1	0	0
1421	Nucleoredoxin OS=Homo sapiens OX=9606 GN=NXN PE=1 SV=2	Q6DKJ4	NXN	48 kDa	0.42	INF	[]	0	2	0	0
1431	PDZ and LIM domain protein 4 OS=Homo sapiens OX=9606 GN=PDLIM4 PE=1 SV=2	P50479	PDLIM4	35 kDa	0.42	INF	[]	1	2	0	0
144	Caprin-1 OS=Homo sapiens OX=9606 GN=CAPRIN1 PE=1 SV=2	Q14444	CAPRIN1	78 kDa	0.005	INF	Cereb Exo high, Normal Exo low	3	2	0	0
459	Saccharopine dehydrogenase-like oxidoreductase OS=Homo sapiens OX=9606 GN=SCCPDH PE=1 SV=1	Q8NBX0	SCCPDH	47 kDa	0.001	INF	Cereb Exo high, Normal Exo low	3	2	0	0
1735	Squalene synthase OS=Homo sapiens OX=9606 GN=FDFT1 PE=1 SV=1	P37268	FDFT1	48 kDa	0.11	INF	[]	2	2	0	0
1220	Importin-4 OS=Homo sapiens OX=9606 GN=IPO4 PE=1 SV=2	Q8TEX9	IPO4	119 kDa	0.088	INF	[]	2	3	0	0
1544	Protein RER1 OS=Homo sapiens OX=9606 GN=RER1 PE=1 SV=1	O15258	RER1	23 kDa	0.22	INF	[]	1	3	0	0
1827	Tripartite motif-containing protein 16 OS=Homo sapiens OX=9606 GN=TRIM16 PE=1 SV=3	O95361	TRIM16	64 kDa	0.23	INF	[]	2	1	0	0
250	Glutaminase kidney isoform, mitochondrial OS=Homo sapiens OX=9606 GN=GLS PE=1 SV=1	O94925	GLS	73 kDa	0.038	INF	Cereb Exo high, Normal Exo low	3	2	0	0
1086	Extended synaptotagmin-2 OS=Homo sapiens OX=9606 GN=ESYT2 PE=1 SV=1	A0FGR8	ESYT2	102 kDa	0.17	INF	[]	4	3	0	0
209	Emerin OS=Homo sapiens OX=9606 GN=EMD PE=1 SV=1	P50402	EMD	29 kDa	0.0028	INF	Cereb Exo high, Normal Exo low	3	4	0	0
219	Estradiol 17-beta-dehydrogenase 11 OS=Homo sapiens OX=9606 GN=HSD17B11 PE=1 SV=3	Q8NBQ5	HSD17B11	33 kDa	0.011	INF	Cereb Exo high, Normal Exo low	3	4	0	0
373	Peptidyl-tRNA hydrolase 2, mitochondrial OS=Homo sapiens OX=9606 GN=PTRH2 PE=1 SV=1	Q9Y3E5	PTRH2	19 kDa	0.0074	INF	Cereb Exo high, Normal Exo low	3	4	0	0
735	ATP synthase-coupling factor 6, mitochondrial OS=Homo sapiens OX=9606 GN=ATP5PF PE=1 SV=1	P18859	ATP5PF	13 kDa	0.26	INF	[]	3	3	0	0
1893	Vacuolar protein sorting-associated protein 11 homolog OS=Homo sapiens OX=9606 GN=VPS11 PE=1 SV=1	Q9H270	VPS11	108 kDa	0.42	INF	[]	0	3	0	0
100	Activating signal cointegrator 1 complex subunit 3 OS=Homo sapiens OX=9606 GN=ASCC3 PE=1 SV=3	Q8N3C0	ASCC3	251 kDa	0.04	INF	Cereb Exo high, Normal Exo low	1	3	0	0
416	Protein canopy homolog 2 OS=Homo sapiens OX=9606 GN=CNPY2 PE=1 SV=1	Q9Y2B0	CNPY2	21 kDa	0.022	INF	Cereb Exo high, Normal Exo low	4	2	0	0
918	Cleavage and polyadenylation specificity factor subunit 5 OS=Homo sapiens OX=9606 GN=NUDT21 PE=1 SV=1	O43809	NUDT21	26 kDa	0.42	INF	[]	4	0	0	0
863	CTP synthase 2 OS=Homo sapiens OX=9606 GN=CTPS2 PE=1 SV=1	Q9NRF8	CTPS2	66 kDa	0.2	0	[]	0	0	2	0
998	Disabled homolog 2 OS=Homo sapiens OX=9606 GN=DAB2 PE=1 SV=3	P98082	DAB2	82 kDa	0.58	1.3	[]	2	1	1	2
1180	Helicase SKI2W OS=Homo sapiens OX=9606 GN=SKIV2L PE=1 SV=3	Q15477	SKIV2L	138 kDa	0.12	3.7	[]	2	1	1	1
1359	Mycophenolic acid acyl-glucuronide esterase, mitochondrial OS=Homo sapiens OX=9606 GN=ABHD10 PE=1 SV=1	Q9NUJ1	ABHD10	34 kDa	0.17	11	[]	2	1	1	1
1388	Nascent polypeptide-associated complex subunit alpha, muscle-specific form OS=Homo sapiens OX=9606 GN=NACA PE=1 SV=1	E9PAV3	NACA	205 kDa	0.84	1.2	[]	1	1	1	2
990	Dihydropteridine reductase OS=Homo sapiens OX=9606 GN=QDPR PE=1 SV=2	P09417	QDPR	26 kDa	0.19	0.4	[]	1	1	1	2
971	DCN1-like protein 3 OS=Homo sapiens OX=9606 GN=DCUN1D3 PE=1 SV=1	Q8IWE4	DCUN1D3	34 kDa	0.35	3.3	[]	1	2	1	1
451	Rho guanine nucleotide exchange factor 2 OS=Homo sapiens OX=9606 GN=ARHGEF2 PE=1 SV=4	Q92974	ARHGEF2	112 kDa	0.035	4.4	Cereb Exo high, Normal Exo low	2	2	1	1
73	ADP-ribosylation factor-like protein 2 OS=Homo sapiens OX=9606 GN=ARL2 PE=1 SV=4	P36404	ARL2	21 kDa	0.013	1.7	Cereb Exo high, Normal Exo low	1	2	1	1
1775	Tax1-binding protein 3 OS=Homo sapiens OX=9606 GN=TAX1BP3 PE=1 SV=2	O14907	TAX1BP3	14 kDa	0.086	2	[]	1	3	1	1
1149	Glycolipid transfer protein OS=Homo sapiens OX=9606 GN=GLTP PE=1 SV=3	Q9NZD2	GLTP	24 kDa	0.1	1.2	[]	2	2	1	1
1643	Retinoid-inducible serine carboxypeptidase OS=Homo sapiens OX=9606 GN=SCPEP1 PE=1 SV=1	Q9HB40	SCPEP1	51 kDa	0.49	0.8	[]	2	1	2	1
368	Palmitoyltransferase ZDHHC5 OS=Homo sapiens OX=9606 GN=ZDHHC5 PE=1 SV=2	Q9C0B5	ZDHHC5	78 kDa	0.044	3.5	Cereb Exo high, Normal Exo low	2	2	1	1
855	COMM domain-containing protein 8 OS=Homo sapiens OX=9606 GN=COMMD8 PE=1 SV=1	Q9NX08	COMMD8	21 kDa	0.29	INF	[]	1	3	1	1
1289	LanC-like protein 2 OS=Homo sapiens OX=9606 GN=LANCL2 PE=1 SV=1	Q9NS86	LANCL2	51 kDa	0.67	0.8	[]	1	2	2	1
1136	Glutamine amidotransferase-like class 1 domain-containing protein 3B, mitochondrial OS=Homo sapiens OX=9606 GN=GATD3B PE=1 SV=1	A0A0B4J2D5 (+1)	GATD3B	28 kDa	0.81	1.4	[]	2	1	2	0
1279	LIM and senescent cell antigen-like-containing domain protein 4 OS=Homo sapiens OX=9606 GN=LIMS4 PE=1 SV=1	P0CW20	LIMS4	13 kDa	0.088	6.2	[]	2	2	1	0
1225	Inactive rhomboid protein 2 OS=Homo sapiens OX=9606 GN=RHBDF2 PE=1 SV=2	Q6PJF5	RHBDF2	97 kDa	0.8	0.7	[]	1	2	2	0
1054	Epsin-2 OS=Homo sapiens OX=9606 GN=EPN2 PE=1 SV=3	O95208	EPN2	68 kDa	0.85	1.3	[]	0	2	1	1
1329	Metalloproteinase inhibitor 1 OS=Homo sapiens OX=9606 GN=TIMP1 PE=1 SV=1	P01033	TIMP1	23 kDa	0.09	0	[]	0	0	1	3
1393	Neurolysin, mitochondrial OS=Homo sapiens OX=9606 GN=NLN PE=1 SV=1	Q9BYT8	NLN	81 kDa	0.57	1.7	[]	1	2	0	1
829	Bifunctional 3'-phosphoadenosine 5'-phosphosulfate synthase 2 OS=Homo sapiens OX=9606 GN=PAPSS2 PE=1 SV=2	O95340	PAPSS2	70 kDa	0.9	1.2	[]	2	0	0	1
1858	UPF0160 protein MYG1, mitochondrial OS=Homo sapiens OX=9606 GN=C12orf10 PE=1 SV=2	Q9HB07	C12orf10	42 kDa	0.47	2.1	[]	1	1	2	0
966	Cytoskeleton-associated protein 5 OS=Homo sapiens OX=9606 GN=CKAP5 PE=1 SV=3	Q14008	CKAP5	226 kDa	0.42	15	[]	1	2	1	0
1721	Solute carrier family 12 member 7 OS=Homo sapiens OX=9606 GN=SLC12A7 PE=1 SV=3	Q9Y666	SLC12A7	119 kDa	0.86	0.8	[]	0	2	2	1
756	Activated RNA polymerase II transcriptional coactivator p15 OS=Homo sapiens OX=9606 GN=SUB1 PE=1 SV=3	P53999	SUB1	14 kDa	0.17	0.3	[]	0	1	2	2
1582	Putative RNA-binding protein Luc7-like 1 OS=Homo sapiens OX=9606 GN=LUC7L PE=1 SV=1	Q9NQ29	LUC7L	44 kDa	0.11	3.8	[]	2	2	0	1
1705	Signal recognition particle 54 kDa protein OS=Homo sapiens OX=9606 GN=SRP54 PE=1 SV=1	P61011	SRP54	56 kDa	0.86	1.2	[]	3	0	1	2
1290	Large proline-rich protein BAG6 OS=Homo sapiens OX=9606 GN=BAG6 PE=1 SV=2	P46379	BAG6	119 kDa	0.057	75	[]	2	3	0	1
480	Signal recognition particle subunit SRP68 OS=Homo sapiens OX=9606 GN=SRP68 PE=1 SV=2	Q9UHB9	SRP68	71 kDa	0.039	6.4	Cereb Exo high, Normal Exo low	2	3	0	1
270	Heterogeneous nuclear ribonucleoprotein H3 OS=Homo sapiens OX=9606 GN=HNRNPH3 PE=1 SV=2	P31942	HNRNPH3	37 kDa	0.0075	28	Cereb Exo high, Normal Exo low	1	3	1	0
1317	Macrophage-capping protein OS=Homo sapiens OX=9606 GN=CAPG PE=1 SV=2	P40121	CAPG	38 kDa	0.43	2.7	[]	1	2	1	0
1732	Splicing factor U2AF 35 kDa subunit OS=Homo sapiens OX=9606 GN=U2AF1 PE=1 SV=3	Q01081	U2AF1	28 kDa	0.25	21	[]	2	1	0	1
18	28S ribosomal protein S27, mitochondrial OS=Homo sapiens OX=9606 GN=MRPS27 PE=1 SV=3	Q92552	MRPS27	48 kDa	0.022	15	Cereb Exo high, Normal Exo low	2	3	1	0
1020	E3 ubiquitin-protein ligase ARIH1 OS=Homo sapiens OX=9606 GN=ARIH1 PE=1 SV=2	Q9Y4X5	ARIH1	64 kDa	0.91	1.2	[]	3	1	1	0
761	Adapter molecule crk OS=Homo sapiens OX=9606 GN=CRK PE=1 SV=2	P46108	CRK	34 kDa	0.1	0.05	[]	0	2	2	1
1766	Syntaxin-binding protein 5 OS=Homo sapiens OX=9606 GN=STXBP5 PE=1 SV=1	Q5T5C0	STXBP5	128 kDa	0.24	INF	[]	2	2	0	1
1031	ELAV-like protein 1 OS=Homo sapiens OX=9606 GN=ELAVL1 PE=1 SV=2	Q15717	ELAVL1	36 kDa	0.7	1.8	[]	0	3	1	1
1057	Ethylmalonyl-CoA decarboxylase OS=Homo sapiens OX=9606 GN=ECHDC1 PE=1 SV=2	Q9NTX5	ECHDC1	34 kDa	0.41	0.4	[]	0	2	3	1
430	Quinone oxidoreductase-like protein 1 OS=Homo sapiens OX=9606 GN=CRYZL1 PE=1 SV=2	O95825	CRYZL1	39 kDa	< 0.00010	INF	Cereb Exo high, Normal Exo low	3	2	0	1
1440	Perilipin-3 OS=Homo sapiens OX=9606 GN=PLIN3 PE=1 SV=3	O60664	PLIN3	47 kDa	0.15	14	[]	1	4	0	1
970	Cytosolic purine 5'-nucleotidase OS=Homo sapiens OX=9606 GN=NT5C2 PE=1 SV=1	P49902	NT5C2	65 kDa	0.48	5.6	[]	1	3	1	0
1344	Mitogen-activated protein kinase kinase kinase kinase 2 OS=Homo sapiens OX=9606 GN=MAP4K2 PE=1 SV=2	Q12851	MAP4K2	92 kDa	0.98	1	[]	2	2	1	0
1033	Ectonucleoside triphosphate diphosphohydrolase 1 OS=Homo sapiens OX=9606 GN=ENTPD1 PE=1 SV=1	P49961	ENTPD1	58 kDa	0.21	0	[]	0	0	1	3
1385	NPC intracellular cholesterol transporter 2 OS=Homo sapiens OX=9606 GN=NPC2 PE=1 SV=1	P61916	NPC2	17 kDa	0.76	1.7	[]	0	3	1	0
734	ARF GTPase-activating protein GIT2 OS=Homo sapiens OX=9606 GN=GIT2 PE=1 SV=2	Q14161	GIT2	85 kDa	0.42	INF	[]	2	1	0	0
884	Casein kinase I isoform alpha OS=Homo sapiens OX=9606 GN=CSNK1A1 PE=1 SV=2	P48729	CSNK1A1	39 kDa	0.42	INF	[]	0	2	0	0
1919	WD repeat-containing protein 6 OS=Homo sapiens OX=9606 GN=WDR6 PE=1 SV=1	Q9NNW5	WDR6	122 kDa	0.11	INF	[]	3	3	0	0
1229	Inositol 1,4,5-trisphosphate receptor type 3 OS=Homo sapiens OX=9606 GN=ITPR3 PE=1 SV=2	Q14573	ITPR3	304 kDa	0.24	INF	[]	1	3	0	0
1799	Torsin-1A-interacting protein 1 OS=Homo sapiens OX=9606 GN=TOR1AIP1 PE=1 SV=2	Q5JTV8	TOR1AIP1	66 kDa	0.15	INF	[]	3	1	0	0
1924	Wolframin OS=Homo sapiens OX=9606 GN=WFS1 PE=1 SV=2	O76024	WFS1	100 kDa	0.095	INF	[]	3	2	0	0
1375	NADH dehydrogenase [ubiquinone] 1 beta subcomplex subunit 10 OS=Homo sapiens OX=9606 GN=NDUFB10 PE=1 SV=3	O96000	NDUFB10	21 kDa	0.062	INF	[]	3	3	0	0
1314	MICOS complex subunit MIC13 OS=Homo sapiens OX=9606 GN=MIC13 PE=1 SV=1	Q5XKP0	MIC13	13 kDa	0.12	INF	[]	1	3	0	0
164	Cytochrome c oxidase subunit 7A2, mitochondrial OS=Homo sapiens OX=9606 GN=COX7A2 PE=1 SV=1	P14406	COX7A2	9 kDa	0.00071	INF	Cereb Exo high, Normal Exo low	3	3	0	0
559	Vesicular integral-membrane protein VIP36 OS=Homo sapiens OX=9606 GN=LMAN2 PE=1 SV=1	Q12907	LMAN2	40 kDa	0.00079	INF	Cereb Exo high, Normal Exo low	3	3	0	0
213	Endoplasmic reticulum protein SC65 OS=Homo sapiens OX=9606 GN=P3H4 PE=1 SV=1	Q92791	P3H4	50 kDa	0.00034	INF	Cereb Exo high, Normal Exo low	2	3	0	0
1208	Hydroxymethylglutaryl-CoA lyase, mitochondrial OS=Homo sapiens OX=9606 GN=HMGCL PE=1 SV=2	P35914	HMGCL	34 kDa	0.28	INF	[]	2	4	0	0
1704	Signal peptidase complex subunit 2 OS=Homo sapiens OX=9606 GN=SPCS2 PE=1 SV=3	Q15005	SPCS2	25 kDa	0.41	INF	[]	1	2	0	0
1120	GTPase IMAP family member 1 OS=Homo sapiens OX=9606 GN=GIMAP1 PE=1 SV=1	Q8WWP7	GIMAP1	34 kDa	0.12	INF	[]	2	1	0	0
1736	Src substrate cortactin OS=Homo sapiens OX=9606 GN=CTTN PE=1 SV=2	Q14247	CTTN	62 kDa	0.29	INF	[]	2	1	0	0
264	Heme oxygenase 1 OS=Homo sapiens OX=9606 GN=HMOX1 PE=1 SV=1	P09601	HMOX1	33 kDa	0.012	INF	Cereb Exo high, Normal Exo low	3	3	0	0
356	Neutral cholesterol ester hydrolase 1 OS=Homo sapiens OX=9606 GN=NCEH1 PE=1 SV=3	Q6PIU2	NCEH1	46 kDa	0.023	INF	Cereb Exo high, Normal Exo low	2	2	0	0
344	NADH dehydrogenase [ubiquinone] 1 alpha subcomplex subunit 11 OS=Homo sapiens OX=9606 GN=NDUFA11 PE=1 SV=3	Q86Y39	NDUFA11	15 kDa	0.0062	INF	Cereb Exo high, Normal Exo low	2	2	0	0
426	Protein transport protein Sec61 subunit beta OS=Homo sapiens OX=9606 GN=SEC61B PE=1 SV=2	P60468	SEC61B	10 kDa	0.033	INF	Cereb Exo high, Normal Exo low	2	1	0	0
1557	Protein disulfide-isomerase TMX3 OS=Homo sapiens OX=9606 GN=TMX3 PE=1 SV=2	Q96JJ7	TMX3	52 kDa	0.056	INF	[]	3	1	0	0
633	Retinol-binding protein 4 OS=Homo sapiens OX=9606 GN=RBP4 PE=1 SV=3	P02753	RBP4	23 kDa	0.033	0	Cereb Exo low, Normal Exo high	0	0	3	1
1555	Protein diaphanous homolog 1 OS=Homo sapiens OX=9606 GN=DIAPH1 PE=1 SV=2	O60610	DIAPH1	141 kDa	0.22	INF	[]	1	2	0	0
1379	NADH dehydrogenase [ubiquinone] iron-sulfur protein 8, mitochondrial OS=Homo sapiens OX=9606 GN=NDUFS8 PE=1 SV=1	O00217	NDUFS8	24 kDa	0.38	INF	[]	1	3	0	0
1341	Mitochondrial import inner membrane translocase subunit TIM50 OS=Homo sapiens OX=9606 GN=TIMM50 PE=1 SV=2	Q3ZCQ8	TIMM50	40 kDa	0.12	INF	[]	1	5	0	0
1135	Glutamate--cysteine ligase regulatory subunit OS=Homo sapiens OX=9606 GN=GCLM PE=1 SV=1	P48507	GCLM	31 kDa	0.19	INF	[]	2	4	0	0
1050	Engulfment and cell motility protein 2 OS=Homo sapiens OX=9606 GN=ELMO2 PE=1 SV=2	Q96JJ3	ELMO2	83 kDa	0.42	INF	[]	0	3	0	0
1570	Protein transport protein Sec24B OS=Homo sapiens OX=9606 GN=SEC24B PE=1 SV=2	O95487	SEC24B	137 kDa	0.42	INF	[]	0	3	0	0
1458	Phosphoinositide 3-kinase regulatory subunit 4 OS=Homo sapiens OX=9606 GN=PIK3R4 PE=1 SV=3	Q99570	PIK3R4	153 kDa	0.42	INF	[]	0	2	0	0
1108	Fumarylacetoacetate hydrolase domain-containing protein 2A OS=Homo sapiens OX=9606 GN=FAHD2A PE=1 SV=1	Q96GK7	FAHD2A	35 kDa	0.82	1.3	[]	1	2	1	1
470	Serine/threonine-protein phosphatase 6 regulatory ankyrin repeat subunit A OS=Homo sapiens OX=9606 GN=ANKRD28 PE=1 SV=5	O15084	ANKRD28	113 kDa	0.034	2.6	Cereb Exo high, Normal Exo low	2	1	1	1
1405	Nidogen-2 OS=Homo sapiens OX=9606 GN=NID2 PE=1 SV=3	Q14112	NID2	151 kDa	0.59	1.4	[]	1	2	1	1
1406	Ninjurin-1 OS=Homo sapiens OX=9606 GN=NINJ1 PE=1 SV=2	Q92982	NINJ1	16 kDa	0.49	0.9	[]	2	1	1	1
266	Heterogeneous nuclear ribonucleoprotein A0 OS=Homo sapiens OX=9606 GN=HNRNPA0 PE=1 SV=1	Q13151	HNRNPA0	31 kDa	0.013	14	Cereb Exo high, Normal Exo low	1	2	1	1
1313	MFS-type transporter SLC18B1 OS=Homo sapiens OX=9606 GN=SLC18B1 PE=1 SV=1	Q6NT16	SLC18B1	49 kDa	0.43	0.9	[]	2	1	1	1
1177	Heat shock 70 kDa protein 12A OS=Homo sapiens OX=9606 GN=HSPA12A PE=1 SV=2	O43301	HSPA12A	75 kDa	0.67	2	[]	1	1	2	1
1370	N-acylneuraminate cytidylyltransferase OS=Homo sapiens OX=9606 GN=CMAS PE=1 SV=2	Q8NFW8	CMAS	48 kDa	0.19	1.9	[]	1	2	1	1
1098	Ferritin light chain OS=Homo sapiens OX=9606 GN=FTL PE=1 SV=2	P02792	FTL	20 kDa	0.96	0.9	[]	2	1	0	1
308	Lys-63-specific deubiquitinase BRCC36 OS=Homo sapiens OX=9606 GN=BRCC3 PE=1 SV=2	P46736	BRCC3	36 kDa	0.00031	INF	Cereb Exo high, Normal Exo low	1	2	0	1
1710	Small VCP/p97-interacting protein OS=Homo sapiens OX=9606 GN=SVIP PE=1 SV=1	Q8NHG7	SVIP	8 kDa	0.46	11	[]	0	2	1	1
1878	Ubiquitin-protein ligase E3C OS=Homo sapiens OX=9606 GN=UBE3C PE=1 SV=3	Q15386	UBE3C	124 kDa	0.98	1	[]	0	2	1	1
942	Coronin-1A OS=Homo sapiens OX=9606 GN=CORO1A PE=1 SV=4	P31146	CORO1A	51 kDa	0.55	0.6	[]	0	2	1	1
1386	NSFL1 cofactor p47 OS=Homo sapiens OX=9606 GN=NSFL1C PE=1 SV=2	Q9UNZ2	NSFL1C	41 kDa	0.33	2.3	[]	1	1	0	2
1742	Striatin-3 OS=Homo sapiens OX=9606 GN=STRN3 PE=1 SV=3	Q13033	STRN3	87 kDa	0.43	0.01	[]	2	0	1	1
1502	Probable tRNA N6-adenosine threonylcarbamoyltransferase OS=Homo sapiens OX=9606 GN=OSGEP PE=1 SV=1	Q9NPF4	OSGEP	36 kDa	0.14	4.7	[]	1	2	0	1
810	Arf-GAP with coiled-coil, ANK repeat and PH domain-containing protein 2 OS=Homo sapiens OX=9606 GN=ACAP2 PE=1 SV=3	Q15057	ACAP2	88 kDa	0.1	21	[]	2	2	0	1
507	TBC1 domain family member 9B OS=Homo sapiens OX=9606 GN=TBC1D9B PE=1 SV=3	Q66K14	TBC1D9B	141 kDa	0.047	13	Cereb Exo high, Normal Exo low	2	2	1	0
1565	Protein phosphatase methylesterase 1 OS=Homo sapiens OX=9606 GN=PPME1 PE=1 SV=3	Q9Y570	PPME1	42 kDa	0.22	3.2	[]	1	2	0	1
974	DNA topoisomerase 1 OS=Homo sapiens OX=9606 GN=TOP1 PE=1 SV=2	P11387	TOP1	91 kDa	0.084	7.8	[]	2	2	0	1
353	Neuroblastoma-amplified sequence OS=Homo sapiens OX=9606 GN=NBAS PE=1 SV=2	A2RRP1	NBAS	269 kDa	0.018	INF	Cereb Exo high, Normal Exo low	1	2	0	0
834	Bleomycin hydrolase OS=Homo sapiens OX=9606 GN=BLMH PE=1 SV=1	Q13867	BLMH	53 kDa	0.11	3.7	[]	2	2	0	1
924	Coiled-coil domain-containing protein 22 OS=Homo sapiens OX=9606 GN=CCDC22 PE=1 SV=1	O60826	CCDC22	71 kDa	0.75	1.4	[]	1	2	1	0
1737	StAR-related lipid transfer protein 3 OS=Homo sapiens OX=9606 GN=STARD3 PE=1 SV=2	Q14849	STARD3	51 kDa	0.42	0.5	[]	1	0	3	1
1040	Endonuclease domain-containing 1 protein OS=Homo sapiens OX=9606 GN=ENDOD1 PE=1 SV=2	O94919	ENDOD1	55 kDa	0.14	4	[]	1	2	2	0
853	COMM domain-containing protein 1 OS=Homo sapiens OX=9606 GN=COMMD1 PE=1 SV=1	Q8N668	COMMD1	21 kDa	0.19	12	[]	2	2	0	1
976	DNA-directed RNA polymerases I and III subunit RPAC1 OS=Homo sapiens OX=9606 GN=POLR1C PE=1 SV=1	O15160	POLR1C	39 kDa	0.58	3.2	[]	2	1	1	0
1376	NADH dehydrogenase [ubiquinone] flavoprotein 1, mitochondrial OS=Homo sapiens OX=9606 GN=NDUFV1 PE=1 SV=4	P49821	NDUFV1	51 kDa	0.41	INF	[]	2	1	1	0
616	Latent-transforming growth factor beta-binding protein 1 OS=Homo sapiens OX=9606 GN=LTBP1 PE=1 SV=4	Q14766	LTBP1	187 kDa	0.0024	0	Cereb Exo low, Normal Exo high	0	0	1	2
1838	Tubulointerstitial nephritis antigen-like OS=Homo sapiens OX=9606 GN=TINAGL1 PE=1 SV=1	Q9GZM7	TINAGL1	52 kDa	0.68	0.5	[]	1	0	2	0
838	Branched-chain-amino-acid aminotransferase, mitochondrial OS=Homo sapiens OX=9606 GN=BCAT2 PE=1 SV=2	O15382	BCAT2	44 kDa	0.23	INF	[]	1	3	0	0
1247	Interferon-induced GTP-binding protein Mx2 OS=Homo sapiens OX=9606 GN=MX2 PE=1 SV=1	P20592	MX2	82 kDa	0.17	INF	[]	1	2	0	0
877	Carbohydrate sulfotransferase 14 OS=Homo sapiens OX=9606 GN=CHST14 PE=1 SV=2	Q8NCH0	CHST14	43 kDa	0.26	INF	[]	2	1	0	0
1865	Ubiquitin carboxyl-terminal hydrolase 10 OS=Homo sapiens OX=9606 GN=USP10 PE=1 SV=2	Q14694	USP10	87 kDa	0.42	INF	[]	2	0	0	0
510	Tetratricopeptide repeat protein 37 OS=Homo sapiens OX=9606 GN=TTC37 PE=1 SV=1	Q6PGP7	TTC37	175 kDa	< 0.00010	INF	Cereb Exo high, Normal Exo low	2	1	0	0
839	Breakpoint cluster region protein OS=Homo sapiens OX=9606 GN=BCR PE=1 SV=2	P11274	BCR	143 kDa	0.42	INF	[]	2	2	0	0
1935	[Pyruvate dehydrogenase [acetyl-transferring]]-phosphatase 1, mitochondrial OS=Homo sapiens OX=9606 GN=PDP1 PE=1 SV=3	Q9P0J1	PDP1	61 kDa	0.073	INF	[]	1	3	0	0
283	Homer protein homolog 3 OS=Homo sapiens OX=9606 GN=HOMER3 PE=1 SV=2	Q9NSC5	HOMER3	40 kDa	0.0068	INF	Cereb Exo high, Normal Exo low	2	2	0	0
354	Neuropathy target esterase OS=Homo sapiens OX=9606 GN=PNPLA6 PE=1 SV=3	Q8IY17	PNPLA6	151 kDa	0.028	INF	Cereb Exo high, Normal Exo low	2	1	0	0
92	ATP-dependent RNA helicase DDX19A OS=Homo sapiens OX=9606 GN=DDX19A PE=1 SV=1	Q9NUU7	DDX19A	54 kDa	0.023	INF	Cereb Exo high, Normal Exo low	2	3	0	0
319	Melanoma-associated antigen D2 OS=Homo sapiens OX=9606 GN=MAGED2 PE=1 SV=2	Q9UNF1	MAGED2	65 kDa	0.0077	INF	Cereb Exo high, Normal Exo low	2	3	0	0
1032	ER membrane protein complex subunit 2 OS=Homo sapiens OX=9606 GN=EMC2 PE=1 SV=1	Q15006	EMC2	35 kDa	0.071	INF	[]	2	3	0	0
199	EGF domain-specific O-linked N-acetylglucosamine transferase OS=Homo sapiens OX=9606 GN=EOGT PE=1 SV=1	Q5NDL2	EOGT	62 kDa	0.0068	INF	Cereb Exo high, Normal Exo low	3	2	0	0
1684	Serine/threonine-protein kinase D2 OS=Homo sapiens OX=9606 GN=PRKD2 PE=1 SV=3	Q9BZL6	PRKD2	97 kDa	0.23	INF	[]	2	3	0	0
1636	Receptor-type tyrosine-protein phosphatase epsilon OS=Homo sapiens OX=9606 GN=PTPRE PE=1 SV=1	P23469	PTPRE	81 kDa	0.071	INF	[]	2	2	0	0
379	Phosphatidylinositide phosphatase SAC1 OS=Homo sapiens OX=9606 GN=SACM1L PE=1 SV=2	Q9NTJ5	SACM1L	67 kDa	0.0028	INF	Cereb Exo high, Normal Exo low	2	3	0	0
1008	Down syndrome critical region protein 3 OS=Homo sapiens OX=9606 GN=DSCR3 PE=2 SV=1	O14972	DSCR3	33 kDa	0.33	INF	[]	2	1	0	0
1671	Selenoprotein F OS=Homo sapiens OX=9606 GN=SELENOF PE=1 SV=4	O60613	SELENOF	18 kDa	0.067	INF	[]	3	2	0	0
327	Mitochondrial Rho GTPase 2 OS=Homo sapiens OX=9606 GN=RHOT2 PE=1 SV=2	Q8IXI1	RHOT2	68 kDa	0.004	INF	Cereb Exo high, Normal Exo low	3	2	0	0
457	SEC23-interacting protein OS=Homo sapiens OX=9606 GN=SEC23IP PE=1 SV=1	Q9Y6Y8	SEC23IP	111 kDa	0.019	INF	Cereb Exo high, Normal Exo low	3	2	0	0
465	Serine palmitoyltransferase 2 OS=Homo sapiens OX=9606 GN=SPTLC2 PE=1 SV=1	O15270	SPTLC2	63 kDa	0.035	INF	Cereb Exo high, Normal Exo low	2	2	0	0
1852	U2 small nuclear ribonucleoprotein B'' OS=Homo sapiens OX=9606 GN=SNRPB2 PE=1 SV=1	P08579	SNRPB2	25 kDa	0.12	INF	[]	1	2	0	0
370	Peptidyl-prolyl cis-trans isomerase C OS=Homo sapiens OX=9606 GN=PPIC PE=1 SV=1	P45877	PPIC	23 kDa	0.014	INF	Cereb Exo high, Normal Exo low	1	2	0	0
868	Calcium load-activated calcium channel OS=Homo sapiens OX=9606 GN=TMCO1 PE=1 SV=1	Q9UM00	TMCO1	21 kDa	0.42	INF	[]	0	3	0	0
1508	Programmed cell death protein 4 OS=Homo sapiens OX=9606 GN=PDCD4 PE=1 SV=2	Q53EL6	PDCD4	52 kDa	0.12	INF	[]	3	2	0	0
936	Constitutive coactivator of PPAR-gamma-like protein 1 OS=Homo sapiens OX=9606 GN=FAM120A PE=1 SV=2	Q9NZB2	FAM120A	122 kDa	0.32	INF	[]	1	2	0	0
1513	Proline-, glutamic acid- and leucine-rich protein 1 OS=Homo sapiens OX=9606 GN=PELP1 PE=1 SV=2	Q8IZL8	PELP1	120 kDa	0.058	INF	[]	2	2	0	0
1867	Ubiquitin carboxyl-terminal hydrolase isozyme L3 OS=Homo sapiens OX=9606 GN=UCHL3 PE=1 SV=1	P15374	UCHL3	26 kDa	0.28	INF	[]	1	3	0	0
876	Calsyntenin-1 OS=Homo sapiens OX=9606 GN=CLSTN1 PE=1 SV=1	O94985	CLSTN1	110 kDa	0.54	0.2	[]	0	1	2	0
1724	Sorting and assembly machinery component 50 homolog OS=Homo sapiens OX=9606 GN=SAMM50 PE=1 SV=3	Q9Y512	SAMM50	52 kDa	0.42	INF	[]	2	0	0	0
1921	WD repeat-containing protein 44 OS=Homo sapiens OX=9606 GN=WDR44 PE=1 SV=1	Q5JSH3	WDR44	101 kDa	0.42	INF	[]	0	4	0	0
104	Adenosine 3'-phospho 5'-phosphosulfate transporter 1 OS=Homo sapiens OX=9606 GN=SLC35B2 PE=1 SV=1	Q8TB61	SLC35B2	48 kDa	0.024	7.5	Cereb Exo high, Normal Exo low	1	2	0	1
552	Vacuolar protein sorting-associated protein 18 homolog OS=Homo sapiens OX=9606 GN=VPS18 PE=1 SV=2	Q9P253	VPS18	110 kDa	0.0058	17	Cereb Exo high, Normal Exo low	2	1	1	0
854	COMM domain-containing protein 3 OS=Homo sapiens OX=9606 GN=COMMD3 PE=1 SV=1	Q9UBI1	COMMD3	22 kDa	0.88	1.2	[]	2	0	1	1
207	Elongation of very long chain fatty acids protein 1 OS=Homo sapiens OX=9606 GN=ELOVL1 PE=1 SV=1	Q9BW60	ELOVL1	33 kDa	0.03	16	Cereb Exo high, Normal Exo low	1	2	1	0
1701	Sex hormone-binding globulin OS=Homo sapiens OX=9606 GN=SHBG PE=1 SV=2	P04278	SHBG	44 kDa	0.14	0	[]	0	1	2	1
864	Cadherin-2 OS=Homo sapiens OX=9606 GN=CDH2 PE=1 SV=4	P19022	CDH2	100 kDa	0.3	0	[]	0	1	1	2
1522	Proteasome assembly chaperone 1 OS=Homo sapiens OX=9606 GN=PSMG1 PE=1 SV=1	O95456	PSMG1	33 kDa	0.42	2.6	[]	2	1	1	0
1110	G-protein coupled receptor 143 OS=Homo sapiens OX=9606 GN=GPR143 PE=1 SV=2	P51810	GPR143	44 kDa	0.49	2.2	[]	1	1	0	2
1691	Serine/threonine-protein phosphatase 2A 56 kDa regulatory subunit alpha isoform OS=Homo sapiens OX=9606 GN=PPP2R5A PE=1 SV=1	Q15172	PPP2R5A	56 kDa	0.15	5.5	[]	2	1	1	0
1293	Lethal(2) giant larvae protein homolog 1 OS=Homo sapiens OX=9606 GN=LLGL1 PE=1 SV=3	Q15334	LLGL1	115 kDa	0.33	0.2	[]	1	0	1	2
1509	Programmed cell death protein 5 OS=Homo sapiens OX=9606 GN=PDCD5 PE=1 SV=3	O14737	PDCD5	14 kDa	0.32	2.4	[]	1	1	0	2
1213	Immunoglobulin superfamily member 8 OS=Homo sapiens OX=9606 GN=IGSF8 PE=1 SV=1	Q969P0	IGSF8	65 kDa	0.42	370	[]	1	1	0	2
1117	GTP-binding protein 1 OS=Homo sapiens OX=9606 GN=GTPBP1 PE=1 SV=3	O00178	GTPBP1	72 kDa	0.51	5.3	[]	2	0	1	0
1416	Nucleobindin-2 OS=Homo sapiens OX=9606 GN=NUCB2 PE=1 SV=3	P80303	NUCB2	50 kDa	0.05	INF	[]	1	2	0	0
299	La-related protein 1 OS=Homo sapiens OX=9606 GN=LARP1 PE=1 SV=2	Q6PKG0	LARP1	124 kDa	0.0052	INF	Cereb Exo high, Normal Exo low	1	2	0	0
803	Anoctamin-10 OS=Homo sapiens OX=9606 GN=ANO10 PE=1 SV=2	Q9NW15	ANO10	76 kDa	0.42	INF	[]	1	2	0	0
1511	Prolactin-inducible protein OS=Homo sapiens OX=9606 GN=PIP PE=1 SV=1	P12273	PIP	17 kDa	0.42	INF	[]	2	0	0	0
413	Protein Hook homolog 3 OS=Homo sapiens OX=9606 GN=HOOK3 PE=1 SV=2	Q86VS8	HOOK3	83 kDa	< 0.00010	INF	Cereb Exo high, Normal Exo low	1	2	0	0
603	Glycerophosphodiester phosphodiesterase domain-containing protein 5 OS=Homo sapiens OX=9606 GN=GDPD5 PE=1 SV=2	Q8WTR4	GDPD5	69 kDa	0.023	0	Cereb Exo low, Normal Exo high	0	0	2	1
1283	Lambda-crystallin homolog OS=Homo sapiens OX=9606 GN=CRYL1 PE=1 SV=3	Q9Y2S2	CRYL1	35 kDa	0.24	INF	[]	2	1	0	0
594	DNA damage-regulated autophagy modulator protein 2 OS=Homo sapiens OX=9606 GN=DRAM2 PE=1 SV=1	Q6UX65	DRAM2	30 kDa	0.0074	0	Cereb Exo low, Normal Exo high	0	0	2	2
194	Dynein assembly factor 5, axonemal OS=Homo sapiens OX=9606 GN=DNAAF5 PE=1 SV=4	Q86Y56	DNAAF5	94 kDa	0.017	INF	Cereb Exo high, Normal Exo low	1	2	0	0
513	Trans-Golgi network integral membrane protein 2 OS=Homo sapiens OX=9606 GN=TGOLN2 PE=1 SV=3	O43493	TGOLN2	51 kDa	0.02	INF	Cereb Exo high, Normal Exo low	2	2	0	0
1583	Pyrroline-5-carboxylate reductase 1, mitochondrial OS=Homo sapiens OX=9606 GN=PYCR1 PE=1 SV=2	P32322	PYCR1	33 kDa	0.095	INF	[]	2	2	0	0
360	Nuclear pore glycoprotein p62 OS=Homo sapiens OX=9606 GN=NUP62 PE=1 SV=3	P37198	NUP62	53 kDa	< 0.00010	INF	Cereb Exo high, Normal Exo low	2	2	0	0
958	Cysteine protease ATG4B OS=Homo sapiens OX=9606 GN=ATG4B PE=1 SV=2	Q9Y4P1	ATG4B	44 kDa	0.42	INF	[]	2	2	0	0
478	Signal peptidase complex subunit 3 OS=Homo sapiens OX=9606 GN=SPCS3 PE=1 SV=1	P61009	SPCS3	20 kDa	< 0.00010	INF	Cereb Exo high, Normal Exo low	2	2	0	0
345	NADH dehydrogenase [ubiquinone] 1 alpha subcomplex subunit 12 OS=Homo sapiens OX=9606 GN=NDUFA12 PE=1 SV=1	Q9UI09	NDUFA12	17 kDa	0.023	INF	Cereb Exo high, Normal Exo low	2	2	0	0
1859	UPF0505 protein C16orf62 OS=Homo sapiens OX=9606 GN=C16orf62 PE=1 SV=2	Q7Z3J2	C16orf62	110 kDa	0.27	INF	[]	2	2	0	0
147	Caveolae-associated protein 3 OS=Homo sapiens OX=9606 GN=CAVIN3 PE=1 SV=3	Q969G5	CAVIN3	28 kDa	0.0095	INF	Cereb Exo high, Normal Exo low	2	2	0	0
87	ATP-binding cassette sub-family F member 2 OS=Homo sapiens OX=9606 GN=ABCF2 PE=1 SV=2	Q9UG63	ABCF2	71 kDa	0.017	INF	Cereb Exo high, Normal Exo low	1	2	0	0
1111	GDH/6PGL endoplasmic bifunctional protein OS=Homo sapiens OX=9606 GN=H6PD PE=1 SV=2	O95479	H6PD	89 kDa	0.42	INF	[]	2	0	0	0
1377	NADH dehydrogenase [ubiquinone] iron-sulfur protein 2, mitochondrial OS=Homo sapiens OX=9606 GN=NDUFS2 PE=1 SV=2	O75306	NDUFS2	53 kDa	0.42	INF	[]	0	2	0	0
1936	cAMP and cAMP-inhibited cGMP 3',5'-cyclic phosphodiesterase 10A OS=Homo sapiens OX=9606 GN=PDE10A PE=1 SV=1	Q9Y233	PDE10A	88 kDa	0.42	0	[]	0	1	3	0
1356	Myb-binding protein 1A OS=Homo sapiens OX=9606 GN=MYBBP1A PE=1 SV=2	Q9BQG0	MYBBP1A	149 kDa	0.15	INF	[]	1	2	0	0
1295	Leucine-rich repeat protein SHOC-2 OS=Homo sapiens OX=9606 GN=SHOC2 PE=1 SV=2	Q9UQ13	SHOC2	65 kDa	0.05	INF	[]	2	2	0	0
1094	Fatty aldehyde dehydrogenase OS=Homo sapiens OX=9606 GN=ALDH3A2 PE=1 SV=1	P51648	ALDH3A2	55 kDa	0.21	INF	[]	2	1	0	0
1401	Nicalin OS=Homo sapiens OX=9606 GN=NCLN PE=1 SV=2	Q969V3	NCLN	63 kDa	0.42	INF	[]	2	1	0	0
211	Endoplasmic reticulum aminopeptidase 2 OS=Homo sapiens OX=9606 GN=ERAP2 PE=1 SV=2	Q6P179	ERAP2	110 kDa	0.0028	INF	Cereb Exo high, Normal Exo low	2	2	0	0
1817	Transmembrane 9 superfamily member 4 OS=Homo sapiens OX=9606 GN=TM9SF4 PE=1 SV=2	Q92544	TM9SF4	75 kDa	0.078	INF	[]	2	2	0	0
341	NADH dehydrogenase [ubiquinone] 1 alpha subcomplex subunit 5 OS=Homo sapiens OX=9606 GN=NDUFA5 PE=1 SV=3	Q16718	NDUFA5	13 kDa	0.00016	INF	Cereb Exo high, Normal Exo low	2	2	0	0
1101	Fibronectin type III domain-containing protein 3B OS=Homo sapiens OX=9606 GN=FNDC3B PE=1 SV=2	Q53EP0	FNDC3B	133 kDa	0.35	INF	[]	1	3	0	0
1677	Serine beta-lactamase-like protein LACTB, mitochondrial OS=Homo sapiens OX=9606 GN=LACTB PE=1 SV=2	P83111	LACTB	61 kDa	0.42	INF	[]	2	0	0	0
1318	Maestro heat-like repeat-containing protein family member 1 OS=Homo sapiens OX=9606 GN=MROH1 PE=2 SV=3	Q8NDA8	MROH1	181 kDa	0.42	INF	[]	0	2	0	0
708	60S ribosomal protein L23a OS=Homo sapiens OX=9606 GN=RPL23A PE=1 SV=1	P62750	RPL23A	18 kDa	0.42	INF	[]	0	2	0	0
1144	Glycerol-3-phosphate dehydrogenase, mitochondrial OS=Homo sapiens OX=9606 GN=GPD2 PE=1 SV=3	P43304	GPD2	81 kDa	0.42	INF	[]	0	2	0	0
804	Antigen peptide transporter 1 OS=Homo sapiens OX=9606 GN=TAP1 PE=1 SV=2	Q03518	TAP1	87 kDa	0.42	INF	[]	0	2	0	0
1378	NADH dehydrogenase [ubiquinone] iron-sulfur protein 3, mitochondrial OS=Homo sapiens OX=9606 GN=NDUFS3 PE=1 SV=1	O75489	NDUFS3	30 kDa	0.42	INF	[]	3	0	0	0
1022	E3 ubiquitin-protein ligase Itchy homolog OS=Homo sapiens OX=9606 GN=ITCH PE=1 SV=2	Q96J02	ITCH	103 kDa	0.087	INF	[]	1	2	0	0
840	Brefeldin A-inhibited guanine nucleotide-exchange protein 1 OS=Homo sapiens OX=9606 GN=ARFGEF1 PE=1 SV=2	Q9Y6D6	ARFGEF1	209 kDa	0.2	INF	[]	1	2	0	0
1851	Tyrosine-protein phosphatase non-receptor type 12 OS=Homo sapiens OX=9606 GN=PTPN12 PE=1 SV=3	Q05209	PTPN12	88 kDa	0.42	INF	[]	2	1	0	0
148	Centromere/kinetochore protein zw10 homolog OS=Homo sapiens OX=9606 GN=ZW10 PE=1 SV=3	O43264	ZW10	89 kDa	0.00027	INF	Cereb Exo high, Normal Exo low	2	1	0	0
1514	Prolyl endopeptidase FAP OS=Homo sapiens OX=9606 GN=FAP PE=1 SV=5	Q12884	FAP	88 kDa	0.42	0	[]	0	1	0	2
1374	NADH dehydrogenase [ubiquinone] 1 alpha subcomplex subunit 13 OS=Homo sapiens OX=9606 GN=NDUFA13 PE=1 SV=3	Q9P0J0	NDUFA13	17 kDa	0.23	INF	[]	1	2	0	0
962	Cysteine-rich with EGF-like domain protein 2 OS=Homo sapiens OX=9606 GN=CRELD2 PE=1 SV=1	Q6UXH1	CRELD2	38 kDa	0.28	INF	[]	1	2	0	0
980	Delta(24)-sterol reductase OS=Homo sapiens OX=9606 GN=DHCR24 PE=1 SV=2	Q15392	DHCR24	60 kDa	0.061	INF	[]	2	1	0	0
1819	Transmembrane protein 33 OS=Homo sapiens OX=9606 GN=TMEM33 PE=1 SV=2	P57088	TMEM33	28 kDa	0.32	INF	[]	2	1	0	0
811	Arginase-1 OS=Homo sapiens OX=9606 GN=ARG1 PE=1 SV=2	P05089	ARG1	35 kDa	0.96	1.1	[]	2	0	1	0
524	Transmembrane protein 205 OS=Homo sapiens OX=9606 GN=TMEM205 PE=1 SV=1	Q6UW68	TMEM205	21 kDa	0.011	INF	Cereb Exo high, Normal Exo low	1	2	0	0
694	39S ribosomal protein L46, mitochondrial OS=Homo sapiens OX=9606 GN=MRPL46 PE=1 SV=1	Q9H2W6	MRPL46	32 kDa	0.29	INF	[]	1	2	0	0
1920	WD repeat-containing protein 11 OS=Homo sapiens OX=9606 GN=WDR11 PE=1 SV=1	Q9BZH6	WDR11	137 kDa	0.057	INF	[]	1	2	0	0
242	GPI transamidase component PIG-S OS=Homo sapiens OX=9606 GN=PIGS PE=1 SV=3	Q96S52	PIGS	62 kDa	0.035	INF	Cereb Exo high, Normal Exo low	2	1	0	0
1500	Probable E3 ubiquitin-protein ligase HERC4 OS=Homo sapiens OX=9606 GN=HERC4 PE=1 SV=1	Q5GLZ8	HERC4	119 kDa	0.68	2.1	[]	2	0	1	0
1021	E3 ubiquitin-protein ligase BRE1A OS=Homo sapiens OX=9606 GN=RNF20 PE=1 SV=2	Q5VTR2	RNF20	114 kDa	0.42	INF	[]	2	0	0	0
1488	Polyribonucleotide nucleotidyltransferase 1, mitochondrial OS=Homo sapiens OX=9606 GN=PNPT1 PE=1 SV=2	Q8TCS8	PNPT1	86 kDa	0.42	INF	[]	0	2	0	0
1779	Tetraspanin-4 OS=Homo sapiens OX=9606 GN=TSPAN4 PE=1 SV=1	O14817	TSPAN4	26 kDa	0.42	0	[]	0	0	2	0
1818	Transmembrane emp24 domain-containing protein 1 OS=Homo sapiens OX=9606 GN=TMED1 PE=1 SV=1	Q13445	TMED1	25 kDa	0.42	INF	[]	0	2	0	0
1644	Retinol dehydrogenase 11 OS=Homo sapiens OX=9606 GN=RDH11 PE=1 SV=2	Q8TC12	RDH11	35 kDa	0.42	INF	[]	3	0	0	0
1082	Exostosin-1 OS=Homo sapiens OX=9606 GN=EXT1 PE=1 SV=2	Q16394	EXT1	86 kDa	0.42	0	[]	0	0	3	0
1418	Nucleolar protein 58 OS=Homo sapiens OX=9606 GN=NOP58 PE=1 SV=1	Q9Y2X3	NOP58	60 kDa	0.42	INF	[]	0	3	0	0
1782	Tetratricopeptide repeat protein 7B OS=Homo sapiens OX=9606 GN=TTC7B PE=1 SV=3	Q86TV6	TTC7B	94 kDa	0.42	INF	[]	0	2	0	0
1901	Vacuolar protein sorting-associated protein 51 homolog OS=Homo sapiens OX=9606 GN=VPS51 PE=1 SV=2	Q9UID3	VPS51	86 kDa	0.42	INF	[]	0	2	0	0
1063	Eukaryotic translation initiation factor 2 subunit 2 OS=Homo sapiens OX=9606 GN=EIF2S2 PE=1 SV=2	P20042	EIF2S2	38 kDa	0.42	INF	[]	0	2	0	0
693	39S ribosomal protein L38, mitochondrial OS=Homo sapiens OX=9606 GN=MRPL38 PE=1 SV=2	Q96DV4	MRPL38	45 kDa	0.42	INF	[]	0	2	0	0
1487	Polypeptide N-acetylgalactosaminyltransferase 2 OS=Homo sapiens OX=9606 GN=GALNT2 PE=1 SV=1	Q10471	GALNT2	65 kDa	0.42	INF	[]	0	2	0	0
692	28S ribosomal protein S29, mitochondrial OS=Homo sapiens OX=9606 GN=DAP3 PE=1 SV=1	P51398	DAP3	46 kDa	0.42	INF	[]	0	2	0	0
1409	Nuclear pore complex protein Nup93 OS=Homo sapiens OX=9606 GN=NUP93 PE=1 SV=2	Q8N1F7	NUP93	93 kDa	0.42	INF	[]	0	2	0	0
1410	Nuclear pore complex protein Nup160 OS=Homo sapiens OX=9606 GN=NUP160 PE=1 SV=3	Q12769	NUP160	162 kDa	0.42	INF	[]	0	2	0	0
1024	E3 ubiquitin-protein ligase TRIM47 OS=Homo sapiens OX=9606 GN=TRIM47 PE=1 SV=2	Q96LD4	TRIM47	70 kDa	0.42	INF	[]	0	2	0	0
1349	Mucolipin-1 OS=Homo sapiens OX=9606 GN=MCOLN1 PE=1 SV=1	Q9GZU1	MCOLN1	65 kDa	0.42	0	[]	0	0	0	2
1682	Serine/arginine-rich splicing factor 10 OS=Homo sapiens OX=9606 GN=SRSF10 PE=1 SV=1	O75494	SRSF10	31 kDa	0.42	INF	[]	0	2	0	0
1090	FAS-associated factor 2 OS=Homo sapiens OX=9606 GN=FAF2 PE=1 SV=2	Q96CS3	FAF2	53 kDa	0.42	INF	[]	0	2	0	0
1744	Succinate dehydrogenase [ubiquinone] iron-sulfur subunit, mitochondrial OS=Homo sapiens OX=9606 GN=SDHB PE=1 SV=3	P21912	SDHB	32 kDa	0.42	INF	[]	0	2	0	0
710	60S ribosomal protein L34 OS=Homo sapiens OX=9606 GN=RPL34 PE=1 SV=3	P49207	RPL34	13 kDa	0.42	INF	[]	0	2	0	0
723	ADP-sugar pyrophosphatase OS=Homo sapiens OX=9606 GN=NUDT5 PE=1 SV=1	Q9UKK9	NUDT5	24 kDa	0.42	INF	[]	0	2	0	0
END OF FILE

## Sheet: Reader-Friendly List
								Exclusive Spectrum Count	Exclusive Spectrum Count	Exclusive Spectrum Count	Exclusive Spectrum Count
2268_Zhang, Yi (Li, Chao)_Cell Exosomes_PD 2.4_Fus								Cereb Exo	Cereb Exo	Normal Exo	Normal Exo
#	Identified Proteins (1942)	Accession Number	Alternate ID	MW	T-Test (p-value): (p < 0.05)	Fold Change by Category	Quantitative Profile	2268_exo_03	2268_exo_04	2268_exo_01	2268_exo_02
639	Serum albumin	P02768	ALB	69 kDa	0.0026	0.5	Cereb Exo low, Normal Exo high	1552	1728	2128	1999
1099	Fibronectin	P02751	FN1	263 kDa	1	1	[]	2197	1488	1656	1805
646	Thrombospondin-1	P07996	THBS1	129 kDa	0.023	0.5	Cereb Exo low, Normal Exo high	645	745	698	708
95	Actin, cytoplasmic 2	P63261	ACTG1	42 kDa	0.029	1.8	Cereb Exo high, Normal Exo low	716	771	493	547
579	Annexin A2	P07355	ANXA2	39 kDa	0.037	0.7	Cereb Exo low, Normal Exo high	470	497	490	498
789	Aminopeptidase N	P15144	ANPEP	110 kDa	0.48	0.8	[]	334	395	432	485
1	Glyceraldehyde-3-phosphate dehydrogenase	P04406	GAPDH	36 kDa	0.0055	1.1	Cereb Exo high, Normal Exo low	356	331	324	339
800	Annexin A6	P08133	ANXA6	76 kDa	0.082	0.8	[]	242	297	323	277
336	Myosin-9	P35579	MYH9	227 kDa	0.013	5.9	Cereb Exo high, Normal Exo low	400	437	174	166
582	Basement membrane-specific heparan sulfate proteoglycan core protein	P98160	HSPG2	469 kDa	0.032	0.7	Cereb Exo low, Normal Exo high	265	261	330	324
799	Annexin A5	P08758	ANXA5	36 kDa	0.28	0.9	[]	261	265	313	267
608	Haptoglobin	P00738	HP	45 kDa	0.0006	0.8	Cereb Exo low, Normal Exo high	226	253	285	226
992	Dihydropyrimidinase-related protein 2	Q16555	DPYSL2	62 kDa	0.29	0.9	[]	262	278	218	223
914	Clathrin heavy chain 1	Q00610	CLTC	192 kDa	0.57	1.1	[]	247	253	195	210
1319	Major vault protein	Q14764	MVP	99 kDa	0.94	1	[]	216	213	207	198
1241	Integrin beta-1	P05556	ITGB1	88 kDa	0.14	0.8	[]	177	209	191	195
1477	Platelet endothelial cell adhesion molecule	P16284	PECAM1	83 kDa	0.15	0.8	[]	172	196	195	213
534	Tubulin beta chain	P07437	TUBB	50 kDa	0.0033	2.6	Cereb Exo high, Normal Exo low	252	282	117	148
1261	Keratin, type I cytoskeletal 10	P13645	KRT10	59 kDa	0.94	1.1	[]	210	134	298	133
166	Cytoplasmic dynein 1 heavy chain 1	Q14204	DYNC1H1	532 kDa	0.037	1.9	Cereb Exo high, Normal Exo low	215	243	135	132
234	Filamin-B	O75369	FLNB	278 kDa	0.0091	15	Cereb Exo high, Normal Exo low	229	254	131	133
797	Annexin A1	P04083	ANXA1	39 kDa	0.2	0.7	[]	148	142	182	174
537	Tubulin beta-4B chain	P68371	TUBB4B	50 kDa	0.00027	2.7	Cereb Exo high, Normal Exo low	25	29	18	24
531	Tubulin alpha-1A chain	Q71U36	TUBA1A	50 kDa	0.0066	2.5	Cereb Exo high, Normal Exo low	236	292	78	76
532	Tubulin alpha-1B chain	P68363	TUBA1B	50 kDa	0.0066	2.5	Cereb Exo high, Normal Exo low	33	42	7	7
1017	Dysferlin	O75923	DYSF	237 kDa	0.26	0.8	[]	144	164	162	162
1235	Integrin alpha-2	P17301	ITGA2	129 kDa	0.12	0.7	[]	146	181	157	161
535	Tubulin beta-2B chain	Q9BVA1	TUBB2B	50 kDa	0.00025	3.4	Cereb Exo high, Normal Exo low	11	12	10	12
94	Actin, alpha cardiac muscle 1	P68032	ACTC1	42 kDa	0.0034	2	Cereb Exo high, Normal Exo low	36	39	34	34
428	Putative elongation factor 1-alpha-like 3	Q5VTE0	EEF1A1P5	50 kDa	0.0046	2.4	Cereb Exo high, Normal Exo low	203	234	112	98
1585	Pyruvate kinase PKM	P14618	PKM	58 kDa	0.97	1	[]	191	196	137	137
233	Filamin-A	P21333	FLNA	281 kDa	0.015	2.5	Cereb Exo high, Normal Exo low	167	162	112	109
638	Serotransferrin	P02787	TF	77 kDa	0.031	0.5	Cereb Exo low, Normal Exo high	108	131	192	180
1265	Keratin, type II cytoskeletal 1	P04264	KRT1	66 kDa	0.59	0.7	[]	163	136	192	121
586	Cell surface glycoprotein MUC18	P43121	MCAM	72 kDa	0.045	0.8	Cereb Exo low, Normal Exo high	115	137	166	130
533	Tubulin alpha-4A chain	P68366	TUBA4A	50 kDa	0.0033	2.5	Cereb Exo high, Normal Exo low	2	3	3	1
622	Myoferlin	Q9NZM1	MYOF	235 kDa	0.022	0.8	Cereb Exo low, Normal Exo high	120	141	130	126
567	von Willebrand factor	P04275	VWF	309 kDa	0.00042	4.7	Cereb Exo high, Normal Exo low	218	211	65	75
259	Heat shock cognate 71 kDa protein	P11142	HSPA8	71 kDa	0.0043	1.4	Cereb Exo high, Normal Exo low	145	153	126	134
1260	Keratin, type I cytoskeletal 9	P35527	KRT9	62 kDa	0.78	1.2	[]	150	107	157	119
928	Collagen alpha-1(XII) chain	Q99715	COL12A1	333 kDa	0.16	0.7	[]	138	117	144	153
1346	Moesin	P26038	MSN	68 kDa	0.21	1.3	[]	133	146	111	104
600	Erythrocyte band 7 integral membrane protein	P27105	STOM	32 kDa	0.019	0.8	Cereb Exo low, Normal Exo high	121	126	160	138
352	Neuroblast differentiation-associated protein AHNAK	Q09666	AHNAK	629 kDa	0.018	1.2	Cereb Exo high, Normal Exo low	130	133	88	95
1808	Transitional endoplasmic reticulum ATPase	P55072	VCP	89 kDa	0.84	1.1	[]	130	130	111	129
1240	Integrin alpha-V	P06756	ITGAV	116 kDa	0.055	0.7	[]	98	104	136	104
609	Hemopexin	P02790	HPX	52 kDa	0.017	0.7	Cereb Exo low, Normal Exo high	94	97	112	113
1441	Peroxidasin homolog	Q92626	PXDN	165 kDa	0.18	0.8	[]	106	120	111	106
508	Talin-1	Q9Y490	TLN1	270 kDa	0.0088	1.5	Cereb Exo high, Normal Exo low	125	142	96	104
560	Vimentin	P08670	VIM	54 kDa	0.041	1.5	Cereb Exo high, Normal Exo low	126	122	84	90
536	Tubulin beta-3 chain	Q13509	TUBB3	50 kDa	0.0024	2.1	Cereb Exo high, Normal Exo low	19	22	16	17
262	Heat shock protein HSP 90-beta	P08238	HSP90AB1	83 kDa	0.015	1.8	Cereb Exo high, Normal Exo low	106	112	74	85
570	5'-nucleotidase	P21589	NT5E	63 kDa	0.0019	0.8	Cereb Exo low, Normal Exo high	81	94	106	113
627	Plasminogen activator inhibitor 1	P05121	SERPINE1	45 kDa	0.0069	0.6	Cereb Exo low, Normal Exo high	73	84	100	101
1715	Sodium/potassium-transporting ATPase subunit alpha-1	P05023	ATP1A1	113 kDa	0.21	0.8	[]	84	83	121	108
204	Elongation factor 2	P13639	EEF2	95 kDa	0.017	1.8	Cereb Exo high, Normal Exo low	100	111	72	82
1162	Guanine nucleotide-binding protein G(i) subunit alpha-2	P04899	GNAI2	40 kDa	0.25	1.2	[]	105	127	100	97
889	Catenin alpha-1	P35221	CTNNA1	100 kDa	0.72	1	[]	100	104	106	92
1363	Myosin-10	P35580	MYH10	229 kDa	0.84	0.8	[]	85	87	15	13
1628	Ras-related protein Ral-A	P11233	RALA	24 kDa	0.48	1.1	[]	10	13	11	13
1160	Guanine nucleotide-binding protein G(I)/G(S)/G(T) subunit beta-1	P62873	GNB1	37 kDa	0.9	1	[]	87	114	95	92
110	Alpha-actinin-1	P12814	ACTN1	103 kDa	0.012	1.5	Cereb Exo high, Normal Exo low	101	120	70	78
621	Multimerin-1	Q13201	MMRN1	138 kDa	0.049	0.8	Cereb Exo low, Normal Exo high	92	90	94	110
261	Heat shock protein HSP 90-alpha	P07900	HSP90AA1	85 kDa	0.025	1.6	Cereb Exo high, Normal Exo low	61	69	56	59
1267	Keratin, type II cytoskeletal 2 epidermal	P35908	KRT2	65 kDa	0.85	1.2	[]	89	61	121	51
1629	Ras-related protein Ral-B	P11234	RALB	23 kDa	0.57	1.1	[]	80	112	97	67
1027	EGF-containing fibulin-like extracellular matrix protein 1	Q12805	EFEMP1	55 kDa	0.051	0.8	[]	79	80	91	92
786	Alpha-enolase	P06733	ENO1	47 kDa	0.46	1	[]	86	89	84	78
1049	Endothelin-converting enzyme 1	P42892	ECE1	87 kDa	0.15	0.8	[]	72	77	70	76
1039	Endoglin	P17813	ENG	71 kDa	0.2	0.9	[]	89	89	85	75
993	Dihydropyrimidinase-related protein 3	Q14195	DPYSL3	62 kDa	0.47	1	[]	29	28	27	26
538	Tubulin beta-6 chain	Q9BUF5	TUBB6	50 kDa	0.0067	2.6	Cereb Exo high, Normal Exo low	69	61	33	30
1604	Ras GTPase-activating-like protein IQGAP1	P46940	IQGAP1	189 kDa	0.19	1.6	[]	86	118	58	58
848	CD109 antigen	Q6YHK3	CD109	162 kDa	0.25	0.7	[]	73	75	82	91
212	Endoplasmic reticulum chaperone BiP	P11021	HSPA5	72 kDa	0.0035	2.1	Cereb Exo high, Normal Exo low	113	138	16	20
1238	Integrin alpha-5	P08648	ITGA5	115 kDa	0.068	0.8	[]	57	74	76	72
659	EH domain-containing protein 4	Q9H223	EHD4	61 kDa	0.069	1.2	[]	69	70	67	67
784	Alpha-2-HS-glycoprotein	P02765	AHSG	39 kDa	0.4	0.1	[]	65	71	52	59
1161	Guanine nucleotide-binding protein G(I)/G(S)/G(T) subunit beta-2	P62879	GNB2	37 kDa	0.53	1.1	[]	41	52	28	28
215	Endoplasmin	P14625	HSP90B1	92 kDa	0.0032	5.3	Cereb Exo high, Normal Exo low	113	119	17	18
111	Alpha-actinin-4	O43707	ACTN4	105 kDa	0.0034	1.5	Cereb Exo high, Normal Exo low	52	56	27	35
142	Calreticulin	P27797	CALR	48 kDa	0.0029	13	Cereb Exo high, Normal Exo low	126	130	13	12
1028	EH domain-containing protein 1	Q9H4M9	EHD1	61 kDa	0.78	1.1	[]	67	65	56	66
232	Fatty acid synthase	P49327	FASN	273 kDa	0.016	2.1	Cereb Exo high, Normal Exo low	78	87	42	42
612	Interstitial collagenase	P03956	MMP1	54 kDa	0.0034	0.6	Cereb Exo low, Normal Exo high	53	61	65	71
427	Protein-glutamine gamma-glutamyltransferase 2	P21980	TGM2	77 kDa	0.0086	2.4	Cereb Exo high, Normal Exo low	87	90	40	45
571	72 kDa type IV collagenase	P08253	MMP2	74 kDa	0.017	0.6	Cereb Exo low, Normal Exo high	59	57	61	64
1364	Myristoylated alanine-rich C-kinase substrate	P29966	MARCKS	32 kDa	0.68	1	[]	63	67	63	69
126	Beta-actin-like protein 2	Q562R1	ACTBL2	42 kDa	0.0062	1.9	Cereb Exo high, Normal Exo low	5	4	2	1
771	Afamin	P43652	AFM	69 kDa	0.13	0.6	[]	52	57	59	69
798	Annexin A4	P09525	ANXA4	36 kDa	0.34	0.8	[]	62	63	72	70
923	Cofilin-1	P23528	CFL1	19 kDa	0.69	0.9	[]	77	67	56	78
617	Lysosome membrane protein 2	Q14108	SCARB2	54 kDa	0.025	0.7	Cereb Exo low, Normal Exo high	55	69	44	49
576	Alpha-1B-glycoprotein	P04217	A1BG	54 kDa	0.0013	0.7	Cereb Exo low, Normal Exo high	63	44	71	61
1171	HLA class I histocompatibility antigen, A-2 alpha chain	P01892	HLA-A	41 kDa	0.14	0.8	[]	60	68	67	57
1172	HLA class I histocompatibility antigen, A-34 alpha chain	P30453	HLA-A	41 kDa	0.14	0.8	[]	22	26	25	22
1474	Plasma membrane calcium-transporting ATPase 4	P23634	ATP2B4	138 kDa	0.53	0.9	[]	51	57	62	58
420	Protein disulfide-isomerase	P07237	P4HB	57 kDa	0.005	12	Cereb Exo high, Normal Exo low	97	108	14	10
1310	Lysosome-associated membrane glycoprotein 2	P13473	LAMP2	45 kDa	0.2	0.8	[]	60	97	38	50
1263	Keratin, type I cytoskeletal 16	P08779	KRT16	51 kDa	0.76	1.3	[]	99	33	45	14
1910	Vinculin	P18206	VCL	124 kDa	0.84	1.1	[]	57	61	63	62
651	V-type proton ATPase subunit B, brain isoform	P21281	ATP6V1B2	57 kDa	0.03	0.9	Cereb Exo low, Normal Exo high	53	55	65	55
604	Glycogen phosphorylase, brain form	P11216	PYGB	97 kDa	0.02	0.9	Cereb Exo low, Normal Exo high	51	57	54	55
899	Caveolin-1	Q03135	CAV1	20 kDa	0.058	0.7	[]	54	56	53	63
1107	Fructose-bisphosphate aldolase A	P04075	ALDOA	39 kDa	0.61	1	[]	49	66	47	42
1091	Fascin	Q16658	FSCN1	55 kDa	0.053	1.1	[]	56	62	42	48
202	Elongation factor 1-alpha 2	Q05639	EEF1A2	50 kDa	0.0037	2.2	Cereb Exo high, Normal Exo low	6	3	18	14
991	Dihydropyrimidinase-related protein 1	Q14194	CRMP1	62 kDa	0.29	1	[]	29	24	24	28
891	Catenin beta-1	P35222	CTNNB1	85 kDa	0.77	1.1	[]	54	56	42	38
488	Spectrin alpha chain, non-erythrocytic 1	Q13813	SPTAN1	285 kDa	0.032	1.9	Cereb Exo high, Normal Exo low	61	68	37	33
1887	V-type proton ATPase catalytic subunit A	P38606	ATP6V1A	68 kDa	0.1	0.8	[]	39	60	48	51
1239	Integrin alpha-6	P23229	ITGA6	127 kDa	0.13	0.7	[]	44	49	54	57
1262	Keratin, type I cytoskeletal 14	P02533	KRT14	52 kDa	0.78	1.2	[]	51	18	27	12
1140	Glutathione S-transferase P	P09211	GSTP1	23 kDa	0.41	1.1	[]	48	62	54	44
1201	Histone H4	P62805	HIST1H4A	11 kDa	0.31	1.4	[]	66	44	42	51
564	WD repeat-containing protein 1	O75083	WDR1	66 kDa	0.035	1.2	Cereb Exo high, Normal Exo low	56	55	41	44
1728	Spectrin beta chain, non-erythrocytic 1	Q01082	SPTBN1	275 kDa	0.06	1.7	[]	52	66	31	42
243	Galectin-1	P09382	LGALS1	15 kDa	0.032	1.5	Cereb Exo high, Normal Exo low	56	70	33	38
1350	Multidrug resistance-associated protein 1	P33527	ABCC1	172 kDa	0.24	0.4	[]	41	41	71	49
728	AP-2 complex subunit beta	P63010	AP2B1	105 kDa	0.3	1.1	[]	56	45	49	42
624	Phosphoglycerate kinase 1	P00558	PGK1	45 kDa	0.036	0.9	Cereb Exo low, Normal Exo high	42	44	50	51
539	Tubulin beta-8 chain	Q3ZCM7	TUBB8	50 kDa	0.0046	2.6	Cereb Exo high, Normal Exo low	13	15	7	6
1242	Integrin beta-3	P05106	ITGB3	87 kDa	0.23	0.8	[]	33	53	53	47
1592	Rab GDP dissociation inhibitor beta	P50395	GDI2	51 kDa	0.63	0.9	[]	41	49	46	47
1269	Keratin, type II cytoskeletal 6A	P02538	KRT6A	60 kDa	0.65	1.6	[]	56	16	43	9
235	Filamin-C	Q14315	FLNC	291 kDa	0.02	2.5	Cereb Exo high, Normal Exo low	24	28	11	4
739	ATP-citrate synthase	P53396	ACLY	121 kDa	0.23	1.5	[]	44	49	37	31
1029	EH domain-containing protein 2	Q9NZN4	EHD2	61 kDa	0.57	1.2	[]	40	51	39	37
548	Unconventional myosin-Ic	O00159	MYO1C	122 kDa	0.0077	3.1	Cereb Exo high, Normal Exo low	53	54	34	33
417	Protein disulfide-isomerase A3	P30101	PDIA3	57 kDa	0.001	26	Cereb Exo high, Normal Exo low	68	74	15	14
1507	Programmed cell death 6-interacting protein	Q8WUM4	PDCD6IP	96 kDa	0.64	1.2	[]	40	34	37	40
1309	Lysosome-associated membrane glycoprotein 1	P11279	LAMP1	45 kDa	0.52	0.9	[]	42	44	46	45
1200	Histone H2B type 1-M	Q99879	HIST1H2BM	14 kDa	0.16	1.5	[]	50	43	38	50
1875	Ubiquitin-like modifier-activating enzyme 1	P22314	UBA1	118 kDa	0.11	1.5	[]	45	50	33	36
82	ATP synthase subunit beta, mitochondrial	P06576	ATP5F1B	57 kDa	0.014	2.1	Cereb Exo high, Normal Exo low	68	61	25	24
1256	Junction plakoglobin	P14923	JUP	82 kDa	0.42	1.3	[]	47	42	44	24
1175	Heat shock 70 kDa protein 4	P34932	HSPA4	94 kDa	0.075	1.4	[]	52	47	39	36
1825	Triosephosphate isomerase	P60174	TPI1	31 kDa	0.28	0.8	[]	39	45	35	35
1482	Plexin-D1	Q9Y4D7	PLXND1	212 kDa	0.53	0.8	[]	40	40	47	36
602	Fructose-bisphosphate aldolase C	P09972	ALDOC	39 kDa	0.0041	0.7	Cereb Exo low, Normal Exo high	28	28	33	38
846	CD59 glycoprotein	P13987	CD59	14 kDa	0.22	0.8	[]	39	51	39	45
1504	Procollagen-lysine,2-oxoglutarate 5-dioxygenase 1	Q02809	PLOD1	84 kDa	0.22	1.7	[]	47	41	34	28
794	Angiotensin-converting enzyme	P12821	ACE	150 kDa	0.17	0.7	[]	29	35	39	32
660	Ezrin	P15311	EZR	69 kDa	0.15	1.3	[]	13	10	10	13
44	60 kDa heat shock protein, mitochondrial	P10809	HSPD1	61 kDa	0.01	8.5	Cereb Exo high, Normal Exo low	73	81	9	6
1594	Radixin	P35241	RDX	69 kDa	0.15	1.3	[]	12	9	11	9
822	Basigin	P35613	BSG	42 kDa	0.064	0.8	[]	36	46	44	45
1694	Serine/threonine-protein phosphatase 2A 65 kDa regulatory subunit A alpha isoform	P30153	PPP2R1A	65 kDa	0.12	1.7	[]	41	46	30	34
1591	Rab GDP dissociation inhibitor alpha	P31150	GDI1	51 kDa	0.26	0.8	[]	16	19	31	27
629	Protein CYR61	O00622	CYR61	42 kDa	0.01	0.6	Cereb Exo low, Normal Exo high	27	29	44	37
1126	Gamma-enolase	P09104	ENO2	47 kDa	0.33	0.9	[]	22	21	25	28
947	Creatine kinase B-type	P12277	CKB	43 kDa	0.19	0.6	[]	48	37	39	48
444	Receptor of activated protein C kinase 1	P63244	RACK1	35 kDa	0.02	1.2	Cereb Exo high, Normal Exo low	43	44	40	39
1438	Peptidyl-prolyl cis-trans isomerase A	P62937	PPIA	18 kDa	0.11	1.2	[]	40	44	30	43
511	Thioredoxin domain-containing protein 5	Q8NBS9	TXNDC5	48 kDa	< 0.00010	16	Cereb Exo high, Normal Exo low	55	62	15	11
1886	V-type proton ATPase 116 kDa subunit a isoform 3	Q13488	TCIRG1	93 kDa	0.087	0.7	[]	33	36	36	38
935	Connective tissue growth factor	P29279	CTGF	38 kDa	0.13	0.6	[]	27	31	46	49
1185	Hemoglobin subunit alpha	P69905	HBA1	15 kDa	0.91	1	[]	41	36	41	43
661	Flotillin-1	O75955	FLOT1	47 kDa	0.091	0.8	[]	39	41	49	40
910	Chloride intracellular channel protein 4	Q9Y696	CLIC4	29 kDa	0.081	1.4	[]	37	38	39	38
501	T-complex protein 1 subunit alpha	P17987	TCP1	60 kDa	0.023	1.8	Cereb Exo high, Normal Exo low	39	49	31	28
606	Glycogen phosphorylase, muscle form	P11217	PYGM	97 kDa	0.012	0.8	Cereb Exo low, Normal Exo high	23	22	25	24
717	ADP-ribosylation factor 1	P84077	ARF1	21 kDa	0.14	1.5	[]	41	49	25	30
1809	Transketolase	P29401	TKT	68 kDa	0.39	0.9	[]	34	36	36	39
657	CD81 antigen	P60033	CD81	26 kDa	0.38	0.9	[]	32	38	40	41
1678	Serine protease 23	O95084	PRSS23	43 kDa	0.23	0.6	[]	32	36	35	40
502	T-complex protein 1 subunit beta	P78371	CCT2	57 kDa	0.025	2.2	Cereb Exo high, Normal Exo low	40	45	27	31
89	ATP-dependent 6-phosphofructokinase, platelet type	Q01813	PFKP	86 kDa	0.0049	2.1	Cereb Exo high, Normal Exo low	43	51	24	27
678	14-3-3 protein epsilon	P62258	YWHAE	29 kDa	0.12	1.2	[]	36	38	36	35
1480	Plexin-A2	O75051	PLXNA2	211 kDa	0.68	0.9	[]	28	29	45	43
682	14-3-3 protein zeta/delta	P63104	YWHAZ	28 kDa	0.35	1.1	[]	27	30	27	24
169	Cytoskeleton-associated protein 4	Q07065	CKAP4	66 kDa	0.0092	230	Cereb Exo high, Normal Exo low	62	69	2	0
1476	Plastin-3	P13797	PLS3	71 kDa	0.085	1.3	[]	37	39	34	26
569	Syntenin-1	O00560	SDCBP	32 kDa	0.0046	0.7	Cereb Exo low, Normal Exo high	32	39	34	40
1174	Heat shock 70 kDa protein 1B	P0DMV9	HSPA1B	70 kDa	0.79	1.1	[]	28	28	26	26
593	Cullin-associated NEDD8-dissociated protein 1	Q86VP6	CAND1	136 kDa	0.032	0.5	Cereb Exo low, Normal Exo high	25	24	39	31
1753	Synaptic vesicle membrane protein VAT-1 homolog	Q99536	VAT1	42 kDa	0.066	1.4	[]	32	35	32	31
334	Myosin light polypeptide 6	P60660	MYL6	17 kDa	0.0097	3.2	Cereb Exo high, Normal Exo low	36	57	23	26
754	Actin-related protein 3	P61158	ACTR3	47 kDa	0.31	2.2	[]	38	38	28	23
383	Plectin	Q15149	PLEC	532 kDa	0.036	4.2	Cereb Exo high, Normal Exo low	43	51	13	10
1870	Ubiquitin-40S ribosomal protein S27a	P62979	RPS27A	18 kDa	0.31	1.2	[]	17	18	16	13
1631	Ras-related protein Rap-1b	P61224	RAP1B	21 kDa	0.092	1.4	[]	9	10	11	7
653	V-type proton ATPase subunit d 1	P61421	ATP6V0D1	40 kDa	0.026	0.5	Cereb Exo low, Normal Exo high	27	30	37	38
1518	Prostaglandin F2 receptor negative regulator	Q9P2B2	PTGFRN	99 kDa	0.061	0.8	[]	34	28	34	29
681	14-3-3 protein theta	P27348	YWHAQ	28 kDa	0.11	1.2	[]	24	23	23	23
677	14-3-3 protein beta/alpha	P31946	YWHAB	28 kDa	0.11	1.2	[]	27	29	18	21
149	Chloride intracellular channel protein 1	O00299	CLIC1	27 kDa	0.014	1.5	Cereb Exo high, Normal Exo low	33	32	29	24
1268	Keratin, type II cytoskeletal 5	P13647	KRT5	62 kDa	0.65	1.6	[]	24	5	9	7
601	Flotillin-2	Q14254	FLOT2	47 kDa	0.04	0.6	Cereb Exo low, Normal Exo high	27	34	32	36
671	4F2 cell-surface antigen heavy chain	P08195	SLC3A2	68 kDa	0.052	0.8	[]	33	28	37	32
1277	L-lactate dehydrogenase B chain	P07195	LDHB	37 kDa	0.12	1	[]	29	32	32	31
718	ADP-ribosylation factor 4	P18085	ARF4	21 kDa	0.094	1.9	[]	7	14	9	7
715	A-kinase anchor protein 12	Q02952	AKAP12	191 kDa	0.66	1.2	[]	35	41	26	28
285	Hypoxia up-regulated protein 1	Q9Y4L1	HYOU1	111 kDa	0.00054	9.4	Cereb Exo high, Normal Exo low	57	58	11	6
1494	Prelamin-A/C	P02545	LMNA	74 kDa	0.3	4.5	[]	38	36	26	20
395	Profilin-1	P07737	PFN1	15 kDa	0.04	1.3	Cereb Exo high, Normal Exo low	31	30	27	33
1768	T-complex protein 1 subunit gamma	P49368	CCT3	61 kDa	0.067	1.6	[]	41	38	26	19
504	T-complex protein 1 subunit epsilon	P48643	CCT5	60 kDa	0.023	2.5	Cereb Exo high, Normal Exo low	32	37	23	18
919	Clusterin	P10909	CLU	52 kDa	0.14	0.6	[]	27	32	34	35
1807	Transgelin-2	P37802	TAGLN2	22 kDa	0.36	1.2	[]	31	31	29	26
574	Aconitate hydratase, mitochondrial	Q99798	ACO2	85 kDa	0.045	1	Cereb Exo low, Normal Exo high	31	27	39	29
263	Heat shock protein beta-1	P04792	HSPB1	23 kDa	0.00082	3.7	Cereb Exo high, Normal Exo low	46	48	13	14
503	T-complex protein 1 subunit delta	P50991	CCT4	58 kDa	0.00074	1.8	Cereb Exo high, Normal Exo low	37	35	26	24
1767	T-complex protein 1 subunit eta	Q99832	CCT7	59 kDa	1	1	[]	34	41	15	21
335	Myosin regulatory light chain 12A	P19105	MYL12A	20 kDa	0.004	3.4	Cereb Exo high, Normal Exo low	44	44	25	22
1547	Protein S100-A11	P31949	S100A11	12 kDa	0.65	1.1	[]	32	36	30	36
146	Caveolae-associated protein 1	Q6NZI2	CAVIN1	43 kDa	0.031	2.6	Cereb Exo high, Normal Exo low	37	44	22	21
419	Protein disulfide-isomerase A6	Q15084	PDIA6	48 kDa	0.029	12	Cereb Exo high, Normal Exo low	56	50	11	11
590	Complement C3	P01024	C3	187 kDa	0.048	0.3	Cereb Exo low, Normal Exo high	19	22	34	32
1294	Leucine-rich alpha-2-glycoprotein	P02750	LRG1	38 kDa	0.13	0.6	[]	29	22	37	31
315	Malate dehydrogenase, mitochondrial	P40926	MDH2	36 kDa	0.0025	1.2	Cereb Exo high, Normal Exo low	37	35	24	33
220	Eukaryotic initiation factor 4A-I	P60842	EIF4A1	46 kDa	0.00025	2.2	Cereb Exo high, Normal Exo low	37	42	22	17
719	ADP-ribosylation factor 5	P84085	ARF5	21 kDa	0.18	1.6	[]	3	3	2	3
20	40S ribosomal protein S3	P23396	RPS3	27 kDa	0.0027	1.7	Cereb Exo high, Normal Exo low	32	36	23	23
1281	Lactadherin	Q08431	MFGE8	43 kDa	0.2	0.8	[]	27	32	32	30
1630	Ras-related protein Rap-1A	P62834	RAP1A	21 kDa	0.092	1.4	[]	27	35	34	26
637	Serine/arginine-rich splicing factor 1	Q07955	SRSF1	28 kDa	0.008	0.6	Cereb Exo low, Normal Exo high	29	27	33	33
635	Serine protease HTRA1	Q92743	HTRA1	51 kDa	0.021	0.8	Cereb Exo low, Normal Exo high	25	25	29	29
1335	Microtubule-associated protein 1B	P46821	MAP1B	271 kDa	0.42	0.9	[]	33	26	26	23
680	14-3-3 protein gamma	P61981	YWHAG	28 kDa	0.11	1.2	[]	16	17	14	20
473	Serpin H1	P50454	SERPINH1	46 kDa	0.0069	15	Cereb Exo high, Normal Exo low	47	45	10	6
1891	V-type proton ATPase subunit H	Q9UI12	ATP6V1H	56 kDa	0.15	0.9	[]	25	24	26	26
505	T-complex protein 1 subunit theta	P50990	CCT8	60 kDa	0.0025	1.9	Cereb Exo high, Normal Exo low	35	34	22	24
1173	HLA class I histocompatibility antigen, Cw-6 alpha chain	Q29963	HLA-C	41 kDa	0.66	1.1	[]	10	7	8	12
296	Kinesin-1 heavy chain	P33176	KIF5B	110 kDa	0.041	1.5	Cereb Exo high, Normal Exo low	39	40	18	18
355	Neutral alpha-glucosidase AB	Q14697	GANAB	107 kDa	0.00029	9.8	Cereb Exo high, Normal Exo low	43	50	7	4
418	Protein disulfide-isomerase A4	P13667	PDIA4	73 kDa	0.016	18	Cereb Exo high, Normal Exo low	45	50	6	5
1897	Vacuolar protein sorting-associated protein 35	Q96QK1	VPS35	92 kDa	0.078	1.4	[]	31	30	28	28
634	SPARC	P09486	SPARC	35 kDa	0.03	0.6	Cereb Exo low, Normal Exo high	19	28	26	30
141	Calpain-2 catalytic subunit	P17655	CAPN2	80 kDa	0.0071	1.9	Cereb Exo high, Normal Exo low	33	30	22	18
568	CD9 antigen	P21926	CD9	25 kDa	0.0011	0.9	Cereb Exo low, Normal Exo high	30	30	30	16
1833	Tryptophan--tRNA ligase, cytoplasmic	P23381	WARS	53 kDa	0.39	1.8	[]	26	35	23	21
673	6-phosphogluconate dehydrogenase, decarboxylating	P52209	PGD	53 kDa	0.14	1.4	[]	30	34	25	27
374	Peroxiredoxin-1	Q06830	PRDX1	22 kDa	0.0066	1.7	Cereb Exo high, Normal Exo low	25	33	22	24
1257	Junctional adhesion molecule A	Q9Y624	F11R	33 kDa	0.21	0.8	[]	24	26	29	27
1763	Syntaxin-binding protein 1	P61764	STXBP1	68 kDa	0.52	0.8	[]	18	22	35	22
1014	Dynamin-1-like protein	O00429	DNM1L	82 kDa	0.49	1.1	[]	31	30	28	29
81	ATP synthase subunit alpha, mitochondrial	P25705	ATP5F1A	60 kDa	< 0.00010	23	Cereb Exo high, Normal Exo low	51	56	5	3
1612	Ras-related protein Rab-1B	Q9H0U4	RAB1B	22 kDa	0.61	1.2	[]	24	29	18	17
836	Brain acid soluble protein 1	P80723	BASP1	23 kDa	0.84	1	[]	32	29	26	26
727	AP-2 complex subunit alpha-1	O95782	AP2A1	108 kDa	0.15	1.5	[]	24	35	21	19
1642	Retinal dehydrogenase 1	P00352	ALDH1A1	55 kDa	0.27	2.2	[]	25	29	21	17
679	14-3-3 protein eta	Q04917	YWHAH	28 kDa	0.11	1.2	[]	12	14	16	14
107	Adenylyl cyclase-associated protein 1	Q01518	CAP1	52 kDa	0.047	1.3	Cereb Exo high, Normal Exo low	29	24	21	20
1914	Voltage-dependent calcium channel subunit alpha-2/delta-1	P54289	CACNA2D1	125 kDa	0.15	0.8	[]	22	23	33	28
1145	Glycine--tRNA ligase	P41250	GARS	83 kDa	0.18	2.8	[]	30	27	24	12
930	Collagen alpha-2(IV) chain	P08572	COL4A2	168 kDa	0.79	1.1	[]	36	18	24	21
826	Beta-enolase	P13929	ENO3	47 kDa	0.51	1	[]	8	8	5	5
655	Annexin A11	P50995	ANXA11	54 kDa	0.23	0.7	[]	23	26	25	28
725	AP-1 complex subunit beta-1	Q10567	AP1B1	105 kDa	0.19	1.1	[]	10	6	17	9
832	Biglycan	P21810	BGN	42 kDa	0.094	0.6	[]	21	22	27	33
151	Coatomer subunit alpha	P53621	COPA	138 kDa	0.033	3.1	Cereb Exo high, Normal Exo low	36	36	9	13
1611	Ras-related protein Rab-1A	P62820	RAB1A	23 kDa	0.54	1.2	[]	7	5	8	10
1276	L-lactate dehydrogenase A chain	P00338	LDHA	37 kDa	0.47	1	[]	22	26	20	27
1092	Fatty acid-binding protein 5	Q01469	FABP5	15 kDa	0.27	1.2	[]	21	19	22	24
650	V-type proton ATPase 116 kDa subunit a isoform 1	Q93050	ATP6V0A1	96 kDa	0.019	0.9	Cereb Exo low, Normal Exo high	15	19	23	20
656	CD63 antigen	P08962	CD63	26 kDa	0.082	0.7	[]	22	23	27	28
934	Complement decay-accelerating factor	P08174	CD55	41 kDa	0.37	0.9	[]	22	25	25	27
1581	Puromycin-sensitive aminopeptidase	P55786	NPEPPS	103 kDa	0.94	1	[]	20	26	25	18
893	Cathepsin B	P07858	CTSB	38 kDa	0.11	0.9	[]	23	23	24	25
1759	Synaptosomal-associated protein 23	O00161	SNAP23	23 kDa	0.68	0.9	[]	21	22	30	24
154	Coatomer subunit gamma-1	Q9Y678	COPG1	98 kDa	0.042	3	Cereb Exo high, Normal Exo low	34	32	21	13
892	Catenin delta-1	O60716	CTNND1	108 kDa	0.25	3.1	[]	21	29	18	18
88	ATP-dependent 6-phosphofructokinase, liver type	P17858	PFKL	85 kDa	0.019	2	Cereb Exo high, Normal Exo low	20	23	10	12
1641	Reticulon-4	Q9NQC3	RTN4	130 kDa	0.15	1.7	[]	31	37	15	12
1473	Plasma membrane calcium-transporting ATPase 1	P20020	ATP2B1	135 kDa	0.97	1	[]	5	2	4	2
1246	Intercellular adhesion molecule 1	P05362	ICAM1	58 kDa	0.58	0.9	[]	20	27	25	26
452	Rho-related GTP-binding protein RhoC	P08134	RHOC	22 kDa	0.034	1.4	Cereb Exo high, Normal Exo low	30	26	23	22
903	Cell division control protein 42 homolog	P60953	CDC42	21 kDa	0.31	1.2	[]	20	33	27	25
1288	Laminin subunit gamma-1	P11047	LAMC1	178 kDa	0.14	0.7	[]	22	28	25	23
1652	Ribonuclease inhibitor	P13489	RNH1	50 kDa	0.11	2.6	[]	32	37	19	19
1051	Ephrin type-A receptor 2	P29317	EPHA2	108 kDa	0.11	0.9	[]	21	21	27	23
1219	Importin subunit beta-1	Q14974	KPNB1	97 kDa	0.1	1.9	[]	31	36	18	15
823	Beta-2-glycoprotein 1	P02749	APOH	38 kDa	0.064	0.7	[]	22	17	27	26
1457	Phosphoglycerate mutase 1	P18669	PGAM1	29 kDa	0.62	0.9	[]	20	20	18	26
1198	Histone H2A type 1-D	P20671	HIST1H2AD	14 kDa	0.36	1.3	[]	32	24	18	22
1389	Nck-associated protein 1	Q9Y2A7	NCKAP1	129 kDa	0.3	1.4	[]	30	28	21	19
1163	Guanine nucleotide-binding protein G(k) subunit alpha	P08754	GNAI3	41 kDa	0.22	1.4	[]	4	2	6	5
528	Trifunctional enzyme subunit alpha, mitochondrial	P40939	HADHA	83 kDa	0.021	140	Cereb Exo high, Normal Exo low	51	45	0	2
1797	Tissue-type plasminogen activator	P00750	PLAT	63 kDa	0.083	0.7	[]	20	21	25	27
1635	Receptor-type tyrosine-protein phosphatase beta	P23467	PTPRB	224 kDa	0.057	1.8	[]	18	24	23	19
1620	Ras-related protein Rab-7a	P51149	RAB7A	23 kDa	0.16	0.9	[]	25	25	25	23
1369	N-acetylmuramoyl-L-alanine amidase	Q96PD5	PGLYRP2	62 kDa	0.98	1	[]	19	18	24	23
516	Transforming protein RhoA	P61586	RHOA	22 kDa	0.034	1.4	Cereb Exo high, Normal Exo low	7	12	7	6
751	Actin-related protein 2/3 complex subunit 2	O15144	ARPC2	34 kDa	0.52	1.4	[]	17	21	13	11
1287	Laminin subunit beta-1	P07942	LAMB1	198 kDa	0.41	1.6	[]	24	21	25	25
1030	EH domain-containing protein 3	Q9NZN3	EHD3	61 kDa	0.22	1.4	[]	0	2	2	2
561	Voltage-dependent anion-selective channel protein 1	P21796	VDAC1	31 kDa	0.0077	4.7	Cereb Exo high, Normal Exo low	31	33	16	11
96	Actin-related protein 2	P61160	ACTR2	45 kDa	0.009	1.3	Cereb Exo high, Normal Exo low	23	23	17	17
1116	GTP-binding nuclear protein Ran	P62826	RAN	24 kDa	0.67	1	[]	20	17	12	22
491	Staphylococcal nuclease domain-containing protein 1	Q7KZF4	SND1	102 kDa	0.0023	2.8	Cereb Exo high, Normal Exo low	25	30	11	11
493	Stress-70 protein, mitochondrial	P38646	HSPA9	74 kDa	0.012	2.3	Cereb Exo high, Normal Exo low	25	32	15	17
438	Ras-related protein Rab-5C	P51148	RAB5C	23 kDa	0.041	1.2	Cereb Exo high, Normal Exo low	29	24	21	23
740	ATP-dependent 6-phosphofructokinase, muscle type	P08237	PFKM	85 kDa	0.12	1.4	[]	21	19	25	17
247	Glucose-6-phosphate 1-dehydrogenase	P11413	G6PD	59 kDa	0.031	1.9	Cereb Exo high, Normal Exo low	22	23	12	11
203	Elongation factor 1-gamma	P26641	EEF1G	50 kDa	0.023	1.7	Cereb Exo high, Normal Exo low	22	21	20	14
1580	Purine nucleoside phosphorylase	P00491	PNP	32 kDa	0.14	1.2	[]	21	25	25	25
1769	T-complex protein 1 subunit zeta	P40227	CCT6A	58 kDa	0.11	1.9	[]	24	22	14	14
599	EGF-like repeat and discoidin I-like domain-containing protein 3	O43854	EDIL3	54 kDa	0.022	0.5	Cereb Exo low, Normal Exo high	12	12	22	19
106	Adenosylhomocysteinase	P23526	AHCY	48 kDa	0.047	1.8	Cereb Exo high, Normal Exo low	25	24	22	13
1404	Nicotinamide phosphoribosyltransferase	P43490	NAMPT	56 kDa	0.16	1.6	[]	22	23	17	17
580	Annexin A3	P12429	ANXA3	36 kDa	0.018	0.8	Cereb Exo low, Normal Exo high	18	21	25	25
1083	Exportin-2	P55060	CSE1L	110 kDa	0.32	1.4	[]	21	22	12	11
1264	Keratin, type I cytoskeletal 17	Q04695	KRT17	48 kDa	0.73	1.3	[]	16	0	4	0
1832	Tropomyosin alpha-4 chain	P67936	TPM4	29 kDa	0.064	1.6	[]	23	29	17	19
631	Protocadherin-16	Q96JQ0	DCHS1	346 kDa	0.034	0.4	Cereb Exo low, Normal Exo high	14	21	28	25
1253	Isocitrate dehydrogenase [NADP], mitochondrial	P48735	IDH2	51 kDa	0.3	2.1	[]	21	26	17	13
866	Cadherin-13	P55290	CDH13	78 kDa	0.12	0.7	[]	15	15	32	21
1613	Ras-related protein Rab-2A	P61019	RAB2A	24 kDa	0.082	1.1	[]	21	24	21	21
1168	Guanine nucleotide-binding protein subunit beta-4	Q9HAV0	GNB4	38 kDa	0.47	1.1	[]	6	5	9	6
967	Cytosol aminopeptidase	P28838	LAP3	56 kDa	0.85	0.9	[]	22	19	19	18
245	Gelsolin	P06396	GSN	86 kDa	0.011	1.2	Cereb Exo high, Normal Exo low	21	24	16	15
113	Alpha-centractin	P61163	ACTR1A	43 kDa	0.03	1.3	Cereb Exo high, Normal Exo low	22	22	21	17
337	Myosin-14	Q7Z406	MYH14	228 kDa	0.046	2.3	Cereb Exo high, Normal Exo low	2	1	0	0
1179	Hedgehog-interacting protein	Q96QV1	HHIP	79 kDa	0.24	0.9	[]	21	18	19	16
1483	Podocalyxin	O00592	PODXL	59 kDa	0.09	0.8	[]	18	21	27	20
1804	Transferrin receptor protein 1	P02786	TFRC	85 kDa	0.81	1	[]	15	21	21	20
543	Ubiquitin carboxyl-terminal hydrolase isozyme L1	P09936	UCHL1	25 kDa	0.041	1.1	Cereb Exo high, Normal Exo low	18	20	17	18
873	Calmodulin-3	P0DP25	CALM3	17 kDa	0.28	1.1	[]	18	20	15	19
1312	MARCKS-related protein	P49006	MARCKSL1	20 kDa	0.46	0.9	[]	19	26	25	20
1420	Nucleophosmin	P06748	NPM1	33 kDa	0.31	1.5	[]	23	26	13	15
16	26S proteasome regulatory subunit 7	P35998	PSMC2	49 kDa	0.011	4.1	Cereb Exo high, Normal Exo low	23	24	7	8
26	40S ribosomal protein S8	P62241	RPS8	24 kDa	0.0066	1.7	Cereb Exo high, Normal Exo low	23	27	16	17
963	Cytoplasmic FMR1-interacting protein 1	Q7L576	CYFIP1	145 kDa	0.088	1.1	[]	18	25	16	14
8	26S proteasome non-ATPase regulatory subunit 1	Q99460	PSMD1	106 kDa	0.026	3.5	Cereb Exo high, Normal Exo low	24	32	12	9
929	Collagen alpha-1(XVIII) chain	P39060	COL18A1	178 kDa	0.39	0.8	[]	20	11	22	18
1905	Very long-chain specific acyl-CoA dehydrogenase, mitochondrial	P49748	ACADVL	70 kDa	0.16	2.3	[]	20	26	15	13
78	AP-2 complex subunit alpha-2	O94973	AP2A2	104 kDa	0.034	1.6	Cereb Exo high, Normal Exo low	10	8	7	8
1244	Integrin beta-5	P18084	ITGB5	88 kDa	0.99	1	[]	16	20	15	27
1395	Neuropilin-1	O14786	NRP1	103 kDa	0.23	0.9	[]	18	20	22	19
1572	Protein tweety homolog 3	Q9C0H2	TTYH3	58 kDa	0.17	0.6	[]	20	15	19	21
1442	Peroxiredoxin-2	P32119	PRDX2	22 kDa	0.22	1.3	[]	18	16	14	13
119	Arginine--tRNA ligase, cytoplasmic	P54136	RARS	75 kDa	0.038	1.8	Cereb Exo high, Normal Exo low	25	19	16	11
440	Ras-related protein Rab-14	P61106	RAB14	24 kDa	0.027	1.2	Cereb Exo high, Normal Exo low	21	20	18	17
272	Heterogeneous nuclear ribonucleoprotein K	P61978	HNRNPK	51 kDa	0.0091	3.1	Cereb Exo high, Normal Exo low	22	25	11	11
1186	Hemoglobin subunit beta	P68871	HBB	16 kDa	0.41	0.9	[]	17	15	17	22
1674	Septin-7	Q16181	44081	51 kDa	0.26	1.4	[]	20	22	22	15
221	Eukaryotic initiation factor 4A-II	Q14240	EIF4A2	46 kDa	< 0.00010	2.1	Cereb Exo high, Normal Exo low	5	2	1	3
369	Peptidyl-prolyl cis-trans isomerase B	P23284	PPIB	24 kDa	0.0048	6.7	Cereb Exo high, Normal Exo low	22	24	4	4
658	Disintegrin and metalloproteinase domain-containing protein 10	O14672	ADAM10	84 kDa	0.18	0.7	[]	19	13	19	16
249	Glutamate dehydrogenase 1, mitochondrial	P00367	GLUD1	61 kDa	0.0026	1.9	Cereb Exo high, Normal Exo low	22	26	9	11
894	Cathepsin D	P07339	CTSD	45 kDa	0.42	0.4	[]	19	17	14	17
1455	Phosphoglucomutase-1	P36871	PGM1	61 kDa	0.2	0.8	[]	19	16	23	20
1325	Matrix metalloproteinase-14	P50281	MMP14	66 kDa	0.76	1.1	[]	14	19	14	12
171	DNA-dependent protein kinase catalytic subunit	P78527	PRKDC	469 kDa	0.014	5.9	Cereb Exo high, Normal Exo low	25	36	2	2
138	Calnexin	P27824	CANX	68 kDa	0.0012	14	Cereb Exo high, Normal Exo low	29	32	6	5
48	60S ribosomal protein L4	P36578	RPL4	48 kDa	0.0043	6.2	Cereb Exo high, Normal Exo low	25	25	8	8
824	Beta-arrestin-1	P49407	ARRB1	47 kDa	0.65	1.4	[]	16	20	14	11
439	Ras-related protein Rab-11B	Q15907	RAB11B	24 kDa	0.0025	1.2	Cereb Exo high, Normal Exo low	19	18	18	20
642	Sushi repeat-containing protein SRPX	P78539	SRPX	52 kDa	0.041	0.6	Cereb Exo low, Normal Exo high	13	14	21	19
229	Extended synaptotagmin-1	Q9BSJ8	ESYT1	123 kDa	0.024	2.9	Cereb Exo high, Normal Exo low	29	25	8	11
898	Caveolae-associated protein 2	O95810	CAVIN2	47 kDa	0.078	2.2	[]	21	27	13	15
139	Calpain small subunit 1	P04632	CAPNS1	28 kDa	0.033	2.4	Cereb Exo high, Normal Exo low	16	23	13	15
787	Alpha-soluble NSF attachment protein	P54920	NAPA	33 kDa	0.21	1.1	[]	21	17	21	19
228	Exportin-1	O14980	XPO1	123 kDa	0.045	2.7	Cereb Exo high, Normal Exo low	16	20	18	12
669	4-aminobutyrate aminotransferase, mitochondrial	P80404	ABAT	56 kDa	0.11	0.7	[]	19	13	18	19
1233	Insulin-like growth factor-binding protein 7	Q16270	IGFBP7	29 kDa	0.24	0.7	[]	15	18	17	20
1510	Programmed cell death protein 6	O75340	PDCD6	22 kDa	0.59	1	[]	21	17	16	16
1741	Stress-induced-phosphoprotein 1	P31948	STIP1	63 kDa	0.17	1.4	[]	15	15	12	13
1000	Disco-interacting protein 2 homolog B	Q9P265	DIP2B	171 kDa	0.88	1	[]	17	22	19	15
97	Actin-related protein 2/3 complex subunit 1B	O15143	ARPC1B	41 kDa	0.045	1.8	Cereb Exo high, Normal Exo low	19	29	11	13
153	Coatomer subunit beta'	P35606	COPB2	102 kDa	0.012	2.7	Cereb Exo high, Normal Exo low	25	24	8	9
1855	UDP-glucose 6-dehydrogenase	O60701	UGDH	55 kDa	0.13	1.7	[]	25	22	14	13
1616	Ras-related protein Rab-3D	O95716	RAB3D	24 kDa	0.17	1.3	[]	14	10	9	7
605	Glycogen phosphorylase, liver form	P06737	PYGL	97 kDa	0.012	0.8	Cereb Exo low, Normal Exo high	9	5	10	10
845	CD44 antigen	P16070	CD44	82 kDa	0.19	1.2	[]	18	22	14	16
1615	Ras-related protein Rab-3A	P20336	RAB3A	25 kDa	0.054	1.2	[]	6	8	4	7
1342	Mitogen-activated protein kinase 1	P28482	MAPK1	41 kDa	0.45	1.2	[]	15	16	20	14
690	26S proteasome regulatory subunit 6B	P43686	PSMC4	47 kDa	0.2	3.2	[]	25	21	10	9
1623	Ras-related protein Rab-10	P61026	RAB10	23 kDa	0.56	1.2	[]	7	17	14	12
279	Heterogeneous nuclear ribonucleoproteins A2/B1	P22626	HNRNPA2B1	37 kDa	0.0082	3.7	Cereb Exo high, Normal Exo low	23	22	10	7
50	60S ribosomal protein L6	Q02878	RPL6	33 kDa	0.017	3.6	Cereb Exo high, Normal Exo low	18	19	8	7
1165	Guanine nucleotide-binding protein G(s) subunit alpha isoforms XLas	Q5JWF2	GNAS	111 kDa	0.36	1.9	[]	12	14	12	12
1423	Nucleoside diphosphate kinase B	P22392	NME2	17 kDa	0.13	1.3	[]	15	18	11	11
607	HLA class I histocompatibility antigen, B-18 alpha chain	P30466	HLA-B	40 kDa	0.047	0.8	Cereb Exo low, Normal Exo high	7	6	5	5
647	Tissue factor pathway inhibitor 2	P48307	TFPI2	27 kDa	0.0093	0.6	Cereb Exo low, Normal Exo high	15	14	21	22
1088	F-actin-capping protein subunit alpha-1	P52907	CAPZA1	33 kDa	0.062	1.4	[]	19	21	16	15
1717	Sodium/potassium-transporting ATPase subunit beta-3	P54709	ATP1B3	32 kDa	0.17	0.8	[]	13	16	14	16
22	40S ribosomal protein S4, X isoform	P62701	RPS4X	30 kDa	0.00041	2.6	Cereb Exo high, Normal Exo low	16	21	9	8
1606	Ras-related C3 botulinum toxin substrate 1	P63000	RAC1	21 kDa	0.22	1.1	[]	15	15	12	12
422	Protein transport protein Sec23A	Q15436	SEC23A	86 kDa	0.0089	2.9	Cereb Exo high, Normal Exo low	19	26	9	14
55	60S ribosomal protein L10	P27635	RPL10	25 kDa	0.0091	3.3	Cereb Exo high, Normal Exo low	23	21	7	10
192	Dynamin-2	P50570	DNM2	98 kDa	0.0063	2.4	Cereb Exo high, Normal Exo low	19	23	12	12
905	Ceruloplasmin	P00450	CP	122 kDa	0.055	0.5	[]	13	14	17	20
1610	Ras-related protein R-Ras	P10301	RRAS	23 kDa	0.09	1.1	[]	12	15	12	11
551	V-type proton ATPase subunit C 1	P21283	ATP6V1C1	44 kDa	0.026	1.2	Cereb Exo high, Normal Exo low	14	14	18	20
964	Cytoplasmic aconitate hydratase	P21399	ACO1	98 kDa	0.81	0.9	[]	16	17	17	13
1153	Golgi apparatus protein 1	Q92896	GLG1	135 kDa	0.065	1.9	[]	26	24	9	8
1343	Mitogen-activated protein kinase 3	P27361	MAPK3	43 kDa	0.077	1.1	[]	9	7	5	7
186	Dolichyl-diphosphooligosaccharide--protein glycosyltransferase subunit 2	P04844	RPN2	69 kDa	0.0046	34	Cereb Exo high, Normal Exo low	29	36	3	3
939	Copine-3	O75131	CPNE3	60 kDa	0.89	1.1	[]	17	15	14	16
698	40S ribosomal protein SA	P08865	RPSA	33 kDa	0.41	1.2	[]	18	19	16	16
1166	Guanine nucleotide-binding protein subunit alpha-11	P29992	GNA11	42 kDa	0.22	1.2	[]	15	16	11	11
1889	V-type proton ATPase subunit E 1	P36543	ATP6V1E1	26 kDa	0.2	0.8	[]	13	18	13	19
260	Heat shock protein 105 kDa	Q92598	HSPH1	97 kDa	0.024	1.5	Cereb Exo high, Normal Exo low	12	19	10	12
185	Dolichyl-diphosphooligosaccharide--protein glycosyltransferase subunit 1	P04843	RPN1	69 kDa	0.00088	28	Cereb Exo high, Normal Exo low	22	28	2	4
15	26S proteasome regulatory subunit 6A	P17980	PSMC3	49 kDa	0.05	2.2	Cereb Exo high, Normal Exo low	18	16	14	14
152	Coatomer subunit beta	P53618	COPB1	107 kDa	0.002	2.9	Cereb Exo high, Normal Exo low	19	19	10	9
1672	Septin-2	Q15019	44076	41 kDa	0.12	2.2	[]	21	21	11	11
1400	Niban-like protein 1	Q96TA1	FAM129B	84 kDa	0.59	1.2	[]	14	18	11	11
1567	Protein spinster homolog 1	Q9H2V7	SPNS1	57 kDa	0.7	1.3	[]	20	12	17	13
1632	Ras-related protein Rap-2b	P61225	RAP2B	21 kDa	0.56	1	[]	7	5	6	5
1221	Importin-5	O00410	IPO5	124 kDa	0.65	1.2	[]	17	17	14	11
51	60S ribosomal protein L7	P18124	RPL7	29 kDa	0.0013	3.6	Cereb Exo high, Normal Exo low	14	14	4	5
562	Voltage-dependent anion-selective channel protein 2	P45880	VDAC2	32 kDa	0.012	3.7	Cereb Exo high, Normal Exo low	17	20	6	6
323	Microtubule-actin cross-linking factor 1, isoforms 1/2/3/5	Q9UPN3	MACF1	838 kDa	0.022	3	Cereb Exo high, Normal Exo low	20	21	4	7
248	Glucosidase 2 subunit beta	P14314	PRKCSH	59 kDa	0.00019	330	Cereb Exo high, Normal Exo low	30	28	2	2
1266	Keratin, type II cytoskeletal 1b	Q7Z794	KRT77	62 kDa	0.83	0.9	[]	6	2	2	3
19	40S ribosomal protein S2	P15880	RPS2	31 kDa	0.0013	1.9	Cereb Exo high, Normal Exo low	16	15	9	11
1127	Gap junction alpha-1 protein	P17302	GJA1	43 kDa	0.12	0.9	[]	17	21	14	16
293	Isoleucine--tRNA ligase, cytoplasmic	P41252	IARS	145 kDa	0.0063	2.6	Cereb Exo high, Normal Exo low	15	18	9	6
583	Beta-2-microglobulin	P61769	B2M	14 kDa	0.027	0.8	Cereb Exo low, Normal Exo high	12	8	15	16
471	Serine/threonine-protein phosphatase PP1-alpha catalytic subunit	P62136	PPP1CA	38 kDa	0.024	2.1	Cereb Exo high, Normal Exo low	20	22	10	10
1011	Dual specificity mitogen-activated protein kinase kinase 1	Q02750	MAP2K1	43 kDa	0.18	1.1	[]	14	11	13	10
1286	Laminin subunit alpha-4	Q16363	LAMA4	203 kDa	0.52	0.9	[]	13	17	16	15
1402	Nicastrin	Q92542	NCSTN	78 kDa	0.24	0.9	[]	14	11	14	9
1554	Protein arginine N-methyltransferase 1	Q99873	PRMT1	42 kDa	0.056	1.5	[]	15	13	10	12
994	Dihydropyrimidinase-related protein 5	Q9BPU6	DPYSL5	61 kDa	0.33	0.8	[]	14	11	15	13
13	26S proteasome non-ATPase regulatory subunit 13	Q9UNM6	PSMD13	43 kDa	0.013	2.6	Cereb Exo high, Normal Exo low	18	16	7	5
1911	Vitamin D-binding protein	P02774	GC	53 kDa	0.067	0.3	[]	9	12	15	16
1134	Glucose-6-phosphate isomerase	P06744	GPI	63 kDa	0.09	1.3	[]	16	18	11	10
1305	Lysosomal acid phosphatase	P11117	ACP2	48 kDa	0.42	0.8	[]	10	10	13	15
801	Annexin A7	P20073	ANXA7	53 kDa	0.28	1.2	[]	12	19	17	13
47	60S ribosomal protein L3	P39023	RPL3	46 kDa	0.0046	5.7	Cereb Exo high, Normal Exo low	23	25	6	6
584	CD276 antigen	Q5ZPR3	CD276	57 kDa	0.012	0.6	Cereb Exo low, Normal Exo high	12	15	19	17
1723	Sorcin	P30626	SRI	22 kDa	0.62	1.1	[]	12	14	13	15
1696	Serine/threonine-protein phosphatase 2A catalytic subunit alpha isoform	P67775	PPP2CA	36 kDa	0.6	0.7	[]	15	19	16	15
277	Heterogeneous nuclear ribonucleoprotein U	Q00839	HNRNPU	91 kDa	0.0085	4.7	Cereb Exo high, Normal Exo low	17	17	7	9
683	26S proteasome non-ATPase regulatory subunit 2	Q13200	PSMD2	100 kDa	0.11	1.9	[]	17	19	9	4
301	Leucine--tRNA ligase, cytoplasmic	Q9P2J5	LARS	134 kDa	0.02	2.5	Cereb Exo high, Normal Exo low	21	20	7	7
695	40S ribosomal protein S5	P46782	RPS5	23 kDa	0.063	2.2	[]	16	19	10	8
1757	Synaptojanin-1	O43426	SYNJ1	173 kDa	0.099	0.6	[]	12	14	12	14
109	Alanine--tRNA ligase, cytoplasmic	P49588	AARS	107 kDa	0.011	12	Cereb Exo high, Normal Exo low	19	22	9	7
1164	Guanine nucleotide-binding protein G(q) subunit alpha	P50148	GNAQ	42 kDa	0.27	1.1	[]	10	10	11	9
489	Spliceosome RNA helicase DDX39B	Q13838	DDX39B	49 kDa	0.034	1.9	Cereb Exo high, Normal Exo low	14	19	8	9
1546	Protein S100-A10	P60903	S100A10	11 kDa	0.71	1	[]	11	11	9	11
1345	Mitogen-activated protein kinase kinase kinase kinase 4	O95819	MAP4K4	142 kDa	0.13	1.8	[]	11	14	11	11
1926	X-ray repair cross-complementing protein 6	P12956	XRCC6	70 kDa	0.055	1.7	[]	14	13	8	9
831	Bifunctional purine biosynthesis protein PURH	P31939	ATIC	65 kDa	0.72	1.1	[]	14	19	10	7
767	Adhesion G protein-coupled receptor F5	Q8IZF2	ADGRF5	149 kDa	0.53	0.7	[]	12	11	15	16
1095	Fermitin family homolog 2	Q96AC1	FERMT2	78 kDa	0.92	1	[]	13	13	14	12
120	Asparagine--tRNA ligase, cytoplasmic	O43776	NARS	63 kDa	0.0092	1.5	Cereb Exo high, Normal Exo low	13	18	10	10
547	Unconventional myosin-Ib	O43795	MYO1B	132 kDa	0.011	2.8	Cereb Exo high, Normal Exo low	16	23	6	6
45	60S acidic ribosomal protein P0	P05388	RPLP0	34 kDa	0.016	1.7	Cereb Exo high, Normal Exo low	14	16	11	12
34	40S ribosomal protein S17	P08708	RPS17	16 kDa	0.045	2.8	Cereb Exo high, Normal Exo low	15	18	12	7
1524	Proteasome subunit alpha type-4	P25789	PSMA4	29 kDa	0.17	1.4	[]	13	19	14	11
1679	Serine--tRNA ligase, cytoplasmic	P49591	SARS	59 kDa	0.32	1	[]	13	9	13	13
384	Poly(rC)-binding protein 1	Q15365	PCBP1	37 kDa	0.016	1.8	Cereb Exo high, Normal Exo low	15	15	14	12
1096	Fermitin family homolog 3	Q86UX7	FERMT3	76 kDa	0.18	1.8	[]	15	22	12	9
1430	P2X purinoceptor 4	Q99571	P2RX4	43 kDa	0.14	0.8	[]	13	11	11	13
1397	Neuroplastin	Q9Y639	NPTN	44 kDa	0.26	0.6	[]	13	11	12	12
25	40S ribosomal protein S7	P62081	RPS7	22 kDa	0.029	3.8	Cereb Exo high, Normal Exo low	15	17	10	7
472	Serine/threonine-protein phosphatase PP1-beta catalytic subunit	P62140	PPP1CB	37 kDa	0.0069	2.3	Cereb Exo high, Normal Exo low	2	2	3	2
1075	Eukaryotic translation initiation factor 5A-1	P63241	EIF5A	17 kDa	0.12	2.5	[]	14	18	7	9
1291	Latent-transforming growth factor beta-binding protein 2	Q14767	LTBP2	195 kDa	0.28	0.5	[]	7	9	15	12
393	Probable ATP-dependent RNA helicase DDX17	Q92841	DDX17	80 kDa	0.0032	1.8	Cereb Exo high, Normal Exo low	20	16	8	10
1045	Endothelial cell-selective adhesion molecule	Q96AP7	ESAM	41 kDa	0.084	0.6	[]	10	10	19	13
729	AP-2 complex subunit mu	Q96CW1	AP2M1	50 kDa	0.088	1.5	[]	6	15	5	9
968	Cytosolic acyl coenzyme A thioester hydrolase	O00154	ACOT7	42 kDa	0.71	1	[]	15	13	12	11
1123	GTPase NRas	P01111	NRAS	21 kDa	0.43	1.1	[]	17	16	14	12
230	F-actin-capping protein subunit beta	P47756	CAPZB	31 kDa	0.014	1.6	Cereb Exo high, Normal Exo low	11	20	11	8
691	26S proteasome regulatory subunit 8	P62195	PSMC5	46 kDa	0.22	3.3	[]	17	16	10	9
953	Cullin-4B	Q13620	CUL4B	104 kDa	0.56	1.1	[]	15	14	14	9
385	Poly(rC)-binding protein 2	Q15366	PCBP2	39 kDa	0.0059	2.3	Cereb Exo high, Normal Exo low	8	8	4	6
565	eIF-2-alpha kinase activator GCN1	Q92616	GCN1	293 kDa	0.026	7.1	Cereb Exo high, Normal Exo low	19	22	6	4
890	Catenin alpha-2	P26232	CTNNA2	105 kDa	0.11	0.8	[]	5	4	4	5
445	Reticulocalbin-1	Q15293	RCN1	39 kDa	0.0015	INF	Cereb Exo high, Normal Exo low	18	25	0	0
1252	Isocitrate dehydrogenase [NADP] cytoplasmic	O75874	IDH1	47 kDa	0.43	1.1	[]	11	14	10	9
775	Alcohol dehydrogenase class-3	P11766	ADH5	40 kDa	0.31	0.8	[]	5	6	8	10
1902	Valine--tRNA ligase	P26640	VARS	140 kDa	0.31	1.8	[]	12	14	9	9
17	26S proteasome regulatory subunit 10B	P62333	PSMC6	44 kDa	0.016	2.1	Cereb Exo high, Normal Exo low	15	18	6	9
1141	Glutathione S-transferase omega-1	P78417	GSTO1	28 kDa	0.16	1.5	[]	6	11	8	4
741	ATP-dependent RNA helicase A	Q08211	DHX9	141 kDa	0.063	2.4	[]	15	19	8	7
742	ATP-dependent RNA helicase DDX1	Q92499	DDX1	82 kDa	0.12	2.1	[]	15	15	12	8
1633	Ras-related protein Rap-2c	Q9Y3L5	RAP2C	21 kDa	0.8	1	[]	9	13	16	15
1607	Ras-related C3 botulinum toxin substrate 2	P15153	RAC2	21 kDa	0.092	1.2	[]	5	5	4	5
108	Adipocyte plasma membrane-associated protein	Q9HDC9	APMAP	46 kDa	0.0016	INF	Cereb Exo high, Normal Exo low	24	21	0	0
806	Apolipoprotein A-II	P02652	APOA2	11 kDa	0.13	0.9	[]	13	12	12	15
124	BTB/POZ domain-containing protein KCTD12	Q96CX2	KCTD12	36 kDa	0.017	2.1	Cereb Exo high, Normal Exo low	13	14	9	10
463	Septin-11	Q9NVA2	44085	49 kDa	0.019	1.4	Cereb Exo high, Normal Exo low	13	14	6	7
913	Citrate synthase, mitochondrial	O75390	CS	52 kDa	0.12	1.1	[]	8	7	8	10
648	Transthyretin	P02766	TTR	16 kDa	0.016	0.5	Cereb Exo low, Normal Exo high	13	16	12	13
103	Adenine phosphoribosyltransferase	P07741	APRT	20 kDa	0.0039	2.4	Cereb Exo high, Normal Exo low	13	17	11	10
1849	Tyrosine-protein kinase Yes	P07947	YES1	61 kDa	0.78	1	[]	9	15	10	10
665	2',3'-cyclic-nucleotide 3'-phosphodiesterase	P09543	CNP	48 kDa	0.48	1.1	[]	13	15	10	10
985	Desmoplakin	P15924	DSP	332 kDa	0.85	0.8	[]	20	6	22	5
1478	Platelet-activating factor acetylhydrolase IB subunit alpha	P43034	PAFAH1B1	47 kDa	0.4	0.5	[]	13	12	12	15
448	Rho GDP-dissociation inhibitor 2	P52566	ARHGDIB	23 kDa	0.0015	1.6	Cereb Exo high, Normal Exo low	13	16	6	6
1690	Serine/threonine-protein phosphatase 2A 55 kDa regulatory subunit B alpha isoform	P63151	PPP2R2A	52 kDa	0.054	1.5	[]	12	12	15	8
1422	Nucleoside diphosphate kinase A	P15531	NME1	17 kDa	0.29	1.3	[]	5	7	4	5
33	40S ribosomal protein S16	P62249	RPS16	16 kDa	0.045	1.4	Cereb Exo high, Normal Exo low	14	13	12	10
1853	U5 small nuclear ribonucleoprotein 200 kDa helicase	O75643	SNRNP200	245 kDa	0.45	1.3	[]	11	12	9	9
436	Ras-related protein Rab-5A	P20339	RAB5A	24 kDa	0.012	1.3	Cereb Exo high, Normal Exo low	7	9	6	7
1089	F-actin-capping protein subunit alpha-2	P47755	CAPZA2	33 kDa	0.14	1.3	[]	12	11	8	10
596	Disintegrin and metalloproteinase domain-containing protein 9	Q13443	ADAM9	91 kDa	0.0099	0.9	Cereb Exo low, Normal Exo high	11	12	12	11
1046	Endothelial cell-specific chemotaxis regulator	Q19T08	ECSCR	21 kDa	0.23	1.4	[]	14	16	10	13
1619	Ras-related protein Rab-6B	Q9NRW1	RAB6B	23 kDa	0.26	4.1	[]	6	5	5	2
778	Aldehyde dehydrogenase, mitochondrial	P05091	ALDH2	56 kDa	0.23	2	[]	12	16	9	7
931	Collagen alpha-2(V) chain	P05997	COL5A2	145 kDa	0.59	1.2	[]	19	11	7	14
830	Bifunctional glutamate/proline--tRNA ligase	P07814	EPRS	171 kDa	0.071	2.7	[]	14	14	6	4
1391	Neprilysin	P08473	MME	86 kDa	0.083	0.6	[]	7	11	19	11
611	Intercellular adhesion molecule 2	P13598	ICAM2	31 kDa	0.016	0.7	Cereb Exo low, Normal Exo high	10	9	8	16
1181	Hematopoietic progenitor cell antigen CD34	P28906	CD34	41 kDa	0.34	0.5	[]	12	14	10	13
1786	Thioredoxin reductase 1, cytoplasmic	Q16881	TXNRD1	71 kDa	0.064	1.6	[]	12	13	11	9
843	C-type lectin domain family 14 member A	Q86T13	CLEC14A	52 kDa	0.22	0.6	[]	8	13	16	11
597	DnaJ homolog subfamily C member 5	Q9H3Z4	DNAJC5	22 kDa	0.016	0.7	Cereb Exo low, Normal Exo high	9	9	13	13
456	S-formylglutathione hydrolase	P10768	ESD	31 kDa	0.047	1.7	Cereb Exo high, Normal Exo low	14	9	12	9
1618	Ras-related protein Rab-6A	P20340	RAB6A	24 kDa	0.27	3.7	[]	10	11	12	10
623	Neurogenic locus notch homolog protein 1	P46531	NOTCH1	272 kDa	0.012	0.7	Cereb Exo low, Normal Exo high	9	15	11	10
222	Eukaryotic translation initiation factor 3 subunit A	Q14152	EIF3A	167 kDa	0.025	1.9	Cereb Exo high, Normal Exo low	13	11	10	9
1791	Thrombospondin type-1 domain-containing protein 4	Q6ZMP0	THSD4	112 kDa	0.36	0.5	[]	9	11	12	7
1869	Ubiquitin thioesterase OTUB1	Q96FW1	OTUB1	31 kDa	0.14	1.8	[]	13	12	7	10
1258	Junctional adhesion molecule C	Q9BX67	JAM3	35 kDa	0.32	0.5	[]	6	12	11	8
1427	Obg-like ATPase 1	Q9NTK5	OLA1	45 kDa	0.34	1.2	[]	13	15	9	9
1070	Eukaryotic translation initiation factor 3 subunit L	Q9Y262	EIF3L	67 kDa	1	1	[]	13	16	9	10
713	A disintegrin and metalloproteinase with thrombospondin motifs 4	O75173	ADAMTS4	90 kDa	0.8	0.9	[]	13	13	10	12
49	60S ribosomal protein L5	P46777	RPL5	34 kDa	0.019	1.4	Cereb Exo high, Normal Exo low	12	14	7	7
351	Nestin	P48681	NES	177 kDa	0.035	22	Cereb Exo high, Normal Exo low	17	20	4	3
595	Deoxyribonuclease-1-like 1	P49184	DNASE1L1	34 kDa	0.015	0.8	Cereb Exo low, Normal Exo high	10	7	21	12
86	ATP-binding cassette sub-family E member 1	P61221	ABCE1	67 kDa	0.04	1.5	Cereb Exo high, Normal Exo low	10	13	8	7
1399	Neutral amino acid transporter B(0)	Q15758	SLC1A5	57 kDa	0.25	0.9	[]	12	14	13	11
1133	Glucose 1,6-bisphosphate synthase	Q6PCE3	PGM2L1	70 kDa	0.21	1	[]	11	13	8	11
977	Dedicator of cytokinesis protein 9	Q9BZ29	DOCK9	236 kDa	0.11	1.8	[]	14	14	9	6
1621	Ras-related protein Rab-8A	P61006	RAB8A	24 kDa	0.58	1.3	[]	4	5	4	2
91	ATP-dependent RNA helicase DDX3X	O00571	DDX3X	73 kDa	0.0042	3.2	Cereb Exo high, Normal Exo low	17	11	9	7
9	26S proteasome non-ATPase regulatory subunit 3	O43242	PSMD3	61 kDa	0.0087	2.6	Cereb Exo high, Normal Exo low	15	20	4	4
630	Prothrombin	P00734	F2	70 kDa	0.042	0.8	Cereb Exo low, Normal Exo high	12	10	15	12
938	Copine-2	Q96FN4	CPNE2	61 kDa	0.19	0.7	[]	11	10	13	11
1392	Neurochondrin	Q9UBB6	NCDN	79 kDa	0.34	0.8	[]	7	10	17	13
462	Septin-6	Q14141	44080	50 kDa	0.019	1.4	Cereb Exo high, Normal Exo low	4	3	2	3
1466	Phospholipid-transporting ATPase IC	O43520	ATP8B1	144 kDa	0.33	0.8	[]	8	12	10	8
1396	Neuropilin-2	O60462	NRP2	105 kDa	0.8	0.9	[]	9	10	7	11
254	Glutathione peroxidase 1	P07203	GPX1	22 kDa	0.024	3.6	Cereb Exo high, Normal Exo low	11	13	6	6
140	Calpain-1 catalytic subunit	P07384	CAPN1	82 kDa	0.012	3.1	Cereb Exo high, Normal Exo low	10	15	6	3
1419	Nucleolin	P19338	NCL	77 kDa	0.055	1.5	[]	9	14	10	10
785	Alpha-aminoadipic semialdehyde dehydrogenase	P49419	ALDH7A1	58 kDa	0.39	3.7	[]	12	13	8	9
238	Four and a half LIM domains protein 2	Q14192	FHL2	32 kDa	0.0067	5.6	Cereb Exo high, Normal Exo low	13	15	6	3
777	Aldehyde dehydrogenase family 16 member A1	Q8IZ83	ALDH16A1	85 kDa	0.49	0.7	[]	9	10	16	13
165	Cytoplasmic FMR1-interacting protein 2	Q96F07	CYFIP2	148 kDa	0.025	1.4	Cereb Exo high, Normal Exo low	2	3	3	1
273	Heterogeneous nuclear ribonucleoprotein L	P14866	HNRNPL	64 kDa	0.024	3	Cereb Exo high, Normal Exo low	13	16	7	7
1437	Pentraxin-related protein PTX3	P26022	PTX3	42 kDa	0.19	0.7	[]	10	8	13	15
1443	Peroxiredoxin-5, mitochondrial	P30044	PRDX5	22 kDa	0.087	1.4	[]	10	10	12	9
1448	Phosphatidylethanolamine-binding protein 1	P30086	PEBP1	21 kDa	0.14	0.7	[]	12	14	14	11
1347	Monocarboxylate transporter 1	P53985	SLC16A1	54 kDa	0.76	0.9	[]	6	11	11	5
1650	Rho-related GTP-binding protein RhoG	P84095	RHOG	21 kDa	0.084	1.6	[]	9	12	10	10
951	Cullin-3	Q13618	CUL3	89 kDa	0.38	0.6	[]	9	11	9	7
1605	Ras suppressor protein 1	Q15404	RSU1	32 kDa	0.13	1.2	[]	11	11	8	5
1575	Protein/nucleic acid deglycase DJ-1	Q99497	PARK7	20 kDa	0.7	1	[]	7	11	8	8
376	Peroxiredoxin-like 2A	Q9BRX8	PRXL2A	26 kDa	0.0039	5.7	Cereb Exo high, Normal Exo low	16	17	6	5
1446	Phenylalanine--tRNA ligase beta subunit	Q9NSD9	FARSB	66 kDa	0.064	1.7	[]	10	13	10	9
1657	RuvB-like 1	Q9Y265	RUVBL1	50 kDa	0.42	1.6	[]	16	17	5	4
1888	V-type proton ATPase subunit D	Q9Y5K8	ATP6V1D	28 kDa	0.49	0.9	[]	8	9	9	9
302	Leucine-rich PPR motif-containing protein, mitochondrial	P42704	LRPPRC	158 kDa	0.017	22	Cereb Exo high, Normal Exo low	17	17	2	2
363	Ornithine aminotransferase, mitochondrial	P04181	OAT	49 kDa	0.011	4.8	Cereb Exo high, Normal Exo low	14	17	7	7
1330	Metalloproteinase inhibitor 2	P16035	TIMP2	24 kDa	0.12	0.4	[]	4	5	8	8
21	40S ribosomal protein S3a	P61247	RPS3A	30 kDa	0.0015	4.5	Cereb Exo high, Normal Exo low	14	15	3	4
52	60S ribosomal protein L7a	P62424	RPL7A	30 kDa	< 0.00010	5.7	Cereb Exo high, Normal Exo low	12	12	8	9
1384	NPC intracellular cholesterol transporter 1	O15118	NPC1	142 kDa	0.32	0.8	[]	6	7	12	13
1298	Leukotriene A-4 hydrolase	P09960	LTA4H	69 kDa	0.86	1	[]	10	13	11	7
1925	X-ray repair cross-complementing protein 5	P13010	XRCC5	83 kDa	0.24	1.6	[]	15	11	10	6
702	60S ribosomal protein L12	P30050	RPL12	18 kDa	0.14	1.1	[]	9	10	10	10
1361	Myeloid-associated differentiation marker	Q96S97	MYADM	35 kDa	0.32	0.9	[]	7	9	7	8
937	Copine-1	Q99829	CPNE1	59 kDa	0.63	1.1	[]	8	12	14	8
1324	Matrix Gla protein	P08493	MGP	12 kDa	0.41	0.9	[]	10	8	9	11
281	Hexokinase-1	P19367	HK1	102 kDa	0.026	INF	Cereb Exo high, Normal Exo low	18	19	0	0
1749	Sushi repeat-containing protein SRPX2	O60687	SRPX2	53 kDa	0.09	0.7	[]	7	10	10	14
1501	Probable phospholipid-transporting ATPase IIA	O75110	ATP9A	119 kDa	0.062	0.7	[]	8	10	10	12
1007	DnaJ homolog subfamily C member 13	O75165	DNAJC13	254 kDa	0.054	2.1	[]	14	16	9	5
764	Adenylate kinase isoenzyme 1	P00568	AK1	22 kDa	0.79	1.3	[]	13	16	5	7
1034	Electron transfer flavoprotein subunit alpha, mitochondrial	P13804	ETFA	35 kDa	0.084	2.3	[]	11	18	8	7
29	40S ribosomal protein S11	P62280	RPS11	18 kDa	0.025	2.8	Cereb Exo high, Normal Exo low	6	12	6	2
1460	Phospholipase D1	Q13393	PLD1	124 kDa	0.53	0.9	[]	9	8	10	6
188	Dynactin subunit 1	Q14203	DCTN1	142 kDa	0.0071	3.6	Cereb Exo high, Normal Exo low	17	13	6	9
933	Complement component C1q receptor	Q9NPY3	CD93	69 kDa	0.051	0.8	[]	8	12	8	7
392	Probable ATP-dependent RNA helicase DDX5	P17844	DDX5	69 kDa	0.023	2	Cereb Exo high, Normal Exo low	7	8	1	3
752	Actin-related protein 2/3 complex subunit 3	O15145	ARPC3	21 kDa	0.38	1.5	[]	11	7	10	8
490	Splicing factor 3B subunit 1	O75533	SF3B1	146 kDa	0.019	2.1	Cereb Exo high, Normal Exo low	18	8	6	4
1444	Peroxiredoxin-6	P30041	PRDX6	25 kDa	0.9	1	[]	11	9	10	7
27	40S ribosomal protein S9	P46781	RPS9	23 kDa	0.0072	2.1	Cereb Exo high, Normal Exo low	11	9	7	8
1515	Prolyl endopeptidase	P48147	PREP	81 kDa	0.42	1.3	[]	9	12	7	9
1909	Vigilin	Q00341	HDLBP	141 kDa	0.14	1.9	[]	16	15	3	4
577	Alpha-2-macroglobulin	P01023	A2M	163 kDa	0.026	0.5	Cereb Exo low, Normal Exo high	7	8	13	13
1445	Peroxisomal multifunctional enzyme type 2	P51659	HSD17B4	80 kDa	0.29	75	[]	17	22	2	1
375	Peroxiredoxin-4	Q13162	PRDX4	31 kDa	0.00028	2.5	Cereb Exo high, Normal Exo low	10	18	1	1
11	26S proteasome non-ATPase regulatory subunit 11	O00231	PSMD11	47 kDa	0.00094	1.9	Cereb Exo high, Normal Exo low	14	13	5	6
768	Adhesion G protein-coupled receptor L2	O95490	ADGRL2	163 kDa	0.29	0.5	[]	6	7	9	12
1176	Heat shock 70 kDa protein 4L	O95757	HSPA4L	95 kDa	0.58	1.2	[]	10	6	6	8
956	Cystatin-B	P04080	CSTB	11 kDa	0.21	1.1	[]	8	11	10	10
267	Heterogeneous nuclear ribonucleoprotein A1	P09651	HNRNPA1	39 kDa	0.0066	3.1	Cereb Exo high, Normal Exo low	9	12	7	4
121	Aspartate--tRNA ligase, cytoplasmic	P14868	DARS	57 kDa	0.018	3.5	Cereb Exo high, Normal Exo low	16	13	6	5
779	Aldose reductase	P15121	AKR1B1	36 kDa	0.49	1.2	[]	9	9	7	5
1622	Ras-related protein Rab-8B	Q92930	RAB8B	24 kDa	0.56	1.3	[]	2	3	2	1
1614	Ras-related protein Rab-2B	Q8WUD1	RAB2B	24 kDa	0.37	2.2	[]	2	2	1	0
12	26S proteasome non-ATPase regulatory subunit 12	O00232	PSMD12	53 kDa	0.0036	3.1	Cereb Exo high, Normal Exo low	16	10	5	6
1879	Unconventional myosin-Id	O94832	MYO1D	116 kDa	0.082	2.2	[]	8	12	7	5
224	Eukaryotic translation initiation factor 3 subunit E	P60228	EIF3E	52 kDa	0.00013	3.9	Cereb Exo high, Normal Exo low	14	13	4	4
32	40S ribosomal protein S15a	P62244	RPS15A	15 kDa	0.017	2	Cereb Exo high, Normal Exo low	3	6	5	3
885	Casein kinase II subunit alpha	P68400	CSNK2A1	45 kDa	0.12	0.6	[]	11	9	13	9
704	60S ribosomal protein L18	Q07020	RPL18	22 kDa	0.065	2.5	[]	11	15	9	8
802	Anoctamin-6	Q4KMQ2	ANO6	106 kDa	0.46	0.8	[]	7	6	8	7
1159	Guanine nucleotide-binding protein G(I)/G(S)/G(O) subunit gamma-12	Q9UBI6	GNG12	8 kDa	0.66	0.9	[]	7	8	10	9
1942	tRNA-splicing ligase RtcB homolog	Q9Y3I0	RTCB	55 kDa	0.9	1	[]	10	14	6	8
1464	Phospholipid scramblase 3	Q9NRY6	PLSCR3	32 kDa	0.21	0.6	[]	10	8	10	11
1352	Multifunctional procollagen lysine hydroxylase and glycosyltransferase LH3	O60568	PLOD3	85 kDa	0.95	1	[]	15	15	3	3
75	ADP/ATP translocase 3	P12236	SLC25A6	33 kDa	0.0071	INF	Cereb Exo high, Normal Exo low	7	6	0	0
1222	Importin-7	O95373	IPO7	120 kDa	0.19	1.6	[]	10	11	8	6
280	Heterogeneous nuclear ribonucleoproteins C1/C2	P07910	HNRNPC	34 kDa	0.038	2.7	Cereb Exo high, Normal Exo low	9	10	6	5
591	Complement C4-A	P0C0L4	C4A	193 kDa	0.0042	0.4	Cereb Exo low, Normal Exo high	8	5	10	11
1789	Threonine--tRNA ligase, cytoplasmic	P26639	TARS	83 kDa	0.12	1.8	[]	9	12	6	10
1800	Transaldolase	P37837	TALDO1	38 kDa	0.73	1.1	[]	7	9	6	6
206	Elongation factor Tu, mitochondrial	P49411	TUFM	50 kDa	0.014	3.3	Cereb Exo high, Normal Exo low	12	11	5	3
1158	Growth/differentiation factor 15	Q99988	GDF15	34 kDa	0.1	0.8	[]	8	10	8	12
1495	Prenylcysteine oxidase 1	Q9UHG3	PCYOX1	57 kDa	0.18	1.4	[]	8	8	11	8
1872	Ubiquitin-conjugating enzyme E2 L3	P68036	UBE2L3	18 kDa	0.4	1.2	[]	10	8	8	10
530	Tropomyosin alpha-3 chain	P06753	TPM3	33 kDa	0.032	2.5	Cereb Exo high, Normal Exo low	6	14	2	2
1751	Synapsin-1	P17600	SYN1	74 kDa	0.24	0.9	[]	7	10	5	11
701	60S ribosomal protein L10a	P62906	RPL10A	25 kDa	0.061	1.2	[]	6	8	5	6
587	Choline transporter-like protein 2	Q8IWA5	SLC44A2	80 kDa	0.04	0.6	Cereb Exo low, Normal Exo high	4	10	7	8
746	Acetyl-CoA acetyltransferase, cytosolic	Q9BWD1	ACAT2	41 kDa	0.1	2.3	[]	8	13	5	4
1927	Xaa-Pro aminopeptidase 1	Q9NQW7	XPNPEP1	70 kDa	0.17	1.6	[]	13	13	8	6
722	ADP-ribosylation factor-like protein 8B	Q9NVJ2	ARL8B	22 kDa	0.83	1.1	[]	8	6	7	9
1485	Poly [ADP-ribose] polymerase 4	Q9UKK3	PARP4	193 kDa	0.6	1.2	[]	12	14	3	5
944	Coronin-1C	Q9ULV4	CORO1C	53 kDa	0.19	1.3	[]	8	8	8	6
435	Ras-related protein R-Ras2	P62070	RRAS2	23 kDa	0.041	1.2	Cereb Exo high, Normal Exo low	6	2	2	4
437	Ras-related protein Rab-5B	P61020	RAB5B	24 kDa	0.012	1.3	Cereb Exo high, Normal Exo low	3	5	3	2
721	ADP-ribosylation factor-like protein 8A	Q96BM9	ARL8A	21 kDa	0.32	1.5	[]	3	3	1	1
1505	Procollagen-lysine,2-oxoglutarate 5-dioxygenase 2	O00469	PLOD2	85 kDa	0.21	130	[]	15	20	1	0
424	Protein transport protein Sec31A	O94979	SEC31A	133 kDa	0.00062	3.1	Cereb Exo high, Normal Exo low	12	12	4	5
774	Alcohol dehydrogenase [NADP(+)]	P14550	AKR1A1	37 kDa	0.38	1.5	[]	9	12	8	7
747	Acetyl-CoA acetyltransferase, mitochondrial	P24752	ACAT1	45 kDa	0.11	3.3	[]	14	11	6	6
954	Cullin-5	Q93034	CUL5	91 kDa	0.93	1	[]	7	10	6	3
769	Adhesion G protein-coupled receptor L4	Q9HBW9	ADGRL4	78 kDa	0.14	0.8	[]	6	9	11	10
996	Dipeptidyl peptidase 3	Q9NY33	DPP3	83 kDa	0.44	1.8	[]	8	14	8	7
549	Unconventional myosin-VI	Q9UM54	MYO6	150 kDa	0.011	3.3	Cereb Exo high, Normal Exo low	16	11	3	3
982	Deoxyribose-phosphate aldolase	Q9Y315	DERA	35 kDa	0.081	0.6	[]	9	8	12	9
338	N-acetyl-D-glucosamine kinase	Q9UJ70	NAGK	37 kDa	0.021	4.1	Cereb Exo high, Normal Exo low	10	11	2	2
170	D-3-phosphoglycerate dehydrogenase	O43175	PHGDH	57 kDa	0.043	1.3	Cereb Exo high, Normal Exo low	8	7	7	5
941	Core histone macro-H2A.1	O75367	H2AFY	40 kDa	0.093	2.1	[]	13	7	7	7
1866	Ubiquitin carboxyl-terminal hydrolase 14	P54578	USP14	56 kDa	0.12	2	[]	10	13	3	4
290	Integrin-linked protein kinase	Q13418	ILK	51 kDa	0.012	2.4	Cereb Exo high, Normal Exo low	9	13	4	6
1066	Eukaryotic translation initiation factor 3 subunit C	Q99613	EIF3C	105 kDa	0.08	1.8	[]	9	12	5	7
1776	Telomerase protein component 1	Q99973	TEP1	290 kDa	0.24	1.5	[]	7	9	10	4
399	Proliferation-associated protein 2G4	Q9UQ80	PA2G4	44 kDa	0.018	2.2	Cereb Exo high, Normal Exo low	14	12	7	5
394	Procollagen galactosyltransferase 1	Q8NBJ5	COLGALT1	72 kDa	0.01	17	Cereb Exo high, Normal Exo low	12	14	2	2
74	ADP/ATP translocase 2	P05141	SLC25A5	33 kDa	0.0071	INF	Cereb Exo high, Normal Exo low	12	13	0	0
542	UDP-glucose:glycoprotein glucosyltransferase 1	Q9NYU2	UGGT1	177 kDa	0.02	INF	Cereb Exo high, Normal Exo low	19	17	0	0
1765	Syntaxin-binding protein 3	O00186	STXBP3	68 kDa	0.34	1.2	[]	7	13	8	7
1475	Plasma protease C1 inhibitor	P05155	SERPING1	55 kDa	0.95	1	[]	6	6	11	9
1353	Multifunctional protein ADE2	P22234	PAICS	47 kDa	0.076	4.7	[]	8	12	6	5
847	CD82 antigen	P27701	CD82	30 kDa	0.38	0.7	[]	9	11	9	10
1770	TGF-beta receptor type-2	P37173	TGFBR2	65 kDa	0.65	0.9	[]	8	10	9	8
1334	Microtubule-associated protein 1A	P78559	MAP1A	305 kDa	0.51	0.9	[]	9	3	5	5
1681	Serine/arginine-rich splicing factor 3	P84103	SRSF3	19 kDa	0.11	1.1	[]	7	7	6	4
750	Actin-related protein 2/3 complex subunit 1A	Q92747	ARPC1A	42 kDa	0.58	1.3	[]	4	4	3	4
1752	Synapsin-2	Q92777	SYN2	63 kDa	0.24	0.9	[]	3	4	8	7
1270	Keratin, type II cytoskeletal 7	P08729	KRT7	51 kDa	0.14	1.4	[]	14	18	2	2
378	Phosphate carrier protein, mitochondrial	Q00325	SLC25A3	40 kDa	0.0054	31	Cereb Exo high, Normal Exo low	12	13	1	1
184	Dolichyl-diphosphooligosaccharide--protein glycosyltransferase 48 kDa subunit	P39656	DDOST	51 kDa	0.00059	INF	Cereb Exo high, Normal Exo low	13	18	0	0
813	Armadillo repeat protein deleted in velo-cardio-facial syndrome	O00192	ARVCF	105 kDa	0.43	1.2	[]	9	9	7	6
674	6-phosphogluconolactonase	O95336	PGLS	28 kDa	0.21	1.3	[]	9	9	5	10
340	NAD(P)H dehydrogenase [quinone] 1	P15559	NQO1	31 kDa	0.037	2.1	Cereb Exo high, Normal Exo low	10	10	9	5
1873	Ubiquitin-conjugating enzyme E2 N	P61088	UBE2N	17 kDa	0.5	0.9	[]	5	6	9	5
35	40S ribosomal protein S18	P62269	RPS18	18 kDa	0.0047	4.4	Cereb Exo high, Normal Exo low	13	15	4	6
1414	Nuclease-sensitive element-binding protein 1	P67809	YBX1	36 kDa	0.21	1.9	[]	14	13	5	7
3	2,4-dienoyl-CoA reductase, mitochondrial	Q16698	DECR1	36 kDa	0.016	2.6	Cereb Exo high, Normal Exo low	10	8	8	4
1596	Ragulator complex protein LAMTOR1	Q6IAA8	LAMTOR1	18 kDa	0.84	1	[]	8	9	7	8
1552	Protein TFG	Q92734	TFG	43 kDa	0.12	0.3	[]	5	4	10	5
196	E3 ubiquitin-protein ligase HUWE1	Q7Z6Z7	HUWE1	482 kDa	0.0074	6.6	Cereb Exo high, Normal Exo low	14	11	3	1
529	Trifunctional enzyme subunit beta, mitochondrial	P55084	HADHB	51 kDa	0.0018	41	Cereb Exo high, Normal Exo low	12	18	1	1
733	AP-3 complex subunit delta-1	O14617	AP3D1	130 kDa	0.15	1.4	[]	10	8	6	6
409	Proteasome subunit alpha type-7	O14818	PSMA7	28 kDa	0.022	1.8	Cereb Exo high, Normal Exo low	6	10	7	4
455	S-adenosylhomocysteine hydrolase-like protein 1	O43865	AHCYL1	59 kDa	0.022	1.9	Cereb Exo high, Normal Exo low	7	7	7	5
781	Alpha-1-acid glycoprotein 2	P19652	ORM2	24 kDa	0.071	0.5	[]	4	6	10	15
766	Adenylosuccinate synthetase isozyme 2	P30520	ADSS	50 kDa	0.11	1.3	[]	9	10	9	5
1254	Isocitrate dehydrogenase [NAD] subunit alpha, mitochondrial	P50213	IDH3A	40 kDa	0.28	0.7	[]	7	10	7	8
1649	Rho-related GTP-binding protein RhoB	P62745	RHOB	22 kDa	0.87	1	[]	7	5	5	6
122	Atlastin-3	Q6DD88	ATL3	61 kDa	0.0022	9.5	Cereb Exo high, Normal Exo low	14	14	4	2
487	Sorting nexin-6	Q9UNH7	SNX6	47 kDa	0.0024	2	Cereb Exo high, Normal Exo low	10	9	5	5
686	26S proteasome non-ATPase regulatory subunit 6	Q15008	PSMD6	46 kDa	0.067	2.1	[]	11	9	3	4
216	Enoyl-CoA hydratase, mitochondrial	P30084	ECHS1	31 kDa	0.016	4.8	Cereb Exo high, Normal Exo low	12	14	6	5
700	60S acidic ribosomal protein P2	P05387	RPLP2	12 kDa	0.062	2.6	[]	9	11	10	7
575	Alpha-1-acid glycoprotein 1	P02763	ORM1	24 kDa	0.0038	0.5	Cereb Exo low, Normal Exo high	5	6	7	5
1781	Tetraspanin-15	O95858	TSPAN15	33 kDa	0.67	0.9	[]	9	9	9	8
1004	DnaJ homolog subfamily A member 1	P31689	DNAJA1	45 kDa	0.18	1.3	[]	8	10	7	5
464	Serine hydroxymethyltransferase, mitochondrial	P34897	SHMT2	56 kDa	0.048	2.1	Cereb Exo high, Normal Exo low	10	9	5	6
447	Rho GDP-dissociation inhibitor 1	P52565	ARHGDIA	23 kDa	0.016	1.3	Cereb Exo high, Normal Exo low	10	11	6	6
572	ADP-ribosyl cyclase/cyclic ADP-ribose hydrolase 2	Q10588	BST1	36 kDa	0.0073	0.9	Cereb Exo low, Normal Exo high	4	9	7	6
1595	Raftlin	Q14699	RFTN1	63 kDa	0.69	1.3	[]	8	9	7	4
1227	Inorganic pyrophosphatase	Q15181	PPA1	33 kDa	0.85	1	[]	9	11	8	9
912	Choline transporter-like protein 1	Q8WWI5	SLC44A1	73 kDa	0.11	0.7	[]	5	9	9	7
902	Cell cycle control protein 50A	Q9NV96	TMEM30A	41 kDa	0.3	1.1	[]	6	7	9	5
466	Serine-threonine kinase receptor-associated protein	Q9Y3F4	STRAP	38 kDa	0.0066	2.1	Cereb Exo high, Normal Exo low	10	11	5	8
443	Ras-related protein Rab-35	Q15286	RAB35	23 kDa	0.013	1.3	Cereb Exo high, Normal Exo low	5	5	3	4
244	Gamma-interferon-inducible protein 16	Q16666	IFI16	88 kDa	0.0035	12	Cereb Exo high, Normal Exo low	9	10	2	2
53	60S ribosomal protein L8	P62917	RPL8	28 kDa	0.0054	6.3	Cereb Exo high, Normal Exo low	8	10	4	5
80	ATP synthase subunit O, mitochondrial	P48047	ATP5PO	23 kDa	0.0053	220	Cereb Exo high, Normal Exo low	17	17	1	2
645	Tetraspanin-6	O43657	TSPAN6	28 kDa	0.044	0.7	Cereb Exo low, Normal Exo high	5	7	11	7
1840	Tumor necrosis factor receptor superfamily member 5	P25942	CD40	31 kDa	0.94	1	[]	8	10	4	6
1052	Ephrin type-B receptor 2	P29323	EPHB2	117 kDa	0.093	1.4	[]	8	6	6	8
1064	Eukaryotic translation initiation factor 2 subunit 3	P41091	EIF2S3	51 kDa	0.077	1.1	[]	6	8	8	6
1720	Solute carrier family 12 member 2	P55011	SLC12A2	131 kDa	0.14	2.4	[]	5	10	5	3
371	Peptidyl-prolyl cis-trans isomerase FKBP4	Q02790	FKBP4	52 kDa	0.011	1.8	Cereb Exo high, Normal Exo low	7	14	5	6
167	Cytoplasmic dynein 1 intermediate chain 2	Q13409	DYNC1I2	71 kDa	0.021	2	Cereb Exo high, Normal Exo low	8	12	3	7
1199	Histone H2A type 2-B	Q8IUE6	HIST2H2AB	14 kDa	0.57	1.2	[]	7	8	2	2
143	Calumenin	O43852	CALU	37 kDa	0.012	INF	Cereb Exo high, Normal Exo low	14	14	0	0
578	Angiopoietin-2	O15123	ANGPT2	57 kDa	0.035	0.7	Cereb Exo low, Normal Exo high	6	8	8	10
458	STARD3 N-terminal-like protein	O95772	STARD3NL	27 kDa	0.045	1.6	Cereb Exo high, Normal Exo low	6	9	5	6
1366	N(G),N(G)-dimethylarginine dimethylaminohydrolase 2	O95865	DDAH2	30 kDa	0.83	1	[]	8	8	8	6
790	Amyloid-beta A4 protein	P05067	APP	87 kDa	0.13	0.7	[]	7	7	9	7
1699	Serpin B6	P35237	SERPINB6	43 kDa	0.11	1.3	[]	7	9	7	10
1603	Rap1 GTPase-GDP dissociation stimulator 1	P52306	RAP1GDS1	66 kDa	0.28	1.2	[]	8	9	7	6
269	Heterogeneous nuclear ribonucleoprotein D0	Q14103	HNRNPD	38 kDa	0.046	1.8	Cereb Exo high, Normal Exo low	10	7	4	6
1754	Synaptic vesicle membrane protein VAT-1 homolog-like	Q9HCJ6	VAT1L	46 kDa	0.15	0.8	[]	9	6	11	10
1296	Leucyl-cystinyl aminopeptidase	Q9UIQ6	LNPEP	117 kDa	0.18	0.7	[]	4	5	6	5
1577	Proto-oncogene tyrosine-protein kinase Src	P12931	SRC	60 kDa	0.29	1.1	[]	3	2	3	3
1795	Tight junction protein ZO-2	Q9UDY2	TJP2	134 kDa	0.074	3	[]	11	12	5	3
545	Ubiquitin-like modifier-activating enzyme 6	A0AVT1	UBA6	118 kDa	0.001	5.9	Cereb Exo high, Normal Exo low	14	11	3	2
58	60S ribosomal protein L13a	P40429	RPL13A	24 kDa	0.04	6.1	Cereb Exo high, Normal Exo low	1	1	2	0
1884	Utrophin	P46939	UTRN	394 kDa	0.81	1.5	[]	11	14	3	1
23	40S ribosomal protein S4, Y isoform 1	P22090	RPS4Y1	29 kDa	0.0023	4.8	Cereb Exo high, Normal Exo low	4	2	0	1
397	Prohibitin	P35232	PHB	30 kDa	0.0004	INF	Cereb Exo high, Normal Exo low	15	17	0	0
1188	Hepatocyte growth factor-regulated tyrosine kinase substrate	O14964	HGS	86 kDa	0.98	1	[]	6	10	6	8
1533	Protein AMBP	P02760	AMBP	39 kDa	0.17	0.8	[]	7	10	7	8
641	Stromelysin-2	P09238	MMP10	54 kDa	0.024	0.7	Cereb Exo low, Normal Exo high	5	4	5	6
268	Heterogeneous nuclear ribonucleoprotein A3	P51991	HNRNPA3	40 kDa	< 0.00010	5.6	Cereb Exo high, Normal Exo low	10	9	4	3
709	60S ribosomal protein L30	P62888	RPL30	13 kDa	0.81	0.9	[]	10	10	4	6
887	Casein kinase II subunit beta	P67870	CSNK2B	25 kDa	0.29	0.7	[]	6	8	6	6
858	COP9 signalosome complex subunit 4	Q9BT78	COPS4	46 kDa	0.12	1.9	[]	12	8	6	5
1433	Paladin	Q9ULE6	PALD1	97 kDa	0.6	1.4	[]	5	10	8	6
1206	Hsp90 co-chaperone Cdc37	Q16543	CDC37	44 kDa	0.42	1.4	[]	9	9	6	7
1062	Eukaryotic translation initiation factor 2 subunit 1	P05198	EIF2S1	36 kDa	0.086	4.8	[]	11	9	3	2
927	Collagen alpha-1(IV) chain	P02462	COL4A1	161 kDa	0.34	1.7	[]	14	9	4	6
1734	Splicing factor, proline- and glutamine-rich	P23246	SFPQ	76 kDa	0.66	1.6	[]	10	12	6	1
1058	Eukaryotic initiation factor 4A-III	P38919	EIF4A3	47 kDa	0.12	3	[]	4	2	1	0
1846	Tyrosine-protein kinase Fyn	P06241	FYN	61 kDa	0.89	1	[]	1	1	5	1
1828	Tripeptidyl-peptidase 1	O14773	TPP1	61 kDa	0.17	0.6	[]	7	4	10	7
1139	Glutathione S-transferase Mu 3	P21266	GSTM3	27 kDa	0.47	1.1	[]	9	6	5	4
54	60S ribosomal protein L9	P32969	RPL9	22 kDa	0.025	7	Cereb Exo high, Normal Exo low	12	10	5	4
1863	Ubiquitin carboxyl-terminal hydrolase 5	P45974	USP5	96 kDa	0.23	2.5	[]	8	10	4	3
1137	Glutamine--tRNA ligase	P47897	QARS	88 kDa	0.14	2.3	[]	10	4	3	3
415	Protein SEC13 homolog	P55735	SEC13	36 kDa	0.026	1.9	Cereb Exo high, Normal Exo low	8	8	9	6
61	60S ribosomal protein L18a	Q02543	RPL18A	21 kDa	0.029	2.5	Cereb Exo high, Normal Exo low	7	9	5	6
932	Complement component 1 Q subcomponent-binding protein, mitochondrial	Q07021	C1QBP	31 kDa	0.27	9.7	[]	9	11	5	4
920	Coactosin-like protein	Q14019	COTL1	16 kDa	0.52	1.8	[]	3	4	3	4
820	Basic leucine zipper and W2 domain-containing protein 1	Q7L1Q6	BZW1	48 kDa	0.1	1.5	[]	5	3	7	3
1204	Hornerin	Q86YZ3	HRNR	282 kDa	0.77	1.6	[]	10	5	5	6
1915	Volume-regulated anion channel subunit LRRC8A	Q8IWT6	LRRC8A	94 kDa	0.31	1.2	[]	7	7	5	5
969	Cytosolic non-specific dipeptidase	Q96KP4	CNDP2	53 kDa	0.57	1.7	[]	6	9	6	6
1223	Importin-9	Q96P70	IPO9	116 kDa	0.48	0.3	[]	6	8	10	8
793	Angiopoietin-related protein 2	Q9UKU9	ANGPTL2	57 kDa	0.61	0.9	[]	7	5	11	6
819	Band 4.1-like protein 3	Q9Y2J2	EPB41L3	121 kDa	0.15	1.5	[]	6	7	6	4
223	Eukaryotic translation initiation factor 3 subunit B	P55884	EIF3B	92 kDa	0.0024	8.3	Cereb Exo high, Normal Exo low	8	14	2	1
1545	Protein S100-A6	P06703	S100A6	10 kDa	0.47	1.1	[]	5	6	6	7
460	Sarcoplasmic/endoplasmic reticulum calcium ATPase 2	P16615	ATP2A2	115 kDa	0.0048	INF	Cereb Exo high, Normal Exo low	15	8	1	0
952	Cullin-4A	Q13619	CUL4A	88 kDa	0.53	1.2	[]	1	1	2	1
312	MIC	Q16891	IMMT	84 kDa	0.0043	INF	Cereb Exo high, Normal Exo low	16	13	0	0
922	Coatomer subunit epsilon	O14579	COPE	34 kDa	0.062	1.6	[]	7	5	6	7
128	C-1-tetrahydrofolate synthase, cytoplasmic	P11586	MTHFD1	102 kDa	0.0041	3.7	Cereb Exo high, Normal Exo low	12	10	3	3
512	Thioredoxin-dependent peroxide reductase, mitochondrial	P30048	PRDX3	28 kDa	0.021	3.6	Cereb Exo high, Normal Exo low	10	9	4	3
1415	Nucleobindin-1	Q02818	NUCB1	54 kDa	0.061	3.4	[]	8	6	5	2
949	Cullin-1	Q13616	CUL1	90 kDa	0.6	1.3	[]	5	6	7	7
943	Coronin-1B	Q9BR76	CORO1B	54 kDa	0.095	2	[]	9	7	6	5
1152	Glyoxylate reductase/hydroxypyruvate reductase	Q9UBQ7	GRHPR	36 kDa	0.077	2.6	[]	8	11	5	5
423	Protein transport protein Sec24C	P53992	SEC24C	118 kDa	0.0088	2.3	Cereb Exo high, Normal Exo low	9	7	4	5
7	10 kDa heat shock protein, mitochondrial	P61604	HSPE1	11 kDa	0.015	2.5	Cereb Exo high, Normal Exo low	8	9	2	3
849	CD151 antigen	P48509	CD151	28 kDa	0.19	0.8	[]	3	5	8	6
278	Heterogeneous nuclear ribonucleoprotein U-like protein 2	Q1KMD3	HNRNPUL2	85 kDa	0.0014	10	Cereb Exo high, Normal Exo low	6	8	2	2
298	LIM and senescent cell antigen-like-containing domain protein 1	P48059	LIMS1	37 kDa	0.008	2.8	Cereb Exo high, Normal Exo low	7	10	4	3
367	PRA1 family protein 3	O75915	ARL6IP5	22 kDa	0.0015	5.2	Cereb Exo high, Normal Exo low	13	10	5	5
129	CAD protein	P27708	CAD	243 kDa	0.0062	7	Cereb Exo high, Normal Exo low	8	11	1	2
1016	Dynein light chain Tctex-type 1	P63172	DYNLT1	12 kDa	0.13	2.6	[]	11	9	6	6
402	Prolyl 4-hydroxylase subunit alpha-1	P13674	P4HA1	61 kDa	0.0028	52	Cereb Exo high, Normal Exo low	12	14	2	0
391	Pre-mRNA-splicing factor ATP-dependent RNA helicase DHX15	O43143	DHX15	91 kDa	0.025	1.9	Cereb Exo high, Normal Exo low	8	10	5	5
76	AP-1 complex subunit gamma-1	O43747	AP1G1	91 kDa	0.016	1.7	Cereb Exo high, Normal Exo low	5	4	4	4
553	Vacuolar protein sorting-associated protein 26A	O75436	VPS26A	38 kDa	0.00059	1.6	Cereb Exo high, Normal Exo low	7	6	5	7
1453	Phosphoacetylglucosamine mutase	O95394	PGM3	60 kDa	0.31	1.4	[]	4	8	3	5
282	High mobility group protein B1	P09429	HMGB1	25 kDa	0.032	1.4	Cereb Exo high, Normal Exo low	6	9	4	5
915	Clathrin light chain A	P09496	CLTA	27 kDa	0.064	1.8	[]	4	6	4	3
1933	Zinc-alpha-2-glycoprotein	P25311	AZGP1	34 kDa	0.077	0.4	[]	2	4	10	7
1037	Elongation factor 1-delta	P29692	EEF1D	31 kDa	0.16	1.5	[]	9	9	5	6
1193	Hippocalcin-like protein 1	P37235	HPCAL1	22 kDa	0.84	1	[]	6	10	6	5
1320	Malate dehydrogenase, cytoplasmic	P40925	MDH1	36 kDa	0.9	1	[]	6	4	7	4
1882	Urokinase plasminogen activator surface receptor	Q03405	PLAUR	37 kDa	0.32	0.7	[]	7	7	10	6
295	Kinesin light chain 1	Q07866	KLC1	65 kDa	0.00011	3.7	Cereb Exo high, Normal Exo low	9	8	2	2
972	DNA damage-binding protein 1	Q16531	DDB1	127 kDa	0.26	1.8	[]	6	11	4	4
1780	Tetraspanin-14	Q8NG11	TSPAN14	31 kDa	0.52	0.9	[]	3	7	7	4
788	Aminopeptidase B	Q9H4A4	RNPEP	73 kDa	0.41	1.4	[]	7	4	7	5
1084	Exportin-7	Q9UIA9	XPO7	124 kDa	0.3	1.6	[]	9	7	4	3
1548	Protein S100-A13	Q99584	S100A13	11 kDa	0.39	1.1	[]	4	5	5	5
1578	Protocadherin-1	Q08174	PCDH1	115 kDa	0.12	0.7	[]	6	9	8	6
1841	Tumor necrosis factor receptor superfamily member 10B	O14763	TNFRSF10B	48 kDa	0.18	2.8	[]	6	10	6	2
986	Destrin	P60981	DSTN	19 kDa	0.31	3.8	[]	8	11	4	6
1167	Guanine nucleotide-binding protein subunit alpha-13	Q14344	GNA13	44 kDa	0.36	2.2	[]	5	9	1	6
70	116 kDa U5 small nuclear ribonucleoprotein component	Q15029	EFTUD2	109 kDa	0.00079	1.8	Cereb Exo high, Normal Exo low	9	6	1	2
322	Methionine--tRNA ligase, cytoplasmic	P56192	MARS	101 kDa	0.01	11	Cereb Exo high, Normal Exo low	12	13	1	2
1574	Protein-L-isoaspartate(D-aspartate) O-methyltransferase	P22061	PCMT1	25 kDa	0.39	1.2	[]	9	6	5	10
1839	Tumor necrosis factor ligand superfamily member 4	P23510	TNFSF4	21 kDa	0.82	1.1	[]	3	4	3	5
1529	Proteasome subunit beta type-4	P28070	PSMB4	29 kDa	0.076	1.5	[]	8	7	6	3
1562	Protein phosphatase 1 regulatory subunit 7	Q15435	PPP1R7	42 kDa	0.31	1.6	[]	9	8	5	7
1906	Vesicle-associated membrane protein 3	Q15836	VAMP3	11 kDa	0.87	0.9	[]	6	9	6	9
1055	Equilibrative nucleoside transporter 1	Q99808	SLC29A1	50 kDa	0.42	0.8	[]	6	5	5	7
1815	Transmembrane 7 superfamily member 3	Q9NS93	TM7SF3	64 kDa	0.16	0.5	[]	3	6	9	5
1821	Transmembrane protein 106B	Q9NUM4	TMEM106B	31 kDa	0.2	0.7	[]	5	6	7	9
1311	Lysyl oxidase homolog 2	Q9Y4K0	LOXL2	87 kDa	0.17	0.7	[]	6	6	8	6
625	Phosphoserine aminotransferase	Q9Y617	PSAT1	40 kDa	0.046	0.6	Cereb Exo low, Normal Exo high	5	4	4	5
275	Heterogeneous nuclear ribonucleoprotein Q	O60506	SYNCRIP	70 kDa	0.0044	16	Cereb Exo high, Normal Exo low	6	10	4	2
1462	Phospholipid hydroperoxide glutathione peroxidase	P36969	GPX4	22 kDa	0.11	2	[]	4	6	3	4
707	60S ribosomal protein L23	P62829	RPL23	15 kDa	0.074	3.1	[]	8	10	6	4
1708	Signal transducing adapter molecule 1	Q92783	STAM	59 kDa	0.5	0.9	[]	5	6	6	3
90	ATP-dependent DNA helicase Q1	P46063	RECQL	73 kDa	0.018	2.3	Cereb Exo high, Normal Exo low	7	9	3	2
346	NADH-cytochrome b5 reductase 3	P00387	CYB5R3	34 kDa	0.0031	7.6	Cereb Exo high, Normal Exo low	10	13	2	2
195	Dynein light chain 1, cytoplasmic	P63167	DYNLL1	10 kDa	0.007	1.8	Cereb Exo high, Normal Exo low	8	8	4	5
960	Cysteine-rich protein 2	P52943	CRIP2	22 kDa	0.17	1.9	[]	8	10	4	6
482	Signal transducer and activator of transcription 3	P40763	STAT3	88 kDa	0.038	25	Cereb Exo high, Normal Exo low	14	9	2	1
390	Pre-mRNA-processing-splicing factor 8	Q6P2Q9	PRPF8	274 kDa	0.012	12	Cereb Exo high, Normal Exo low	6	10	2	0
1560	Protein flightless-1 homolog	Q13045	FLII	145 kDa	0.23	9.4	[]	11	13	5	0
1236	Integrin alpha-3	P26006	ITGA3	117 kDa	0.2	0.8	[]	8	6	6	8
865	Cadherin-5	P33151	CDH5	88 kDa	0.55	0.8	[]	4	7	9	5
1115	GMP synthase [glutamine-hydrolyzing]	P49915	GMPS	77 kDa	0.059	1.9	[]	6	7	5	3
408	Proteasome subunit alpha type-6	P60900	PSMA6	27 kDa	0.027	2.2	Cereb Exo high, Normal Exo low	6	10	4	3
689	26S proteasome regulatory subunit 4	P62191	PSMC1	49 kDa	0.13	2.6	[]	8	7	6	4
1713	Sodium-coupled neutral amino acid transporter 2	Q96QD8	SLC38A2	56 kDa	0.19	0.7	[]	7	4	8	7
441	Ras-related protein Rab-18	Q9NP72	RAB18	23 kDa	0.029	1.3	Cereb Exo high, Normal Exo low	6	8	7	7
668	3-mercaptopyruvate sulfurtransferase	P25325	MPST	33 kDa	0.19	1.2	[]	7	6	7	6
59	60S ribosomal protein L14	P50914	RPL14	23 kDa	0.0061	7.7	Cereb Exo high, Normal Exo low	8	9	4	4
1760	Syntaxin-4	Q12846	STX4	34 kDa	0.44	0.09	[]	5	8	5	5
1425	Nucleosome assembly protein 1-like 4	Q99733	NAP1L4	43 kDa	0.052	2.1	[]	7	8	3	5
1424	Nucleosome assembly protein 1-like 1	P55209	NAP1L1	45 kDa	0.056	3.9	[]	6	9	1	3
521	Transmembrane emp24 domain-containing protein 10	P49755	TMED10	25 kDa	0.0015	14	Cereb Exo high, Normal Exo low	9	13	1	2
703	60S ribosomal protein L17	P18621	RPL17	21 kDa	0.05	26	[]	6	9	2	1
1675	Septin-8	Q92599	44082	56 kDa	0.065	1.6	[]	3	1	2	2
705	60S ribosomal protein L19	P84098	RPL19	23 kDa	0.084	9.9	[]	11	10	3	3
1232	Insulin-like growth factor-binding protein 2	P18065	IGFBP2	35 kDa	0.071	0.09	[]	3	2	12	11
400	Prolyl 3-hydroxylase 1	Q32P28	P3H1	83 kDa	0.015	16	Cereb Exo high, Normal Exo low	13	9	1	1
332	Mitotic checkpoint protein BUB3	O43684	BUB3	37 kDa	0.022	1.5	Cereb Exo high, Normal Exo low	6	7	3	5
1756	Synaptogyrin-2	O43760	SYNGR2	25 kDa	0.6	0.9	[]	4	6	7	5
827	Beta-galactosidase	P16278	GLB1	76 kDa	0.14	0.6	[]	4	5	8	5
589	Collagen alpha-1(V) chain	P20908	COL5A1	184 kDa	0.038	0.5	Cereb Exo low, Normal Exo high	7	6	7	7
1151	Glycylpeptide N-tetradecanoyltransferase 1	P30419	NMT1	57 kDa	0.057	1.8	[]	6	6	5	5
380	Phosphatidylinositol 4-kinase alpha	P42356	PI4KA	237 kDa	0.041	1.8	Cereb Exo high, Normal Exo low	6	8	5	4
1762	Syntaxin-12	Q86Y82	STX12	32 kDa	0.18	0.6	[]	5	5	3	7
1449	Phosphatidylinositol 4-kinase type 2-alpha	Q9BTU6	PI4K2A	54 kDa	0.58	1.1	[]	5	8	5	5
77	AP-1 complex subunit mu-1	Q9BXS5	AP1M1	49 kDa	0.034	1.5	Cereb Exo high, Normal Exo low	6	5	4	5
1106	Fructose-2,6-bisphosphatase TIGAR	Q9NQ88	TIGAR	30 kDa	0.45	1.2	[]	6	7	5	5
1536	Protein FAM49B	Q9NUQ9	FAM49B	37 kDa	0.56	1.1	[]	5	4	7	5
1645	Reversion-inducing cysteine-rich protein with Kazal motifs	O95980	RECK	106 kDa	0.38	0.6	[]	2	7	8	6
1793	Thyroxine-binding globulin	P05543	SERPINA7	46 kDa	0.9	1.1	[]	3	4	5	6
31	40S ribosomal protein S14	P62263	RPS14	16 kDa	0.00036	5.5	Cereb Exo high, Normal Exo low	9	8	3	3
145	Catechol O-methyltransferase	P21964	COMT	30 kDa	0.0016	6.3	Cereb Exo high, Normal Exo low	6	10	3	3
125	Beta-2-syntrophin	Q13425	SNTB2	58 kDa	0.026	5.2	Cereb Exo high, Normal Exo low	10	10	2	4
1639	Renin receptor	O75787	ATP6AP2	39 kDa	0.073	0.9	[]	6	6	4	5
1758	Synaptophysin-like protein 1	Q16563	SYPL1	29 kDa	0.37	0.9	[]	6	5	8	7
965	Cytoplasmic dynein 1 light intermediate chain 2	O43237	DYNC1LI2	54 kDa	0.26	2.9	[]	4	6	6	1
696	40S ribosomal protein S13	P62277	RPS13	17 kDa	0.42	3.7	[]	2	6	1	2
191	Dynactin subunit 4	Q9UJW0	DCTN4	52 kDa	0.041	5.6	Cereb Exo high, Normal Exo low	9	9	2	4
610	Inter-alpha-trypsin inhibitor heavy chain H4	Q14624	ITIH4	103 kDa	0.028	0.2	Cereb Exo low, Normal Exo high	2	5	3	7
177	Dihydrolipoyl dehydrogenase, mitochondrial	P09622	DLD	54 kDa	0.034	4	Cereb Exo high, Normal Exo low	7	14	4	2
157	Coronin-7	P57737	CORO7	101 kDa	0.00081	17	Cereb Exo high, Normal Exo low	11	11	2	2
160	Cytochrome b-c1 complex subunit 1, mitochondrial	P31930	UQCRC1	53 kDa	0.0046	INF	Cereb Exo high, Normal Exo low	13	15	0	0
386	Polyadenylate-binding protein 1	P11940	PABPC1	71 kDa	0.0022	5.7	Cereb Exo high, Normal Exo low	11	6	2	3
406	Proteasome subunit alpha type-2	P25787	PSMA2	26 kDa	0.02	1.4	Cereb Exo high, Normal Exo low	7	6	8	6
57	60S ribosomal protein L13	P26373	RPL13	24 kDa	0.0019	4.2	Cereb Exo high, Normal Exo low	8	7	5	5
1689	Serine/threonine-protein kinase receptor R3	P37023	ACVRL1	56 kDa	0.77	1	[]	5	6	7	7
66	60S ribosomal protein L27a	P46776	RPL27A	17 kDa	0.0084	3.6	Cereb Exo high, Normal Exo low	7	7	6	5
670	4-trimethylaminobutyraldehyde dehydrogenase	P49189	ALDH9A1	54 kDa	0.36	1.4	[]	7	7	5	5
1624	Ras-related protein Rab-13	P51153	RAB13	23 kDa	0.84	1.3	[]	4	4	3	4
2	1,4-alpha-glucan-branching enzyme	Q04446	GBE1	80 kDa	0.048	2	Cereb Exo high, Normal Exo low	6	5	2	3
251	Glutamine--fructose-6-phosphate aminotransferase [isomerizing] 1	Q06210	GFPT1	79 kDa	0.034	2.4	Cereb Exo high, Normal Exo low	8	6	5	5
1669	Secernin-1	Q12765	SCRN1	46 kDa	0.23	1.8	[]	7	7	5	6
1002	Disintegrin and metalloproteinase domain-containing protein 15	Q13444	ADAM15	93 kDa	0.13	2.3	[]	5	5	4	3
1771	TLD domain-containing protein 1	Q6P9B6	TLDC1	51 kDa	0.31	1.5	[]	4	5	7	4
412	Protein FAM49A	Q9H0Q0	FAM49A	37 kDa	0.023	2.5	Cereb Exo high, Normal Exo low	7	4	7	4
115	Alpha-parvin	Q9NVD7	PARVA	42 kDa	0.026	2.9	Cereb Exo high, Normal Exo low	7	8	4	4
98	Actin-related protein 2/3 complex subunit 4	P59998	ARPC4	20 kDa	0.014	1.9	Cereb Exo high, Normal Exo low	6	9	3	6
1894	Vacuolar protein sorting-associated protein 13C	Q709C8	VPS13C	422 kDa	0.37	2.2	[]	8	5	6	3
557	Vesicle-fusing ATPase	P46459	NSF	83 kDa	0.0012	11	Cereb Exo high, Normal Exo low	8	6	2	1
1731	Splicing factor 3B subunit 3	Q15393	SF3B3	136 kDa	0.26	27	[]	6	12	3	1
358	Non-POU domain-containing octamer-binding protein	Q15233	NONO	54 kDa	0.008	5	Cereb Exo high, Normal Exo low	7	7	2	2
807	Apolipoprotein D	P05090	APOD	21 kDa	0.89	0.9	[]	5	2	2	3
1526	Proteasome subunit beta type-1	P20618	PSMB1	26 kDa	0.064	1.8	[]	6	7	5	5
1284	Lamin-B1	P20700	LMNB1	66 kDa	0.18	7	[]	8	8	5	1
1439	Peptidyl-prolyl cis-trans isomerase FKBP1A	P62942	FKBP1A	12 kDa	0.28	0.8	[]	4	6	8	7
1516	Prosaposin	P07602	PSAP	58 kDa	0.52	0.7	[]	4	5	6	8
825	Beta-centractin	P42025	ACTR1B	42 kDa	0.1	1.6	[]	1	5	5	2
198	E3 ubiquitin/ISG15 ligase TRIM25	Q14258	TRIM25	71 kDa	0.039	140	Cereb Exo high, Normal Exo low	8	10	1	0
515	Transcription intermediary factor 1-beta	Q13263	TRIM28	89 kDa	0.0096	47	Cereb Exo high, Normal Exo low	10	10	1	0
197	E3 ubiquitin-protein ligase UBR4	Q5T4S7	UBR4	574 kDa	0.0055	INF	Cereb Exo high, Normal Exo low	4	8	0	1
372	Peptidyl-prolyl cis-trans isomerase FKBP10	Q96AY3	FKBP10	64 kDa	0.00035	INF	Cereb Exo high, Normal Exo low	6	11	0	0
227	Eukaryotic translation initiation factor 5B	O60841	EIF5B	139 kDa	0.00042	2.7	Cereb Exo high, Normal Exo low	9	6	2	3
1664	SLIT-ROBO Rho GTPase-activating protein 2	O75044	SRGAP2	121 kDa	0.17	1.3	[]	4	6	6	4
388	Polypyrimidine tract-binding protein 1	P26599	PTBP1	57 kDa	0.024	2.3	Cereb Exo high, Normal Exo low	5	7	5	4
271	Heterogeneous nuclear ribonucleoprotein H	P31943	HNRNPH1	49 kDa	0.044	4.1	Cereb Exo high, Normal Exo low	6	9	4	4
1304	Lysosomal Pro-X carboxypeptidase	P42785	PRCP	56 kDa	0.98	1	[]	3	4	4	4
1653	Ribose-phosphate pyrophosphokinase 1	P60891	PRPS1	35 kDa	0.4	1.9	[]	5	3	4	3
841	C-X-C chemokine receptor type 4	P61073	CXCR4	40 kDa	0.65	0.9	[]	6	8	5	7
350	NEDD8-conjugating enzyme Ubc12	P61081	UBE2M	21 kDa	0.044	1.2	Cereb Exo high, Normal Exo low	5	6	4	5
1697	Serine/threonine-protein phosphatase 2B catalytic subunit alpha isoform	Q08209	PPP3CA	59 kDa	0.94	1	[]	3	5	4	4
736	ATP-binding cassette sub-family B member 6, mitochondrial	Q9NP58	ABCB6	94 kDa	0.12	0.5	[]	4	5	8	7
685	26S proteasome non-ATPase regulatory subunit 5	Q16401	PSMD5	56 kDa	0.25	1.4	[]	8	6	3	6
1042	Endophilin-A2	Q99961	SH3GL1	41 kDa	0.074	1.6	[]	6	8	4	3
1215	Importin subunit alpha-3	O00629	KPNA4	58 kDa	0.46	1.6	[]	4	5	4	5
1041	Endophilin-A1	Q99962	SH3GL2	40 kDa	0.6	0.9	[]	4	2	4	4
626	Pituitary tumor-transforming gene 1 protein-interacting protein	P53801	PTTG1IP	20 kDa	0.016	0.5	Cereb Exo low, Normal Exo high	7	6	7	7
851	CKLF-like MARVEL transmembrane domain-containing protein 6	Q9NX76	CMTM6	20 kDa	0.11	0.8	[]	6	6	6	7
917	Claudin-5	O00501	CLDN5	23 kDa	0.096	0.6	[]	4	5	9	7
398	Prohibitin-2	Q99623	PHB2	33 kDa	0.0015	INF	Cereb Exo high, Normal Exo low	12	11	0	0
1773	Talin-2	Q9Y4G6	TLN2	272 kDa	0.57	3.3	[]	1	0	2	0
773	Agrin	O00468	AGRN	217 kDa	0.33	1.1	[]	4	7	5	3
1348	Monocarboxylate transporter 4	O15427	SLC16A3	49 kDa	0.076	0.7	[]	6	6	7	7
10	26S proteasome non-ATPase regulatory subunit 10	O75832	PSMD10	24 kDa	0.023	2.1	Cereb Exo high, Normal Exo low	4	7	2	3
1729	Spermidine synthase	P19623	SRM	34 kDa	0.24	1.7	[]	8	7	4	3
1525	Proteasome subunit alpha type-5	P28066	PSMA5	26 kDa	0.24	1.5	[]	4	5	4	5
1012	Dual specificity mitogen-activated protein kinase kinase 4	P45985	MAP2K4	44 kDa	0.75	1	[]	6	7	5	5
921	Coatomer subunit delta	P48444	ARCN1	57 kDa	0.058	1.8	[]	7	5	4	5
1527	Proteasome subunit beta type-2	P49721	PSMB2	23 kDa	0.29	1.6	[]	4	8	5	5
316	Mannose-1-phosphate guanyltransferase alpha	Q96IJ6	GMPPA	46 kDa	0.043	1.6	Cereb Exo high, Normal Exo low	5	7	5	4
1661	SH3 domain-binding glutamic acid-rich-like protein 3	Q9H299	SH3BGRL3	10 kDa	0.65	1	[]	6	6	5	7
1121	GTPase IMAP family member 4	Q9NUV9	GIMAP4	38 kDa	0.31	3.4	[]	5	8	4	6
180	DnaJ homolog subfamily B member 4	Q9UDY4	DNAJB4	38 kDa	0.022	1.6	Cereb Exo high, Normal Exo low	6	6	5	4
1322	Mannose-1-phosphate guanyltransferase beta	Q9Y5P6	GMPPB	40 kDa	0.16	1.4	[]	5	5	4	5
1048	Endothelial lipase	Q9Y5X9	LIPG	57 kDa	0.97	1	[]	4	4	6	5
1212	IgG receptor FcRn large subunit p51	P55899	FCGRT	40 kDa	0.74	0.8	[]	3	4	6	2
1702	Sialic acid synthase	Q9NR45	NANS	40 kDa	0.1	1.3	[]	4	5	3	5
377	Phenylalanine--tRNA ligase alpha subunit	Q9Y285	FARSA	58 kDa	0.027	5.7	Cereb Exo high, Normal Exo low	8	6	3	2
56	60S ribosomal protein L11	P62913	RPL11	20 kDa	0.0015	2.5	Cereb Exo high, Normal Exo low	5	6	5	4
640	Solute carrier family 35 member F6	Q8N357	SLC35F6	40 kDa	0.011	0.6	Cereb Exo low, Normal Exo high	5	5	8	6
14	26S proteasome non-ATPase regulatory subunit 14	O00487	PSMD14	35 kDa	0.0078	2.7	Cereb Exo high, Normal Exo low	6	7	4	3
1523	Proteasome subunit alpha type-1	P25786	PSMA1	30 kDa	0.66	1.6	[]	5	5	5	6
1336	Microtubule-associated protein 1S	Q66K74	MAP1S	112 kDa	0.11	3.8	[]	5	9	3	4
1413	Nuclear transport factor 2	P61970	NUTF2	14 kDa	0.79	0.9	[]	1	2	3	3
1566	Protein scribble homolog	Q14160	SCRIB	175 kDa	0.46	1.2	[]	5	5	6	3
253	Glutathione S-transferase kappa 1	Q9Y2Q3	GSTK1	25 kDa	0.0079	12	Cereb Exo high, Normal Exo low	9	8	3	1
1013	Dynamin-1	Q05193	DNM1	97 kDa	0.36	1.6	[]	2	3	2	2
1503	Probable ubiquitin carboxyl-terminal hydrolase FAF-X	Q93008	USP9X	292 kDa	0.077	4.6	[]	8	4	2	3
909	Chloride intracellular channel protein 2	O15247	CLIC2	28 kDa	0.11	21	[]	6	5	1	1
306	Long-chain-fatty-acid--CoA ligase 3	O95573	ACSL3	80 kDa	0.00075	7.6	Cereb Exo high, Normal Exo low	14	9	1	1
738	ATP-binding cassette sub-family F member 1	Q8NE71	ABCF1	96 kDa	0.29	2.5	[]	9	4	2	0
522	Transmembrane protein 43	Q9BTV4	TMEM43	45 kDa	0.017	78	Cereb Exo high, Normal Exo low	6	9	1	0
274	Heterogeneous nuclear ribonucleoprotein M	P52272	HNRNPM	78 kDa	0.015	INF	Cereb Exo high, Normal Exo low	10	6	0	0
339	NAD(P) transhydrogenase, mitochondrial	Q13423	NNT	114 kDa	0.01	INF	Cereb Exo high, Normal Exo low	8	15	0	0
1210	Hypoxanthine-guanine phosphoribosyltransferase	P00492	HPRT1	25 kDa	0.47	0.8	[]	7	5	7	6
828	Beta-hexosaminidase subunit beta	P07686	HEXB	63 kDa	0.94	1	[]	5	5	3	4
1700	Serpin B9	P50453	SERPINB9	42 kDa	0.13	1.4	[]	9	6	4	6
1472	Piezo-type mechanosensitive ion channel component 1	Q92508	PIEZO1	287 kDa	0.06	1.3	[]	4	5	5	4
1722	Solute carrier family 12 member 9	Q9BXP2	SLC12A9	96 kDa	0.14	0.8	[]	5	5	4	8
1903	Vascular endothelial growth factor receptor 2	P35968	KDR	152 kDa	0.42	0.5	[]	2	4	4	2
904	Cell surface hyaluronidase	Q9UHN6	CEMIP2	154 kDa	0.15	0.8	[]	2	3	2	6
837	Branched-chain-amino-acid aminotransferase, cytosolic	P54687	BCAT1	43 kDa	0.88	1	[]	5	3	5	6
63	60S ribosomal protein L24	P83731	RPL24	18 kDa	0.0079	5.2	Cereb Exo high, Normal Exo low	5	8	3	4
1337	Microtubule-associated protein RP/EB family member 1	Q15691	MAPRE1	30 kDa	0.73	1.3	[]	3	2	1	3
1934	Zyxin	Q15942	ZYX	61 kDa	0.17	2.2	[]	5	6	5	1
1646	Rho GTPase-activating protein 18	Q8N392	ARHGAP18	75 kDa	0.19	3.3	[]	6	7	4	2
1484	Poliovirus receptor	P15151	PVR	45 kDa	0.96	1	[]	3	7	4	6
117	Aminoacyl tRNA synthase complex-interacting multifunctional protein 2	Q13155	AIMP2	35 kDa	0.018	10	Cereb Exo high, Normal Exo low	6	9	4	1
1666	SUMO-activating enzyme subunit 2	Q9UBT2	UBA2	71 kDa	0.28	5.5	[]	7	8	3	2
1829	Tripeptidyl-peptidase 2	P29144	TPP2	138 kDa	0.7	1.9	[]	0	7	2	4
1190	Heterogeneous nuclear ribonucleoprotein D-like	O14979	HNRNPDL	46 kDa	0.75	1.2	[]	3	4	1	1
214	Endoplasmic reticulum resident protein 29	P30040	ERP29	29 kDa	0.0065	86	Cereb Exo high, Normal Exo low	9	14	0	1
347	NADH-ubiquinone oxidoreductase 75 kDa subunit, mitochondrial	P28331	NDUFS1	79 kDa	0.00011	INF	Cereb Exo high, Normal Exo low	13	9	0	0
1530	Proteasome subunit beta type-5	P28074	PSMB5	28 kDa	0.12	1.7	[]	7	5	5	6
1857	UMP-CMP kinase	P30085	CMPK1	22 kDa	0.26	6.1	[]	5	7	2	2
995	Dipeptidyl peptidase 1	P53634	CTSC	52 kDa	0.89	1	[]	7	4	5	6
1278	LIM and SH3 domain protein 1	Q14847	LASP1	30 kDa	0.28	1.3	[]	6	6	2	4
1540	Protein NDRG1	Q92597	NDRG1	43 kDa	0.24	0.6	[]	4	4	8	7
859	COP9 signalosome complex subunit 5	Q92905	COPS5	38 kDa	0.33	1.5	[]	5	4	4	3
1609	Ras-related GTP-binding protein C	Q9HB90	RRAGC	44 kDa	0.49	1.4	[]	3	6	6	2
782	Alpha-1-antichymotrypsin	P01011	SERPINA3	48 kDa	0.16	0.4	[]	2	5	6	4
1148	Glycogen synthase kinase-3 beta	P49841	GSK3B	47 kDa	0.15	0.6	[]	2	4	6	3
1900	Vacuolar protein sorting-associated protein 45	Q9NRW7	VPS45	65 kDa	0.5	1.3	[]	4	6	4	4
1634	Receptor-type tyrosine-protein phosphatase F	P10586	PTPRF	213 kDa	0.074	0.8	[]	4	6	2	4
1300	Liprin-beta-1	Q86W92	PPFIBP1	114 kDa	0.3	1.4	[]	9	5	3	2
483	Single-stranded DNA-binding protein, mitochondrial	Q04837	SSBP1	17 kDa	0.037	6.4	Cereb Exo high, Normal Exo low	5	5	2	1
867	Calcineurin B homologous protein 1	Q99653	CHP1	22 kDa	0.81	1.3	[]	4	5	7	3
1492	Prefoldin subunit 3	P61758	VBP1	23 kDa	0.27	1.9	[]	5	5	4	3
173	Dedicator of cytokinesis protein 6	Q96HP0	DOCK6	230 kDa	0.039	5.8	Cereb Exo high, Normal Exo low	6	8	2	3
217	Ephrin type-B receptor 4	P54760	EPHB4	108 kDa	0.024	5.9	Cereb Exo high, Normal Exo low	3	5	4	5
1528	Proteasome subunit beta type-3	P49720	PSMB3	23 kDa	0.79	1.1	[]	4	9	3	5
467	Serine/arginine-rich splicing factor 7	Q16629	SRSF7	27 kDa	0.0068	2.4	Cereb Exo high, Normal Exo low	4	4	1	2
28	40S ribosomal protein S10	P46783	RPS10	19 kDa	0.026	2.5	Cereb Exo high, Normal Exo low	6	7	5	5
71	ADP-ribosylation factor 6	P62330	ARF6	20 kDa	0.033	5	Cereb Exo high, Normal Exo low	5	6	2	2
303	Leucine-rich repeat-containing protein 47	Q8N1G4	LRRC47	63 kDa	0.016	4.1	Cereb Exo high, Normal Exo low	3	8	2	1
46	60S acidic ribosomal protein P1	P05386	RPLP1	12 kDa	0.029	2.3	Cereb Exo high, Normal Exo low	7	5	5	4
1044	Endoplasmic reticulum resident protein 44	Q9BS26	ERP44	47 kDa	0.052	INF	[]	7	8	0	0
159	Cytochrome b5 type B	O43169	CYB5B	16 kDa	0.023	INF	Cereb Exo high, Normal Exo low	10	11	0	0
83	ATP synthase subunit d, mitochondrial	O75947	ATP5PD	18 kDa	0.036	INF	Cereb Exo high, Normal Exo low	12	10	0	0
1481	Plexin-B2	O15031	PLXNB2	205 kDa	0.7	1.2	[]	3	4	2	3
815	Aspartate aminotransferase, mitochondrial	P00505	GOT2	48 kDa	0.34	1.4	[]	5	6	7	4
1843	Tumor-associated calcium signal transducer 2	P09758	TACSTD2	36 kDa	0.46	0.9	[]	4	5	5	6
1904	Vasodilator-stimulated phosphoprotein	P50552	VASP	40 kDa	0.62	1.3	[]	6	4	4	5
292	Interleukin enhancer-binding factor 2	Q12905	ILF2	43 kDa	0.022	3.4	Cereb Exo high, Normal Exo low	5	8	4	3
1625	Ras-related protein Rab-21	Q9UL25	RAB21	24 kDa	0.4	1.2	[]	6	6	5	5
1354	Multimerin-2	Q9H8L6	MMRN2	104 kDa	0.65	1.3	[]	6	3	5	4
42	40S ribosomal protein S27-like	Q71UM5	RPS27L	9 kDa	0.01	3.7	Cereb Exo high, Normal Exo low	6	5	2	3
1931	Zinc transporter 1	Q9Y6M5	SLC30A1	55 kDa	0.48	0.5	[]	2	6	5	3
364	Osteoclast-stimulating factor 1	Q92882	OSTF1	24 kDa	0.042	2	Cereb Exo high, Normal Exo low	5	4	3	3
1010	Drebrin-like protein	Q9UJU6	DBNL	48 kDa	0.29	1.6	[]	3	9	5	2
1259	KH domain-containing, RNA-binding, signal transduction-associated protein 1	Q07666	KHDRBS1	48 kDa	0.47	1.6	[]	5	2	2	2
1085	Exportin-T	O43592	XPOT	110 kDa	0.54	1.2	[]	6	5	5	4
1584	Pyruvate dehydrogenase E1 component subunit alpha, somatic form, mitochondrial	P08559	PDHA1	43 kDa	0.23	1.5	[]	3	2	3	2
1297	Leukocyte surface antigen CD47	Q08722	CD47	35 kDa	0.28	0.7	[]	3	3	7	4
1750	Switch-associated protein 70	Q9UH65	SWAP70	69 kDa	0.1	5.6	[]	7	7	2	1
1285	Lamin-B2	Q03252	LMNB2	70 kDa	0.32	5.6	[]	2	5	3	1
1072	Eukaryotic translation initiation factor 4 gamma 1	Q04637	EIF4G1	175 kDa	0.26	2	[]	5	8	1	2
1489	Post-GPI attachment to proteins factor 6	Q9HCN3	TMEM8A	85 kDa	0.096	0.2	[]	1	5	6	6
981	Delta-1-pyrroline-5-carboxylate synthase	P54886	ALDH18A1	87 kDa	0.2	INF	[]	4	7	0	0
1490	Pre-B-cell leukemia transcription factor-interacting protein 1	Q96AQ6	PBXIP1	81 kDa	0.34	INF	[]	6	11	0	0
429	Pyruvate dehydrogenase E1 component subunit beta, mitochondrial	P11177	PDHB	39 kDa	0.019	INF	Cereb Exo high, Normal Exo low	8	7	0	0
411	Protein ERGIC-53	P49257	LMAN1	58 kDa	0.0015	INF	Cereb Exo high, Normal Exo low	10	11	0	0
1043	Endoplasmic reticulum aminopeptidase 1	Q9NZ08	ERAP1	107 kDa	0.074	INF	[]	8	12	0	0
1718	Solute carrier family 2, facilitated glucose transporter member 1	P11166	SLC2A1	54 kDa	0.93	1	[]	4	6	5	6
878	Carbonyl reductase [NADPH] 1	P16152	CBR1	30 kDa	0.53	0.9	[]	4	5	5	5
158	Cysteine and glycine-rich protein 1	P21291	CSRP1	21 kDa	0.019	6.3	Cereb Exo high, Normal Exo low	5	6	3	7
132	COP9 signalosome complex subunit 2	P61201	COPS2	52 kDa	0.011	1.4	Cereb Exo high, Normal Exo low	4	4	4	3
241	GDP-L-fucose synthase	Q13630	TSTA3	36 kDa	0.019	2.1	Cereb Exo high, Normal Exo low	5	4	3	4
1746	Sulfhydryl oxidase 1	O00391	QSOX1	83 kDa	0.68	0.9	[]	7	2	4	5
1576	Proteinase-activated receptor 1	P25116	F2R	47 kDa	0.22	0.6	[]	2	5	7	7
1520	Proteasome activator complex subunit 1	Q06323	PSME1	29 kDa	0.94	1	[]	4	5	6	5
550	Unconventional myosin-Va	Q9Y4I1	MYO5A	215 kDa	0.02	1.9	Cereb Exo high, Normal Exo low	6	6	2	3
1038	Elongin-B	Q15370	ELOB	13 kDa	0.58	2.1	[]	5	2	1	2
946	Coxsackievirus and adenovirus receptor	P78310	CXADR	40 kDa	0.64	0.8	[]	4	3	8	4
67	60S ribosomal protein L28	P46779	RPL28	16 kDa	0.044	6.1	Cereb Exo high, Normal Exo low	4	4	0	2
558	Vesicle-trafficking protein SEC22b	O75396	SEC22B	25 kDa	0.0043	3.6	Cereb Exo high, Normal Exo low	7	5	5	2
498	Superoxide dismutase [Mn], mitochondrial	P04179	SOD2	25 kDa	0.013	2.7	Cereb Exo high, Normal Exo low	5	7	5	4
1417	Nucleolar protein 56	O00567	NOP56	66 kDa	0.41	2.2	[]	5	8	4	3
150	Chromobox protein homolog 3	Q13185	CBX3	21 kDa	0.047	4.5	Cereb Exo high, Normal Exo low	7	4	2	2
1861	UTP--glucose-1-phosphate uridylyltransferase	Q16851	UGP2	57 kDa	0.29	1.4	[]	3	4	3	1
1114	GMP reductase 2	Q9P2T1	GMPR2	38 kDa	0.21	1.7	[]	4	5	4	4
1787	Thioredoxin-like protein 1	O43396	TXNL1	32 kDa	0.95	1	[]	6	6	2	1
615	Lactotransferrin	P02788	LTF	78 kDa	0.018	0.5	Cereb Exo low, Normal Exo high	3	4	6	4
1076	Eukaryotic translation initiation factor 6	P56537	EIF6	27 kDa	0.064	2.4	[]	7	5	3	2
541	UDP-glucose 4-epimerase	Q14376	GALE	38 kDa	0.023	3.6	Cereb Exo high, Normal Exo low	9	9	1	1
1079	Exocyst complex component 4	Q96A65	EXOC4	111 kDa	0.15	3.8	[]	10	7	1	3
1837	Tubulin-specific chaperone D	Q9BTW9	TBCD	133 kDa	0.097	4.4	[]	3	7	0	2
1586	Quinone oxidoreductase	Q08257	CRYZ	35 kDa	0.78	1.4	[]	2	7	7	0
321	Mesencephalic astrocyte-derived neurotrophic factor	P55145	MANF	21 kDa	0.042	INF	Cereb Exo high, Normal Exo low	7	4	0	0
62	60S ribosomal protein L21	P46778	RPL21	19 kDa	0.0015	58	Cereb Exo high, Normal Exo low	7	6	0	1
433	Ras GTPase-activating protein-binding protein 1	Q13283	G3BP1	52 kDa	0.033	11	Cereb Exo high, Normal Exo low	8	10	0	1
5	3-hydroxyacyl-CoA dehydrogenase type-2	Q99714	HSD17B10	27 kDa	0.0091	INF	Cereb Exo high, Normal Exo low	9	9	0	0
161	Cytochrome b-c1 complex subunit 2, mitochondrial	P22695	UQCRC2	48 kDa	0.00084	INF	Cereb Exo high, Normal Exo low	6	13	0	0
759	Acyl-protein thioesterase 1	O75608	LYPLA1	25 kDa	0.47	1.2	[]	4	6	4	3
1205	Hsc70-interacting protein	P50502	ST13	41 kDa	0.33	0.7	[]	3	6	2	4
1479	Pleckstrin homology domain-containing family O member 2	Q8TD55	PLEKHO2	53 kDa	0.13	1.4	[]	4	6	4	4
699	60 kDa SS-A/Ro ribonucleoprotein	P10155	TROVE2	61 kDa	0.06	2.4	[]	5	6	4	4
857	COP9 signalosome complex subunit 3	Q9UNS2	COPS3	48 kDa	0.16	2.6	[]	4	4	4	2
1035	Electron transfer flavoprotein subunit beta	P38117	ETFB	28 kDa	0.057	2.1	[]	4	2	2	2
1676	Septin-9	Q9UHD8	44083	65 kDa	0.15	2.8	[]	5	6	4	4
880	Carboxypeptidase D	O75976	CPD	153 kDa	0.8	0.7	[]	4	2	5	1
309	Lysine--tRNA ligase	Q15046	KARS	68 kDa	0.027	3.4	Cereb Exo high, Normal Exo low	4	5	2	3
525	Transportin-1	Q92973	TNPO1	102 kDa	0.02	7.5	Cereb Exo high, Normal Exo low	4	7	2	2
246	General vesicular transport factor p115	O60763	USO1	108 kDa	0.013	1.4	Cereb Exo high, Normal Exo low	6	7	3	2
1597	Ragulator complex protein LAMTOR2	Q9Y2Q5	LAMTOR2	14 kDa	0.87	1	[]	2	3	7	3
1568	Protein transport protein Sec16A	O15027	SEC16A	252 kDa	0.96	1	[]	5	3	7	2
1118	GTP-binding protein SAR1a	Q9NR31	SAR1A	22 kDa	0.15	2.7	[]	6	7	4	2
875	Calponin-3	Q15417	CNN3	36 kDa	0.91	1	[]	5	6	6	3
24	40S ribosomal protein S6	P62753	RPS6	29 kDa	0.0042	7.7	Cereb Exo high, Normal Exo low	4	6	1	3
1216	Importin subunit alpha-4	O00505	KPNA3	58 kDa	0.14	2.2	[]	5	3	3	1
1939	cAMP-dependent protein kinase type II-alpha regulatory subunit	P13861	PRKAR2A	46 kDa	0.11	3.1	[]	5	6	4	3
1747	Sulfotransferase 4A1	Q9BR01	SULT4A1	33 kDa	0.17	0.7	[]	2	2	4	2
1913	Voltage-dependent anion-selective channel protein 3	Q9Y277	VDAC3	31 kDa	0.14	3.5	[]	6	6	4	2
311	Lysophospholipid acyltransferase 7	Q96N66	MBOAT7	53 kDa	0.012	11	Cereb Exo high, Normal Exo low	7	9	1	2
1670	Secretory carrier-associated membrane protein 2	O15127	SCAMP2	37 kDa	0.86	0.9	[]	3	6	6	4
304	Leucine-rich repeat-containing protein 59	Q96AG4	LRRC59	35 kDa	0.00012	20	Cereb Exo high, Normal Exo low	8	5	1	1
446	Reticulocalbin-3	Q96D15	RCN3	37 kDa	0.00059	30	Cereb Exo high, Normal Exo low	6	11	1	1
1711	Small nuclear ribonucleoprotein Sm D1	P62314	SNRPD1	13 kDa	0.3	2.1	[]	6	5	3	4
474	Serum paraoxonase/arylesterase 2	Q15165	PON2	39 kDa	0.0094	80	Cereb Exo high, Normal Exo low	8	7	1	1
495	Succinate--CoA ligase [GDP-forming] subunit beta, mitochondrial	Q96I99	SUCLG2	47 kDa	0.011	53	Cereb Exo high, Normal Exo low	6	5	0	1
1556	Protein disulfide-isomerase A5	Q14554	PDIA5	60 kDa	0.17	INF	[]	9	6	0	0
431	RNA 3'-terminal phosphate cyclase	O00442	RTCA	39 kDa	0.035	3.9	Cereb Exo high, Normal Exo low	6	7	3	4
1432	PDZ domain-containing protein GIPC1	O14908	GIPC1	36 kDa	0.16	1.9	[]	5	6	4	3
1850	Tyrosine-protein phosphatase non-receptor type 11	Q06124	PTPN11	68 kDa	0.37	1.3	[]	5	5	4	4
950	Cullin-2	Q13617	CUL2	87 kDa	0.69	0.8	[]	4	5	2	3
1428	Omega-amidase NIT2	Q9NQR4	NIT2	31 kDa	0.19	2.3	[]	3	4	4	3
632	Putative sodium-coupled neutral amino acid transporter 7	Q9NVC3	SLC38A7	50 kDa	0.0078	0.8	Cereb Exo low, Normal Exo high	3	3	4	6
1184	Heme-binding protein 2	Q9Y5Z4	HEBP2	23 kDa	0.28	1.4	[]	4	6	4	4
795	Angiotensinogen	P01019	AGT	53 kDa	0.082	0.7	[]	5	3	4	5
544	Ubiquitin-conjugating enzyme E2 D3	P61077 (+1)	UBE2D3	17 kDa	0.031	1.4	Cereb Exo high, Normal Exo low	5	3	4	3
1719	Solute carrier family 2, facilitated glucose transporter member 6	Q9UGQ3	SLC2A6	55 kDa	0.22	1.5	[]	2	3	4	3
652	V-type proton ATPase subunit S1	Q15904	ATP6AP1	52 kDa	0.022	0.2	Cereb Exo low, Normal Exo high	4	3	2	2
64	60S ribosomal protein L26	P61254	RPL26	17 kDa	0.0019	6.3	Cereb Exo high, Normal Exo low	6	4	2	3
842	C-terminal-binding protein 1	Q13363	CTBP1	48 kDa	0.28	1.8	[]	3	6	3	2
1292	Latexin	Q9BS40	LXN	26 kDa	0.21	1.1	[]	3	3	3	2
1874	Ubiquitin-conjugating enzyme E2 variant 1	Q13404	UBE2V1	16 kDa	0.57	1.5	[]	1	4	1	2
1214	Importin subunit alpha-1	P52292	KPNA2	58 kDa	0.058	4	[]	4	4	2	3
442	Ras-related protein Rab-32	Q13637	RAB32	25 kDa	0.016	2.5	Cereb Exo high, Normal Exo low	6	5	2	3
783	Alpha-1-antitrypsin	P01009	SERPINA1	47 kDa	0.088	0.6	[]	3	4	5	3
1683	Serine/threonine-protein kinase 24	Q9Y6E0	STK24	49 kDa	0.41	1.9	[]	2	5	6	2
461	Sepiapterin reductase	P35270	SPR	28 kDa	0.012	3.1	Cereb Exo high, Normal Exo low	6	5	4	4
1321	Malignant T-cell-amplified sequence 1	Q9ULC4	MCTS1	21 kDa	0.26	2.3	[]	6	3	3	4
975	DNA-(apurinic or apyrimidinic site) lyase	P27695	APEX1	36 kDa	0.35	1.3	[]	4	7	4	4
706	60S ribosomal protein L22	P35268	RPL22	15 kDa	0.058	1.6	[]	6	6	5	3
1403	Nicotinamide N-methyltransferase	P40261	NNMT	30 kDa	0.18	2.4	[]	7	4	7	2
730	AP-2 complex subunit sigma	P53680	AP2S1	17 kDa	0.09	1.3	[]	5	4	3	3
1331	Metallothionein-2	P02795	MT2A	6 kDa	0.12	1.5	[]	5	6	4	4
988	Dickkopf-related protein 3	Q9UBP4	DKK3	38 kDa	0.061	0.1	[]	2	4	6	6
307	Long-chain-fatty-acid--CoA ligase 4	O60488	ACSL4	79 kDa	0.022	6.9	Cereb Exo high, Normal Exo low	2	5	0	0
329	Mitochondrial import receptor subunit TOM70	O94826	TOMM70	67 kDa	0.029	11	Cereb Exo high, Normal Exo low	8	6	2	2
1600	Ran GTPase-activating protein 1	P46060	RANGAP1	64 kDa	0.5	0.2	[]	7	5	5	2
1059	Eukaryotic peptide chain release factor GTP-binding subunit ERF3A	P15170	GSPT1	56 kDa	0.17	2.5	[]	4	6	4	2
1790	Thrombomodulin	P07204	THBD	60 kDa	0.55	0.6	[]	4	6	5	3
1917	WASH complex subunit 4	Q2M389	WASHC4	136 kDa	0.42	4.8	[]	7	3	4	4
320	Membrane-associated progesterone receptor component 2	O15173	PGRMC2	24 kDa	0.012	71	Cereb Exo high, Normal Exo low	6	8	0	1
289	Insulin-like growth factor 2 mRNA-binding protein 3	O00425	IGF2BP3	64 kDa	0.00063	120	Cereb Exo high, Normal Exo low	6	8	0	1
1073	Eukaryotic translation initiation factor 4 gamma 2	P78344	EIF4G2	102 kDa	0.2	INF	[]	5	7	0	0
79	ATP synthase F(0) complex subunit B1, mitochondrial	P24539	ATP5PB	29 kDa	0.0035	INF	Cereb Exo high, Normal Exo low	8	10	0	0
401	Prolyl 3-hydroxylase 3	Q8IVL6	P3H3	82 kDa	0.022	INF	Cereb Exo high, Normal Exo low	7	9	0	0
1351	Multidrug resistance-associated protein 4	O15439	ABCC4	150 kDa	0.46	0.4	[]	3	3	3	5
886	Casein kinase II subunit alpha'	P19784	CSNK2A2	41 kDa	0.32	2.5	[]	5	4	5	4
105	Adenosine kinase	P55263	ADK	41 kDa	0.0021	2	Cereb Exo high, Normal Exo low	4	2	4	2
1060	Eukaryotic peptide chain release factor subunit 1	P62495	ETF1	49 kDa	0.16	2.3	[]	4	3	3	3
1916	Volume-regulated anion channel subunit LRRC8C	Q8TDW0	LRRC8C	92 kDa	0.38	2.3	[]	2	5	4	4
1816	Transmembrane 9 superfamily member 2	Q99805	TM9SF2	76 kDa	0.19	1.6	[]	4	2	3	3
1301	Low molecular weight phosphotyrosine protein phosphatase	P24666	ACP1	18 kDa	0.12	0.8	[]	6	6	3	2
792	Angiopoietin-1 receptor	Q02763	TEK	126 kDa	0.98	1	[]	2	3	6	3
1382	NEDD8-activating enzyme E1 catalytic subunit	Q8TBC4	UBA3	52 kDa	0.36	0.4	[]	3	5	5	3
494	Succinate--CoA ligase [ADP-forming] subunit beta, mitochondrial	Q9P2R7	SUCLA2	50 kDa	0.01	2	Cereb Exo high, Normal Exo low	5	5	4	3
1824	Trifunctional purine biosynthetic protein adenosine-3	P22102	GART	108 kDa	0.07	1.5	[]	5	5	2	3
540	Twinfilin-2	Q6IBS0	TWF2	40 kDa	0.043	1.3	Cereb Exo high, Normal Exo low	4	6	3	3
1471	Phytanoyl-CoA hydroxylase-interacting protein-like	Q96FC7	PHYHIPL	42 kDa	0.27	0.8	[]	3	3	3	2
189	Dynactin subunit 2	Q13561	DCTN2	44 kDa	0.047	2.5	Cereb Exo high, Normal Exo low	5	9	3	2
1774	Target of Myb protein 1	O60784	TOM1	54 kDa	0.82	1.2	[]	4	3	3	1
979	Deleted in autism-related protein 1	Q9H7Y0	CXorf36	49 kDa	0.18	0.7	[]	2	3	8	3
1074	Eukaryotic translation initiation factor 5	P55010	EIF5	49 kDa	0.078	2.2	[]	5	3	2	2
1506	Profilin-2	P35080	PFN2	15 kDa	0.3	1.1	[]	4	5	4	4
40	40S ribosomal protein S25	P62851	RPS25	14 kDa	0.0048	5.4	Cereb Exo high, Normal Exo low	3	4	2	2
1299	Lipoma-preferred partner	Q93052	LPP	66 kDa	0.14	11	[]	5	8	4	1
176	Developmentally-regulated GTP-binding protein 2	P55039	DRG2	41 kDa	0.0044	3	Cereb Exo high, Normal Exo low	3	4	3	5
1748	Superoxide dismutase [Cu-Zn]	P00441	SOD1	16 kDa	0.5	0.8	[]	2	4	6	4
1777	Teneurin-3	Q9P273	TENM3	301 kDa	0.57	0.7	[]	1	2	3	2
240	Fumarate hydratase, mitochondrial	P07954	FH	55 kDa	0.018	3.1	Cereb Exo high, Normal Exo low	6	4	4	2
1273	Kininogen-1	P01042	KNG1	72 kDa	0.087	1.7	[]	5	4	2	5
30	40S ribosomal protein S12	P25398	RPS12	15 kDa	0.044	50	Cereb Exo high, Normal Exo low	4	7	0	1
500	Syntaxin-2	P32856	STX2	33 kDa	0.027	1.6	Cereb Exo high, Normal Exo low	5	5	4	4
1848	Tyrosine-protein kinase Lyn	P07948	LYN	59 kDa	0.12	0.7	[]	1	2	1	1
520	Transmembrane emp24 domain-containing protein 9	Q9BVK6	TMED9	27 kDa	0.025	7	Cereb Exo high, Normal Exo low	4	7	1	1
454	RuvB-like 2	Q9Y230	RUVBL2	51 kDa	0.025	21	Cereb Exo high, Normal Exo low	8	6	2	0
172	Dedicator of cytokinesis protein 4	Q8N1I0	DOCK4	225 kDa	0.026	INF	Cereb Exo high, Normal Exo low	8	7	0	0
357	Nodal modulator 3	P69849 (+1)	NOMO3	134 kDa	0.00092	INF	Cereb Exo high, Normal Exo low	8	8	0	0
1740	Stomatin-like protein 2, mitochondrial	Q9UJZ1	STOML2	39 kDa	0.06	INF	[]	7	11	0	0
1856	UDP-glucuronic acid decarboxylase 1	Q8NBZ7	UXS1	48 kDa	0.4	1.1	[]	5	4	3	4
1860	UPF0577 protein KIAA1324-like	A8MWY0	KIAA1324L	114 kDa	0.28	3.3	[]	4	5	2	5
1709	Signal transducing adapter molecule 2	O75886	STAM2	58 kDa	0.55	0.7	[]	2	4	3	3
1531	Proteasome subunit beta type-7	Q99436	PSMB7	30 kDa	0.19	2.2	[]	3	3	5	2
366	PDZ and LIM domain protein 7	Q9NR12	PDLIM7	50 kDa	0.00014	4	Cereb Exo high, Normal Exo low	5	6	2	2
1812	Translationally-controlled tumor protein	P13693	TPT1	20 kDa	0.21	1.7	[]	3	3	4	3
753	Actin-related protein 2/3 complex subunit 5	O15511	ARPC5	16 kDa	0.061	3.2	[]	4	7	2	3
133	COP9 signalosome complex subunit 8	Q99627	COPS8	23 kDa	0.0015	2.9	Cereb Exo high, Normal Exo low	5	4	2	3
987	Developmentally-regulated GTP-binding protein 1	Q9Y295	DRG1	41 kDa	0.082	1.5	[]	4	3	3	3
1703	Sialin	Q9NRA2	SLC17A5	55 kDa	0.56	1.5	[]	3	3	2	3
1871	Ubiquitin-conjugating enzyme E2 K	P61086	UBE2K	22 kDa	0.92	1	[]	5	5	4	3
1553	Protein XRP2	O75695	RP2	40 kDa	0.13	0.4	[]	2	1	2	3
1154	Golgi-associated plant pathogenesis-related protein 1	Q9H4G4	GLIPR2	17 kDa	0.77	1	[]	5	5	3	4
1912	Vitamin K-dependent protein S	P07225	PROS1	75 kDa	0.053	0.6	[]	3	4	4	6
1637	Receptor-type tyrosine-protein phosphatase kappa	Q15262	PTPRK	162 kDa	0.14	3.4	[]	3	6	2	2
720	ADP-ribosylation factor-like protein 3	P36405	ARL3	20 kDa	0.81	1.1	[]	4	3	4	4
945	Costars family protein ABRACL	Q9P1F3	ABRACL	9 kDa	0.84	1.1	[]	3	8	3	4
1512	Proliferating cell nuclear antigen	P12004	PCNA	29 kDa	0.4	22	[]	2	5	1	3
749	Acidic leucine-rich nuclear phosphoprotein 32 family member A	P39687	ANP32A	29 kDa	0.46	0.7	[]	2	5	4	3
850	CD166 antigen	Q13740	ALCAM	65 kDa	0.42	0.4	[]	1	3	6	6
1928	Xaa-Pro dipeptidase	P12955	PEPD	55 kDa	0.21	2.6	[]	3	3	4	1
821	Basic leucine zipper and W2 domain-containing protein 2	Q9Y6E2	BZW2	48 kDa	0.5	1.3	[]	4	3	2	3
1761	Syntaxin-7	O15400	STX7	30 kDa	0.53	0.7	[]	2	3	6	6
1538	Protein FAM171A1	Q5VUB5	FAM171A1	98 kDa	0.32	1.7	[]	4	3	6	1
1598	Ragulator complex protein LAMTOR3	Q9UHA4	LAMTOR3	14 kDa	0.7	0.9	[]	4	3	6	2
60	60S ribosomal protein L15	P61313	RPL15	24 kDa	0.0084	3.3	Cereb Exo high, Normal Exo low	5	6	3	2
731	AP-3 complex subunit beta-1	O00203	AP3B1	121 kDa	0.25	INF	[]	3	4	0	0
1725	Sorting nexin-1	Q13596	SNX1	59 kDa	0.2	9.8	[]	5	7	0	1
300	Lanosterol synthase	P48449	LSS	83 kDa	0.0043	20	Cereb Exo high, Normal Exo low	4	7	0	1
1191	Heterogeneous nuclear ribonucleoprotein U-like protein 1	Q9BUJ2	HNRNPUL1	96 kDa	0.083	INF	[]	5	4	0	1
276	Heterogeneous nuclear ribonucleoprotein R	O43390	HNRNPR	71 kDa	0.0037	INF	Cereb Exo high, Normal Exo low	3	4	0	0
183	DnaJ homolog subfamily C member 10	Q8IXB1	DNAJC10	91 kDa	0.0051	INF	Cereb Exo high, Normal Exo low	8	9	0	0
187	Dolichyl-diphosphooligosaccharide--protein glycosyltransferase subunit STT3A	P46977	STT3A	81 kDa	0.022	INF	Cereb Exo high, Normal Exo low	5	6	0	0
517	Translocon-associated protein subunit alpha	P43307	SSR1	32 kDa	0.029	INF	Cereb Exo high, Normal Exo low	7	6	0	0
286	Inhibitor of nuclear factor kappa-B kinase-interacting protein	Q70UQ0	IKBIP	39 kDa	0.045	INF	Cereb Exo high, Normal Exo low	7	8	0	0
817	Attractin	O75882	ATRN	159 kDa	0.052	0.7	[]	2	4	4	4
896	Cation-dependent mannose-6-phosphate receptor	P20645	M6PR	31 kDa	0.48	1.2	[]	2	3	4	3
1895	Vacuolar protein sorting-associated protein 28 homolog	Q9UK41	VPS28	25 kDa	0.16	0.6	[]	4	5	3	2
870	Calcium-dependent secretion activator 1	Q9ULU8	CADPS	153 kDa	0.5	1.5	[]	2	3	2	2
581	Apolipoprotein E	P02649	APOE	36 kDa	0.0034	0.4	Cereb Exo low, Normal Exo high	2	4	5	5
1211	IST1 homolog	P53990	IST1	40 kDa	1	1	[]	3	5	3	4
1559	Protein farnesyltransferase/geranylgeranyltransferase type-1 subunit alpha	P49354	FNTA	44 kDa	0.77	1.2	[]	3	2	8	2
872	Calcyclin-binding protein	Q9HB71	CACYBP	26 kDa	0.36	10	[]	4	6	1	1
1785	Thioredoxin domain-containing protein 17	Q9BRA2	TXNDC17	14 kDa	0.53	2	[]	1	2	5	1
1730	Spermine synthase	P52788	SMS	41 kDa	0.23	2.2	[]	4	4	3	4
1429	Osteopetrosis-associated transmembrane protein 1	Q86WC4	OSTM1	37 kDa	0.58	1.4	[]	4	5	3	4
294	Isovaleryl-CoA dehydrogenase, mitochondrial	P26440	IVD	47 kDa	0.049	14	Cereb Exo high, Normal Exo low	7	4	1	1
1695	Serine/threonine-protein phosphatase 2A activator	Q15257	PTPA	41 kDa	0.085	0.8	[]	2	3	5	4
1068	Eukaryotic translation initiation factor 3 subunit H	O15372	EIF3H	40 kDa	0.63	1.9	[]	2	6	3	1
1880	Unconventional myosin-Ie	Q12965	MYO1E	127 kDa	0.063	5.9	[]	4	7	1	1
1932	Zinc transporter ZIP14	Q15043	SLC39A14	54 kDa	0.49	1.2	[]	3	5	3	4
1831	Tropomodulin-3	Q9NYL9	TMOD3	40 kDa	0.07	29	[]	4	7	2	1
4	2-oxoglutarate dehydrogenase, mitochondrial	Q02218	OGDH	116 kDa	0.046	INF	Cereb Exo high, Normal Exo low	4	6	0	0
65	60S ribosomal protein L27	P61353	RPL27	16 kDa	0.035	25	Cereb Exo high, Normal Exo low	5	5	0	1
236	Filamin-binding LIM protein 1	Q8WUP2	FBLIM1	41 kDa	0.015	13	Cereb Exo high, Normal Exo low	6	5	0	2
313	MMS19 nucleotide excision repair protein homolog	Q96T76	MMS19	113 kDa	0.015	9.5	Cereb Exo high, Normal Exo low	4	6	2	0
68	60S ribosomal protein L31	P62899	RPL31	14 kDa	0.018	16	Cereb Exo high, Normal Exo low	4	5	2	0
1617	Ras-related protein Rab-4B	P61018	RAB4B	24 kDa	0.62	0.6	[]	1	0	2	1
1231	Insulin-like growth factor 2 mRNA-binding protein 2	Q9Y6M1	IGF2BP2	66 kDa	0.062	190	[]	8	5	1	0
1573	Protein unc-45 homolog A	Q9H3U1	UNC45A	103 kDa	0.07	INF	[]	4	8	0	0
1365	N(G),N(G)-dimethylarginine dimethylaminohydrolase 1	O94760	DDAH1	31 kDa	0.6	0.9	[]	2	3	4	4
1360	Myelin protein zero-like protein 1	O95297	MPZL1	29 kDa	0.058	0.8	[]	3	2	4	3
1519	Prostaglandin reductase 1	Q14914	PTGR1	36 kDa	0.28	2.6	[]	3	1	2	3
1146	Glycogen debranching enzyme	P35573	AGL	175 kDa	0.53	1.4	[]	5	4	4	2
1398	Neutral amino acid transporter A	P43007	SLC1A4	56 kDa	0.76	0.8	[]	3	4	4	3
1142	Glutathione hydrolase 5 proenzyme	P36269	GGT5	62 kDa	0.44	1.6	[]	2	3	5	2
1435	Paxillin	P49023	PXN	65 kDa	0.17	1.6	[]	5	5	3	2
434	Ras-interacting protein 1	Q5U651	RASIP1	103 kDa	0.0055	7.2	Cereb Exo high, Normal Exo low	5	6	2	2
1463	Phospholipid scramblase 1	O15162	PLSCR1	35 kDa	0.98	1	[]	2	3	2	4
1686	Serine/threonine-protein kinase	O95747	OXSR1	58 kDa	0.068	2.2	[]	5	5	2	2
1680	Serine/arginine-rich splicing factor 2	Q01130	SRSF2	25 kDa	0.093	0.8	[]	3	4	4	5
1608	Ras-related GTP-binding protein B	Q5VZM2	RRAGB	43 kDa	0.52	1.7	[]	2	4	4	2
252	Glutaredoxin-3	O76003	GLRX3	37 kDa	0.043	5.9	Cereb Exo high, Normal Exo low	4	5	1	1
1132	Glucosamine-6-phosphate isomerase 1	P46926	GNPDA1	33 kDa	0.18	INF	[]	2	4	0	0
1543	Protein RCC2	Q9P258	RCC2	56 kDa	0.17	8.5	[]	1	3	0	1
585	Calcium homeostasis modulator protein 5	Q8N5C1	CALHM5	35 kDa	0.036	0.2	Cereb Exo low, Normal Exo high	1	3	4	5
1316	Macrophage migration inhibitory factor	P14174	MIF	12 kDa	0.57	1.1	[]	2	3	3	4
1712	Small nuclear ribonucleoprotein Sm D3	P62318	SNRPD3	14 kDa	0.14	1.6	[]	3	2	2	1
1663	SH3 domain-binding protein 4	Q9P0V3	SH3BP4	107 kDa	0.79	1.5	[]	4	1	2	1
1155	Golgin subfamily A member 7	Q7Z5G4	GOLGA7	16 kDa	0.26	3	[]	5	5	2	2
405	Proteasome adapter and scaffold protein ECM29	Q5VYK3	ECPAS	204 kDa	0.012	2.8	Cereb Exo high, Normal Exo low	5	4	2	1
1282	Lactoylglutathione lyase	Q04760	GLO1	21 kDa	0.55	2.9	[]	3	4	5	1
573	ATP-binding cassette sub-family A member 3	Q99758	ABCA3	191 kDa	0.00069	0.02	Cereb Exo low, Normal Exo high	0	1	3	4
287	Inosine-5'-monophosphate dehydrogenase 2	P12268	IMPDH2	56 kDa	0.0077	19	Cereb Exo high, Normal Exo low	5	6	1	1
101	Acyl-coenzyme A thioesterase 9, mitochondrial	Q9Y305	ACOT9	50 kDa	0.0034	21	Cereb Exo high, Normal Exo low	4	7	1	1
36	40S ribosomal protein S20	P60866	RPS20	13 kDa	0.00096	3.7	Cereb Exo high, Normal Exo low	3	4	2	2
1493	Prefoldin subunit 5	Q99471	PFDN5	17 kDa	0.59	1.4	[]	3	6	3	3
181	DnaJ homolog subfamily B member 11	Q9UBS4	DNAJB11	41 kDa	0.017	44	Cereb Exo high, Normal Exo low	6	4	1	0
1892	Vacuolar protein sorting-associated protein 4B	O75351	VPS4B	49 kDa	0.39	35	[]	2	4	2	0
1726	Sorting nexin-3	O60493	SNX3	19 kDa	0.3	13	[]	3	4	1	0
770	Afadin	P55196	AFDN	207 kDa	0.13	3.6	[]	5	5	2	0
1571	Protein transport protein Sec24D	O94855	SEC24D	113 kDa	0.49	2.8	[]	5	5	0	3
403	Prolyl 4-hydroxylase subunit alpha-2	O15460	P4HA2	61 kDa	0.0026	INF	Cereb Exo high, Normal Exo low	6	8	0	0
475	Sideroflexin-1	Q9H9B4	SFXN1	36 kDa	0.0049	INF	Cereb Exo high, Normal Exo low	4	5	0	0
882	Carnitine O-palmitoyltransferase 1, liver isoform	P50416	CPT1A	88 kDa	0.33	INF	[]	7	3	0	0
310	Lysophosphatidylcholine acyltransferase 2	Q7L5N7	LPCAT2	60 kDa	0.00062	INF	Cereb Exo high, Normal Exo low	3	4	0	0
1662	SH3 domain-binding glutamic acid-rich-like protein	O75368	SH3BGRL	13 kDa	0.29	1.3	[]	3	4	4	3
1105	Formin-like protein 2	Q96PY5	FMNL2	123 kDa	0.87	1	[]	2	3	4	2
1187	Heparan-alpha-glucosaminide N-acetyltransferase	Q68CP4	HGSNAT	73 kDa	0.5	0.8	[]	2	4	3	3
1755	Synaptobrevin homolog YKT6	O15498	YKT6	22 kDa	0.15	0.6	[]	2	3	2	3
588	Coagulation factor V	P12259	F5	252 kDa	0.009	0.5	Cereb Exo low, Normal Exo high	2	2	4	5
1673	Septin-5	Q99719	44079	43 kDa	0.12	0.7	[]	2	2	3	3
818	BAG family molecular chaperone regulator 5	Q9UL15	BAG5	51 kDa	0.95	1	[]	2	3	5	4
1411	Nuclear protein localization protein 4 homolog	Q8TAT6	NPLOC4	68 kDa	0.87	1.2	[]	2	4	2	1
1104	Follistatin-related protein 1	Q12841	FSTL1	35 kDa	0.57	1.3	[]	1	2	1	2
908	Charged multivesicular body protein 6	Q96FZ7	CHMP6	23 kDa	0.37	1.5	[]	2	4	2	4
1128	Gasdermin-E	O60443	GSDME	55 kDa	0.86	0.8	[]	1	4	1	5
1303	Lymphocyte function-associated antigen 3	P19256	CD58	28 kDa	0.19	0.8	[]	3	4	3	4
1339	Mitochondrial fission 1 protein	Q9Y3D6	FIS1	17 kDa	0.079	1.6	[]	5	4	3	3
118	Apoptosis regulator BAX	Q07812	BAX	21 kDa	0.011	9.4	Cereb Exo high, Normal Exo low	4	6	1	2
1896	Vacuolar protein sorting-associated protein 29	Q9UBQ0	VPS29	21 kDa	0.76	1.3	[]	1	2	3	2
1521	Proteasome activator complex subunit 2	Q9UL46	PSME2	27 kDa	0.53	1.5	[]	4	4	2	1
1248	Interleukin enhancer-binding factor 3	Q12906	ILF3	95 kDa	0.49	1.3	[]	2	1	1	2
1067	Eukaryotic translation initiation factor 3 subunit D	O15371	EIF3D	64 kDa	0.064	0.5	[]	3	3	2	1
1655	Ribosome maturation protein SBDS	Q9Y3A5	SBDS	29 kDa	0.2	4.8	[]	3	2	0	2
598	Dual specificity protein phosphatase 3	P51452	DUSP3	20 kDa	0.037	0.4	Cereb Exo low, Normal Exo high	1	2	3	3
1898	Vacuolar protein sorting-associated protein 37B	Q9H9H4	VPS37B	31 kDa	0.85	1.3	[]	2	5	3	3
1498	Probable ATP-dependent RNA helicase DDX6	P26196	DDX6	54 kDa	0.087	5.3	[]	5	4	0	1
396	Programmed cell death protein 10	Q9BUL8	PDCD10	25 kDa	0.0044	4.4	Cereb Exo high, Normal Exo low	4	5	1	4
1537	Protein FAM98A	Q8NCA5	FAM98A	55 kDa	0.13	6.8	[]	3	5	2	1
1071	Eukaryotic translation initiation factor 3 subunit M	Q7L2H7	EIF3M	43 kDa	0.077	3.6	[]	4	4	3	1
1937	cAMP-dependent protein kinase catalytic subunit alpha	P17612	PRKACA	41 kDa	0.14	2.5	[]	4	4	1	1
901	Cell cycle and apoptosis regulator protein 2	Q8N163	CCAR2	103 kDa	0.26	4.1	[]	4	6	2	1
1938	cAMP-dependent protein kinase type I-alpha regulatory subunit	P10644	PRKAR1A	43 kDa	0.056	3.4	[]	3	4	2	2
365	PDZ and LIM domain protein 5	Q96HC4	PDLIM5	64 kDa	0.014	2.8	Cereb Exo high, Normal Exo low	4	6	1	1
6	3-ketoacyl-CoA thiolase, peroxisomal	P09110	ACAA1	44 kDa	0.0017	7.2	Cereb Exo high, Normal Exo low	5	6	1	1
874	Calponin-2	Q99439	CNN2	34 kDa	0.27	1.4	[]	4	3	4	3
41	40S ribosomal protein S26	P62854	RPS26	13 kDa	0.0085	3.6	Cereb Exo high, Normal Exo low	5	5	2	2
895	Cathepsin Z	Q9UBR2	CTSZ	34 kDa	0.29	4.9	[]	4	4	2	2
1130	Glia maturation factor beta	P60983	GMFB	17 kDa	0.19	1.5	[]	4	3	3	3
208	Elongin-C	Q15369	ELOC	12 kDa	0.0095	4	Cereb Exo high, Normal Exo low	4	5	1	3
1218	Importin subunit alpha-7	O60684	KPNA6	60 kDa	0.25	51	[]	5	7	1	1
1648	Rho-associated protein kinase 2	O75116	ROCK2	161 kDa	0.31	570	[]	4	5	0	2
518	Transmembrane 9 superfamily member 3	Q9HD45	TM9SF3	68 kDa	0.0019	INF	Cereb Exo high, Normal Exo low	4	4	0	0
1707	Signal recognition particle subunit SRP72	O76094	SRP72	75 kDa	0.55	1.7	[]	4	6	2	0
1814	Translocon-associated protein subunit delta	P51571	SSR4	19 kDa	0.075	INF	[]	6	6	0	0
317	Mannosyl-oligosaccharide glucosidase	Q13724	MOGS	92 kDa	0.028	INF	Cereb Exo high, Normal Exo low	3	5	0	0
200	ERO1-like protein alpha	Q96HE7	ERO1A	54 kDa	0.0085	INF	Cereb Exo high, Normal Exo low	6	7	0	0
1918	WD repeat and FYVE domain-containing protein 1	Q8IWB7	WDFY1	46 kDa	0.44	2.4	[]	3	2	3	4
1599	Ragulator complex protein LAMTOR5	O43504	LAMTOR5	10 kDa	0.71	1.2	[]	3	4	3	3
900	Caveolin-2	P51636	CAV2	18 kDa	0.77	0.8	[]	2	3	2	3
1357	Myc box-dependent-interacting protein 1	O00499	BIN1	65 kDa	0.71	0.7	[]	4	2	6	2
1189	Heterogeneous nuclear ribonucleoprotein A/B	Q99729	HNRNPAB	36 kDa	0.73	0.7	[]	2	3	4	4
1550	Protein SET	Q01105	SET	33 kDa	0.17	1.4	[]	3	2	2	3
1065	Eukaryotic translation initiation factor 2A	Q9BY44	EIF2A	65 kDa	0.61	0.8	[]	2	2	2	2
1026	EF-hand calcium-binding domain-containing protein 14	O75071	EFCAB14	55 kDa	0.85	0.9	[]	2	2	3	2
130	CD99 antigen	P14209	CD99	19 kDa	0.00087	9.6	Cereb Exo high, Normal Exo low	2	3	2	1
1784	Thioredoxin	P10599	TXN	12 kDa	0.69	1.4	[]	3	1	1	3
1792	Thymosin beta-4	P62328	TMSB4X	5 kDa	0.51	1.9	[]	2	1	0	1
664	1-phosphatidylinositol 4,5-bisphosphate phosphodiesterase gamma-1	P19174	PLCG1	149 kDa	0.21	3.2	[]	3	2	2	1
69	60S ribosomal protein L32	P62910	RPL32	16 kDa	0.015	5.7	Cereb Exo high, Normal Exo low	2	4	1	1
1452	Phosphatidylinositol-binding clathrin assembly protein	Q13492	PICALM	71 kDa	0.69	1.1	[]	4	3	3	1
1822	Transmembrane protein 181	Q9P2C4	TMEM181	69 kDa	0.69	2.1	[]	0	3	0	1
649	Uroporphyrinogen decarboxylase	P06132	UROD	41 kDa	< 0.00010	0.2	Cereb Exo low, Normal Exo high	1	1	3	3
1182	Heme oxygenase 2	P30519	HMOX2	36 kDa	0.84	1.2	[]	4	3	3	1
168	Cytoplasmic dynein 1 light intermediate chain 1	Q9Y6G9	DYNC1LI1	57 kDa	0.034	2.6	Cereb Exo high, Normal Exo low	2	3	2	1
468	Serine/threonine-protein kinase PAK 1	Q13153	PAK1	61 kDa	0.02	10	Cereb Exo high, Normal Exo low	3	5	0	2
225	Eukaryotic translation initiation factor 3 subunit F	O00303	EIF3F	38 kDa	0.017	9.5	Cereb Exo high, Normal Exo low	4	4	1	0
1362	Myosin light chain 1/3, skeletal muscle isoform	P05976	MYL1	21 kDa	0.27	13	[]	5	4	1	1
1005	DnaJ homolog subfamily A member 2	O60884	DNAJA2	46 kDa	0.53	1.5	[]	3	3	2	1
663	1-phosphatidylinositol 4,5-bisphosphate phosphodiesterase beta-3	Q01970	PLCB3	139 kDa	0.49	2.7	[]	2	2	3	2
776	Aldehyde dehydrogenase X, mitochondrial	P30837	ALDH1B1	57 kDa	0.29	26	[]	4	5	1	2
486	Small nuclear ribonucleoprotein-associated protein N	P63162	SNRPN	25 kDa	0.0071	3.1	Cereb Exo high, Normal Exo low	3	4	1	1
1796	Tissue factor pathway inhibitor	P10646	TFPI	35 kDa	0.62	2.2	[]	1	5	3	4
644	Testican-1	Q08629	SPOCK1	49 kDa	0.045	0.2	Cereb Exo low, Normal Exo high	2	1	5	5
1451	Phosphatidylinositol transfer protein beta isoform	P48739	PITPNB	32 kDa	0.57	2.5	[]	1	6	3	0
314	MOB-like protein phocein	Q9Y3A3	MOB4	26 kDa	0.00056	1.9	Cereb Exo high, Normal Exo low	4	5	2	3
450	Rho GTPase-activating protein 17	Q68EM7	ARHGAP17	95 kDa	0.004	18	Cereb Exo high, Normal Exo low	5	4	2	0
1783	Thimet oligopeptidase	P52888	THOP1	79 kDa	0.24	13	[]	5	4	0	1
1251	Isochorismatase domain-containing protein 2	Q96AB3	ISOC2	22 kDa	0.37	3.5	[]	4	2	2	0
1497	Presenilin-2	P49810	PSEN2	50 kDa	0.33	0.1	[]	0	4	3	2
1015	Dynamin-3	Q9UQ16	DNM3	98 kDa	0.83	1.3	[]	1	0	2	0
134	Calcium-binding mitochondrial carrier protein Aralar2	Q9UJS0	SLC25A13	74 kDa	0.00074	INF	Cereb Exo high, Normal Exo low	4	6	0	0
869	Calcium-binding protein 39	Q9Y376	CAB39	40 kDa	0.43	0.6	[]	2	2	3	2
1131	Glucosamine 6-phosphate N-acetyltransferase	Q96EK6	GNPNAT1	21 kDa	0.23	1.3	[]	4	4	3	2
1456	Phosphoglucomutase-2	Q96G03	PGM2	68 kDa	0.89	0.9	[]	2	2	2	2
1372	NAD(P)H-hydrate epimerase	Q8NCW5	NAXE	32 kDa	0.19	0.5	[]	1	2	3	3
1250	Isochorismatase domain-containing protein 1	Q96CN7	ISOC1	32 kDa	0.52	0.8	[]	4	2	4	3
1272	Kinectin	Q86UP2	KTN1	156 kDa	0.35	0.5	[]	2	2	3	3
156	Collagen alpha-1(VIII) chain	P27658	COL8A1	73 kDa	0.039	1.7	Cereb Exo high, Normal Exo low	2	2	3	2
1036	Elongation factor 1-beta	P24534	EEF1B2	25 kDa	0.071	0.7	[]	3	3	2	3
862	CTP synthase 1	P17812	CTPS1	67 kDa	0.19	4.5	[]	2	5	2	2
613	Kin of IRRE-like protein 1	Q96J84	KIRREL1	84 kDa	0.009	0.2	Cereb Exo low, Normal Exo high	2	2	4	4
907	Charged multivesicular body protein 4b	Q9H444	CHMP4B	25 kDa	0.94	1	[]	2	3	4	2
619	Major facilitator superfamily domain-containing protein 8	Q8NHS3	MFSD8	58 kDa	0.0016	0.7	Cereb Exo low, Normal Exo high	3	3	3	4
1805	Transforming growth factor beta activator LRRC32	Q14392	LRRC32	72 kDa	0.91	1.1	[]	3	4	1	3
1194	Histidine triad nucleotide-binding protein 1	P49773	HINT1	14 kDa	0.23	2.2	[]	3	2	2	1
1496	Presenilin-1	P49768	PSEN1	53 kDa	0.29	0.3	[]	2	3	1	3
628	Pre-mRNA-processing factor 40 homolog A	O75400	PRPF40A	109 kDa	0.034	0.3	Cereb Exo low, Normal Exo high	1	2	4	3
407	Proteasome subunit alpha type-3	P25788	PSMA3	28 kDa	0.027	4	Cereb Exo high, Normal Exo low	5	4	1	2
672	5'-AMP-activated protein kinase catalytic subunit alpha-1	Q13131	PRKAA1	64 kDa	0.19	6	[]	2	4	1	2
1306	Lysosomal alpha-glucosidase	P10253	GAA	105 kDa	0.86	1.1	[]	1	2	1	2
1535	Protein EFR3 homolog A	Q14156	EFR3A	93 kDa	0.21	1.4	[]	3	4	3	1
1908	Vesicle-associated membrane protein-associated protein A	Q9P0L0	VAPA	28 kDa	0.77	0.9	[]	1	2	2	2
1532	Protein AHNAK2	Q8IVF2	AHNAK2	617 kDa	0.56	2.1	[]	3	1	1	2
684	26S proteasome non-ATPase regulatory subunit 4	P55036	PSMD4	41 kDa	0.14	4.6	[]	5	2	1	2
1077	Exocyst complex component 1	Q9NV70	EXOC1	102 kDa	0.51	0.3	[]	2	2	2	1
1588	RNA transcription, translation and transport factor protein	Q9Y224	RTRAF	28 kDa	0.69	1.3	[]	2	2	2	4
1788	Thiosulfate sulfurtransferase	Q16762	TST	33 kDa	0.12	2	[]	2	5	1	2
1813	Translin	Q15631	TSN	26 kDa	0.88	1	[]	2	3	2	4
1169	H(+)/Cl(-) exchange transporter 7	P51798	CLCN7	89 kDa	0.38	0.6	[]	2	1	5	2
39	40S ribosomal protein S24	P62847	RPS24	15 kDa	0.0021	3.1	Cereb Exo high, Normal Exo low	5	4	2	2
1883	Urokinase-type plasminogen activator	P00749	PLAU	49 kDa	0.58	0.8	[]	5	1	2	3
757	Acyl-CoA dehydrogenase family member 9, mitochondrial	Q9H845	ACAD9	69 kDa	0.081	17	[]	3	5	1	1
1820	Transmembrane protein 104	Q8NE00	TMEM104	56 kDa	0.77	0.6	[]	1	2	2	1
1651	Rho-related GTP-binding protein RhoJ	Q9H4E5	RHOJ	24 kDa	0.087	1.5	[]	2	1	2	1
1081	Exocyst complex component 7	Q9UPT5	EXOC7	83 kDa	0.4	5.9	[]	3	6	1	1
1802	Transcriptional activator protein Pur-alpha	Q00577	PURA	35 kDa	0.25	2.8	[]	4	1	2	0
654	Vesicle transport through interaction with t-SNAREs homolog 1B	Q9UEU0	VTI1B	27 kDa	0.01	0.06	Cereb Exo low, Normal Exo high	0	2	3	4
636	Serine protease HTRA3	P83110	HTRA3	49 kDa	0.036	0.1	Cereb Exo low, Normal Exo high	0	2	4	5
1654	Ribosomal L1 domain-containing protein 1	O76021	RSL1D1	55 kDa	0.11	11	[]	2	3	1	0
359	Non-specific lipid-transfer protein	P22307	SCP2	59 kDa	0.001	34	Cereb Exo high, Normal Exo low	6	5	0	1
237	Four and a half LIM domains protein 1	Q13642	FHL1	36 kDa	0.012	INF	Cereb Exo high, Normal Exo low	3	3	0	0
1178	Heat shock protein 75 kDa, mitochondrial	Q12931	TRAP1	80 kDa	0.89	1.3	[]	5	3	4	0
318	Matrin-3	P43243	MATR3	95 kDa	0.025	INF	Cereb Exo high, Normal Exo low	4	5	0	0
555	Very-long-chain 3-oxoacyl-CoA reductase	Q53GQ0	HSD17B12	34 kDa	0.046	INF	Cereb Exo high, Normal Exo low	3	4	0	0
362	OCIA domain-containing protein 2	Q56VL3	OCIAD2	17 kDa	0.017	INF	Cereb Exo high, Normal Exo low	5	3	0	0
342	NADH dehydrogenase [ubiquinone] 1 alpha subcomplex subunit 9, mitochondrial	Q16795	NDUFA9	43 kDa	< 0.00010	INF	Cereb Exo high, Normal Exo low	5	6	0	0
182	DnaJ homolog subfamily C member 3	Q13217	DNAJC3	58 kDa	0.015	INF	Cereb Exo high, Normal Exo low	3	3	0	0
1217	Importin subunit alpha-5	P52294	KPNA1	60 kDa	0.28	INF	[]	2	2	0	0
1539	Protein FAM198B	Q6UWH4	FAM198B	58 kDa	0.67	1.1	[]	3	2	2	2
1647	Rho guanine nucleotide exchange factor 7	Q14155	ARHGEF7	90 kDa	0.84	1.1	[]	1	2	3	2
983	Dermcidin	P81605	DCD	11 kDa	0.7	0.8	[]	3	2	2	3
410	Proteasome subunit beta type-6	P28072	PSMB6	25 kDa	0.016	1.5	Cereb Exo high, Normal Exo low	3	4	2	2
833	Bis(5'-adenosyl)-triphosphatase ENPP4	Q9Y6X5	ENPP4	52 kDa	0.86	1	[]	3	3	3	2
948	Crk-like protein	P46109	CRKL	34 kDa	0.15	2	[]	3	4	2	2
1764	Syntaxin-binding protein 2	Q15833	STXBP2	66 kDa	0.93	0.9	[]	1	2	4	2
1047	Endothelial cell-specific molecule 1	Q9NQ30	ESM1	20 kDa	0.73	1.2	[]	3	4	1	3
760	Acyl-protein thioesterase 2	O95372	LYPLA2	25 kDa	0.38	0.7	[]	1	1	3	2
1150	Glycosylated lysosomal membrane protein	Q8WWB7	GLMP	44 kDa	0.15	0.5	[]	1	3	4	2
1407	Nitric oxide synthase, endothelial	P29474	NOS3	133 kDa	0.89	1.1	[]	3	2	2	1
1716	Sodium/potassium-transporting ATPase subunit beta-1	P05026	ATP1B1	35 kDa	0.21	0.2	[]	1	1	1	2
1772	TOM1-like protein 2	Q6ZVM7	TOM1L2	56 kDa	0.24	1.8	[]	3	3	2	1
1332	Methylmalonate-semialdehyde dehydrogenase [acylating], mitochondrial	Q02252	ALDH6A1	58 kDa	0.77	1.2	[]	2	1	2	1
389	Pre-mRNA-processing factor 19	Q9UMS4	PRPF19	55 kDa	0.005	6.2	Cereb Exo high, Normal Exo low	3	3	1	1
1847	Tyrosine-protein kinase JAK1	P23458	JAK1	133 kDa	0.09	7.4	[]	2	2	2	0
1001	Discoidin, CUB and LCCL domain-containing protein 2	Q96PD2	DCBLD2	85 kDa	0.56	0.3	[]	0	2	2	2
1056	Erbin	Q96RT1	ERBIN	158 kDa	0.42	0	[]	1	1	3	1
1226	Inorganic pyrophosphatase 2, mitochondrial	Q9H2U2	PPA2	38 kDa	0.75	0.6	[]	2	4	4	1
563	WASH complex subunit 5	Q12768	WASHC5	134 kDa	0.0006	6.1	Cereb Exo high, Normal Exo low	5	3	1	1
1465	Phospholipid transfer protein	P55058	PLTP	55 kDa	0.34	1.6	[]	3	3	3	2
1358	Myc target protein 1	Q8N699	MYCT1	27 kDa	0.47	1.8	[]	2	4	2	3
1469	Phosphoribosyl pyrophosphate synthase-associated protein 1	Q14558	PRPSAP1	39 kDa	0.34	1.9	[]	3	2	2	2
226	Eukaryotic translation initiation factor 3 subunit I	Q13347	EIF3I	37 kDa	0.047	5.2	Cereb Exo high, Normal Exo low	4	2	1	1
1890	V-type proton ATPase subunit G 1	O75348	ATP6V1G1	14 kDa	0.49	1.8	[]	2	3	1	2
984	Desmoglein-1	Q02413	DSG1	114 kDa	0.76	1.5	[]	3	1	3	1
1601	Ran-binding protein 6	O60518	RANBP6	125 kDa	0.53	1.3	[]	3	2	1	1
99	Actin-related protein 2/3 complex subunit 5-like protein	Q9BPX5	ARPC5L	17 kDa	0.018	2.1	Cereb Exo high, Normal Exo low	2	3	1	1
1864	Ubiquitin carboxyl-terminal hydrolase 7	Q93009	USP7	128 kDa	0.09	6.2	[]	2	3	1	0
860	COP9 signalosome complex subunit 6	Q7L5N1	COPS6	36 kDa	0.24	2.2	[]	1	3	3	1
1102	Filaggrin-2	Q5D862	FLG2	248 kDa	0.88	0.8	[]	3	1	4	1
688	26S proteasome non-ATPase regulatory subunit 8	P48556	PSMD8	40 kDa	0.33	12	[]	2	4	1	0
1551	Protein SGT1 homolog	Q9Y2Z0	SUGT1	41 kDa	0.3	2.4	[]	2	4	3	0
1122	GTPase IMAP family member 8	Q8ND71	GIMAP8	75 kDa	0.35	23	[]	2	5	0	1
72	ADP-ribosylation factor-like protein 1	P40616	ARL1	20 kDa	0.0055	31	Cereb Exo high, Normal Exo low	3	3	0	1
1237	Integrin alpha-4	P13612	ITGA4	115 kDa	0.8	1.5	[]	0	3	0	2
743	ATPase ASNA1	O43681	ASNA1	39 kDa	0.48	5.7	[]	1	2	1	0
999	Disco-interacting protein 2 homolog A	Q14689	DIP2A	170 kDa	0.96	1.1	[]	0	1	1	2
1156	Granulins	P28799	GRN	64 kDa	0.73	1.4	[]	2	2	4	0
1459	Phospholipase A-2-activating protein	Q9Y263	PLAA	87 kDa	0.2	3.7	[]	3	3	0	1
205	Elongation factor G, mitochondrial	Q96RP9	GFM1	83 kDa	0.008	12	Cereb Exo high, Normal Exo low	3	4	1	0
179	Diphosphoinositol polyphosphate phosphohydrolase NUDT4B	A0A024RBG1	NUDT4B	20 kDa	0.015	17	Cereb Exo high, Normal Exo low	3	5	0	1
1125	Galactokinase	P51570	GALK1	42 kDa	0.17	4.5	[]	4	3	1	0
348	NADPH:adrenodoxin oxidoreductase, mitochondrial	P22570	FDXR	54 kDa	0.0075	13	Cereb Exo high, Normal Exo low	4	4	1	0
879	Carbonyl reductase [NADPH] 3	O75828	CBR3	31 kDa	0.18	3.1	[]	1	2	0	1
748	Acetyl-CoA carboxylase 1	Q13085	ACACA	266 kDa	0.13	INF	[]	2	2	0	0
1426	NudC domain-containing protein 1	Q96RS6	NUDCD1	67 kDa	0.065	INF	[]	3	2	0	0
288	Insulin-like growth factor 2 mRNA-binding protein 1	Q9NZI8	IGF2BP1	63 kDa	0.021	INF	Cereb Exo high, Normal Exo low	4	5	0	0
497	Sulfide:quinone oxidoreductase, mitochondrial	Q9Y6N5	SQOR	50 kDa	0.0095	INF	Cereb Exo high, Normal Exo low	3	3	0	0
163	Cytochrome c oxidase subunit 4 isoform 1, mitochondrial	P13073	COX4I1	20 kDa	0.0057	INF	Cereb Exo high, Normal Exo low	5	4	0	0
425	Protein transport protein Sec61 subunit alpha isoform 1	P61619	SEC61A1	52 kDa	< 0.00010	INF	Cereb Exo high, Normal Exo low	5	4	0	0
135	Calcium-binding mitochondrial carrier protein SCaMC-1	Q6NUK1	SLC25A24	53 kDa	0.036	INF	Cereb Exo high, Normal Exo low	3	5	0	0
324	Microtubule-associated protein RP/EB family member 2	Q15555	MAPRE2	37 kDa	0.027	INF	Cereb Exo high, Normal Exo low	1	4	0	0
1170	H/ACA ribonucleoprotein complex subunit DKC1	O60832	DKC1	58 kDa	0.44	2	[]	2	2	2	1
1408	Nuclear migration protein nudC	Q9Y266	NUDC	38 kDa	0.37	1.5	[]	3	2	2	3
592	Complement component C9	P02748	C9	63 kDa	0.021	0.4	Cereb Exo low, Normal Exo high	2	2	2	2
1542	Protein NDRG3	Q9UGV2	NDRG3	41 kDa	0.49	1.8	[]	1	2	2	2
1326	Membrane cofactor protein	P15529	CD46	44 kDa	0.92	0.9	[]	2	4	1	2
997	Dipeptidyl peptidase 4	P27487	DPP4	88 kDa	0.25	1.7	[]	2	4	2	2
1390	Nectin-2	Q92692	NECTIN2	58 kDa	0.18	0.5	[]	2	2	2	3
1589	RNA-binding motif protein, X chromosome	P38159	RBMX	42 kDa	0.56	1.9	[]	1	4	2	2
808	Apoptosis inhibitor 5	Q9BZZ5	API5	59 kDa	0.54	0.6	[]	2	2	2	2
1412	Nuclear receptor-binding protein	Q9UHY1	NRBP1	60 kDa	0.96	1.1	[]	2	1	2	2
1714	Sodium/hydrogen exchanger 1	P19634	SLC9A1	91 kDa	0.73	1.2	[]	2	1	4	3
763	Adenylate kinase 2, mitochondrial	P54819	AK2	26 kDa	0.41	1.7	[]	2	1	2	1
805	Antithrombin-III	P01008	SERPINC1	53 kDa	0.078	0.2	[]	1	0	2	3
1129	Geranylgeranyl transferase type-2 subunit alpha	Q92696	RABGGTA	65 kDa	0.42	0	[]	1	0	2	0
1693	Serine/threonine-protein phosphatase 2A 56 kDa regulatory subunit epsilon isoform	Q16537	PPP2R5E	55 kDa	0.19	2.4	[]	4	4	2	1
102	Adaptin ear-binding coat-associated protein 2	Q9NVZ3	NECAP2	28 kDa	0.0061	2.4	Cereb Exo high, Normal Exo low	4	3	3	1
1868	Ubiquitin domain-containing protein 1	Q9HAC8	UBTD1	26 kDa	0.075	1.4	[]	3	3	2	2
1271	Ketimine reductase mu-crystallin	Q14894	CRYM	34 kDa	0.47	0.8	[]	1	3	3	2
1561	Protein jagged-2	Q9Y219	JAG2	133 kDa	0.74	0.8	[]	1	2	4	2
762	Adenosine deaminase	P00813	ADA	41 kDa	0.48	2.2	[]	2	3	2	2
744	Abl interactor 1	Q8IZP0	ABI1	55 kDa	0.43	1.4	[]	3	2	2	2
38	40S ribosomal protein S23	P62266	RPS23	16 kDa	0.0054	4.7	Cereb Exo high, Normal Exo low	2	2	1	1
1845	Tyrosine--tRNA ligase, cytoplasmic	P54577	YARS	59 kDa	0.22	5	[]	2	4	1	1
1192	High mobility group protein HMG-I/HMG-Y	P17096	HMGA1	12 kDa	0.44	1.6	[]	3	1	1	1
1844	Type 1 phosphatidylinositol 4,5-bisphosphate 4-phosphatase	Q86T03	PIP4P1	29 kDa	0.33	1.9	[]	2	4	2	2
1340	Mitochondrial import inner membrane translocase subunit TIM44	O43615	TIMM44	51 kDa	0.055	6.3	[]	5	3	1	1
1569	Protein transport protein Sec24A	O95486	SEC24A	120 kDa	0.48	1.3	[]	2	3	3	2
1743	Succinate dehydrogenase [ubiquinone] flavoprotein subunit, mitochondrial	P31040	SDHA	73 kDa	0.057	15	[]	5	3	1	1
1593	Rabankyrin-5	Q9P2R3	ANKFY1	128 kDa	0.98	1	[]	1	2	3	1
1450	Phosphatidylinositol transfer protein alpha isoform	Q00169	PITPNA	32 kDa	0.5	1.1	[]	2	1	2	1
1009	Drebrin	Q16643	DBN1	71 kDa	0.51	0.6	[]	2	5	1	1
697	40S ribosomal protein S19	P39019	RPS19	16 kDa	0.11	6	[]	3	1	1	0
816	Ataxin-10	Q9UBB4	ATXN10	53 kDa	0.085	2.7	[]	4	4	1	1
1230	Insulin-degrading enzyme	P14735	IDE	118 kDa	0.88	1.2	[]	3	0	1	1
496	Succinyl-CoA:3-ketoacid coenzyme A transferase 1, mitochondrial	P55809	OXCT1	56 kDa	0.0082	13	Cereb Exo high, Normal Exo low	4	2	1	0
856	COP9 signalosome complex subunit 1	Q13098	GPS1	56 kDa	0.12	9.8	[]	2	3	0	1
1307	Lysosomal alpha-mannosidase	O00754	MAN2B1	114 kDa	0.38	6.3	[]	1	5	0	1
812	Argininosuccinate synthase	P00966	ASS1	47 kDa	0.89	0.9	[]	2	0	1	2
1899	Vacuolar protein sorting-associated protein 41 homolog	P49754	VPS41	99 kDa	0.1	5.2	[]	3	5	2	0
1147	Glycogen synthase kinase-3 alpha	P49840	GSK3A	51 kDa	0.43	2.1	[]	2	2	0	2
1371	N-alpha-acetyltransferase 15, NatA auxiliary subunit	Q9BXJ9	NAA15	101 kDa	0.54	4.2	[]	1	3	2	0
712	60S ribosomal protein L36	Q9Y3U8	RPL36	12 kDa	0.12	5.6	[]	3	2	1	0
174	Dehydrogenase/reductase SDR family member 7	Q9Y394	DHRS7	38 kDa	0.014	INF	Cereb Exo high, Normal Exo low	5	3	1	0
1738	Stabilin-1	Q9NY15	STAB1	275 kDa	0.12	INF	[]	3	2	0	0
1590	RNA-binding protein Raly	Q9UKM9	RALY	32 kDa	0.073	INF	[]	5	3	0	0
305	Lon protease homolog, mitochondrial	P36776	LONP1	106 kDa	0.0034	INF	Cereb Exo high, Normal Exo low	4	4	0	0
210	Endophilin-B1	Q9Y371	SH3GLB1	41 kDa	0.017	INF	Cereb Exo high, Normal Exo low	2	3	0	0
449	Rho GTPase-activating protein 1	Q07960	ARHGAP1	50 kDa	0.0053	INF	Cereb Exo high, Normal Exo low	4	4	0	0
780	Alkyldihydroxyacetonephosphate synthase, peroxisomal	O00116	AGPS	73 kDa	0.18	INF	[]	4	4	0	0
556	Very-long-chain (3R)-3-hydroxyacyl-CoA dehydratase 3	Q9P035	HACD3	43 kDa	0.0059	INF	Cereb Exo high, Normal Exo low	4	4	0	0
328	Mitochondrial import receptor subunit TOM40 homolog	O96008	TOMM40	38 kDa	0.004	INF	Cereb Exo high, Normal Exo low	3	7	0	0
162	Cytochrome c oxidase subunit 2	P00403	MT-CO2	26 kDa	0.047	INF	Cereb Exo high, Normal Exo low	3	3	0	0
1138	Glutamine-dependent NAD(+) synthetase	Q6IA69	NADSYN1	79 kDa	0.088	INF	[]	3	4	0	0
479	Signal recognition particle receptor subunit beta	Q9Y5M8	SRPRB	30 kDa	0.0038	INF	Cereb Exo high, Normal Exo low	4	4	0	0
1338	Mitochondrial carrier homolog 2	Q9Y6C9	MTCH2	33 kDa	0.15	INF	[]	3	2	0	0
361	Nucleoprotein TPR	P12270	TPR	267 kDa	< 0.00010	INF	Cereb Exo high, Normal Exo low	2	3	0	0
492	Sterol-4-alpha-carboxylate 3-dehydrogenase, decarboxylating	Q15738	NSDHL	42 kDa	0.011	INF	Cereb Exo high, Normal Exo low	4	4	0	0
333	Myeloid-derived growth factor	Q969H8	MYDGF	19 kDa	0.035	INF	Cereb Exo high, Normal Exo low	3	4	0	0
883	Cartilage-associated protein	O75718	CRTAP	47 kDa	0.31	INF	[]	3	3	0	0
325	Minor histocompatibility antigen H13	Q8TCT9	HM13	41 kDa	< 0.00010	INF	Cereb Exo high, Normal Exo low	5	5	0	0
1638	Regulator of nonsense transcripts 1	Q92900	UPF1	124 kDa	0.23	INF	[]	1	5	0	0
178	Dihydrolipoyllysine-residue succinyltransferase component of 2-oxoglutarate dehydrogenase complex, mitochondrial	P36957	DLST	49 kDa	0.037	INF	Cereb Exo high, Normal Exo low	2	1	0	0
1687	Serine/threonine-protein kinase PRP4 homolog	Q13523	PRPF4B	117 kDa	0.7	1.1	[]	2	2	2	2
1692	Serine/threonine-protein phosphatase 2A 56 kDa regulatory subunit delta isoform	Q14738	PPP2R5D	70 kDa	0.45	1.3	[]	2	3	2	3
1381	NADP-dependent malic enzyme	P48163	ME1	64 kDa	0.58	0.9	[]	2	2	3	1
852	CLIP-associating protein 2	O75122	CLASP2	141 kDa	0.61	1.4	[]	1	2	1	1
155	Coatomer subunit zeta-1	P61923	COPZ1	20 kDa	0.014	3.7	Cereb Exo high, Normal Exo low	3	2	2	1
1023	E3 ubiquitin-protein ligase NEDD4	P46934	NEDD4	149 kDa	0.99	1	[]	2	1	3	2
1197	Histone H1.5	P16401	HIST1H1B	23 kDa	0.4	1.7	[]	2	1	1	2
1885	V-type proton ATPase 16 kDa proteolipid subunit	P27449	ATP6V0C	16 kDa	0.63	1.8	[]	1	2	0	1
1143	Glutathione reductase, mitochondrial	P00390	GSR	56 kDa	0.19	3.7	[]	2	4	2	1
1733	Splicing factor U2AF 65 kDa subunit	P26368	U2AF2	54 kDa	0.21	2.3	[]	3	4	1	2
1541	Protein NDRG2	Q9UN36	NDRG2	41 kDa	0.25	1.5	[]	1	3	4	2
1373	NAD-dependent malic enzyme, mitochondrial	P23368	ME2	65 kDa	0.46	2.5	[]	2	3	1	1
1685	Serine/threonine-protein kinase MRCK beta	Q9Y5S2	CDC42BPB	194 kDa	0.41	INF	[]	1	4	1	1
1203	Histone-binding protein RBBP4	Q09028	RBBP4	48 kDa	0.19	1.8	[]	3	1	1	2
1308	Lysosomal protective protein	P10619	CTSA	54 kDa	0.14	0.8	[]	2	3	3	2
1328	Metallo-beta-lactamase domain-containing protein 2	Q68D91	MBLAC2	31 kDa	0.3	0.6	[]	1	2	3	2
37	40S ribosomal protein S21	P63220	RPS21	9 kDa	0.0029	5.1	Cereb Exo high, Normal Exo low	2	5	1	1
1579	Protocadherin-12	Q9NPG4	PCDH12	129 kDa	0.13	0.3	[]	1	0	2	1
1534	Protein DEK	P35659	DEK	43 kDa	0.14	0.6	[]	1	4	1	3
193	Dynamin-like 120 kDa protein, mitochondrial	O60313	OPA1	112 kDa	0.024	1.9	Cereb Exo high, Normal Exo low	2	5	1	1
1826	Tripartite motif-containing protein 2	Q9C040	TRIM2	82 kDa	0.29	3.5	[]	2	1	1	1
566	rRNA 2'-O-methyltransferase fibrillarin	P22087	FBL	34 kDa	0.0018	31	Cereb Exo high, Normal Exo low	3	2	1	2
136	Calcium-transporting ATPase type 2C member 1	P98194	ATP2C1	101 kDa	0.042	8	Cereb Exo high, Normal Exo low	4	2	1	1
1103	Flavin reductase (NADPH)	P30043	BLVRB	22 kDa	0.12	6.1	[]	3	3	2	1
523	Transmembrane protein 165	Q9HC07	TMEM165	35 kDa	0.019	8.8	Cereb Exo high, Normal Exo low	4	4	1	1
1727	Sorting nexin-17	Q15036	SNX17	53 kDa	0.9	0.9	[]	3	2	2	1
1658	S-adenosylmethionine synthase isoform type-2	P31153	MAT2A	44 kDa	0.053	1.3	[]	2	2	1	2
614	LHFPL tetraspan subfamily member 2 protein	Q6ZUX7	LHFPL2	24 kDa	0.0036	0.6	Cereb Exo low, Normal Exo high	1	2	3	3
1234	Integral membrane protein 2B	Q9Y287	ITM2B	30 kDa	0.3	0.4	[]	2	0	1	2
127	Biliverdin reductase A	P53004	BLVRA	33 kDa	0.00093	3.1	Cereb Exo high, Normal Exo low	2	2	1	1
1862	UV excision repair protein RAD23 homolog B	P54727	RAD23B	43 kDa	0.32	2.2	[]	1	3	2	1
526	Transportin-3	Q9Y5L0	TNPO3	104 kDa	0.036	3.5	Cereb Exo high, Normal Exo low	3	4	2	1
1368	N-acetylgalactosaminyltransferase 7	Q86SF2	GALNT7	75 kDa	0.076	3.8	[]	3	3	1	1
1367	N-acetylgalactosamine-6-sulfatase	P34059	GALNS	58 kDa	0.81	1.3	[]	2	2	4	1
711	60S ribosomal protein L35	P42766	RPL35	15 kDa	0.055	6.4	[]	4	3	1	1
1207	Hydroxyacyl-coenzyme A dehydrogenase, mitochondrial	Q16836	HADH	34 kDa	0.28	2.8	[]	1	4	2	0
724	AP2-associated protein kinase 1	Q2M2I8	AAK1	104 kDa	0.42	INF	[]	2	2	0	0
940	Copine-8	Q86YQ8	CPNE8	63 kDa	0.43	0.5	[]	0	2	2	1
765	Adenylosuccinate lyase	P30566	ADSL	55 kDa	0.32	3.1	[]	2	4	1	0
421	Protein furry homolog-like	O94915	FRYL	340 kDa	0.0052	INF	Cereb Exo high, Normal Exo low	2	1	0	0
881	Carboxypeptidase N subunit 2	P22792	CPN2	61 kDa	0.51	0.3	[]	2	0	2	2
1660	S-phase kinase-associated protein 1	P63208	SKP1	19 kDa	0.2	INF	[]	1	3	0	1
1183	Heme-binding protein 1	Q9NRV9	HEBP1	21 kDa	0.3	2.9	[]	2	3	3	0
349	NEDD8-activating enzyme E1 regulatory subunit	Q13564	NAE1	60 kDa	0.0074	INF	Cereb Exo high, Normal Exo low	1	3	1	0
485	Small nuclear ribonucleoprotein Sm D2	P62316	SNRPD2	14 kDa	0.0063	29	Cereb Exo high, Normal Exo low	4	2	0	1
1941	mRNA export factor	P78406	RAE1	41 kDa	0.21	21	[]	2	3	2	0
1025	E3 ubiquitin-protein ligase UBR1	Q8IWV7	UBR1	200 kDa	0.38	5.7	[]	1	2	1	0
201	Early endosome antigen 1	Q15075	EEA1	162 kDa	0.038	INF	Cereb Exo high, Normal Exo low	3	3	0	0
291	Interferon-induced, double-stranded RNA-activated protein kinase	P19525	EIF2AK2	62 kDa	0.023	71	Cereb Exo high, Normal Exo low	3	4	1	0
1061	Eukaryotic translation elongation factor 1 epsilon-1	O43324	EEF1E1	20 kDa	0.12	6.9	[]	4	4	1	0
1929	Y+L amino acid transporter 2	Q92536	SLC7A6	57 kDa	0.56	0.3	[]	2	2	2	0
514	Transcription factor BTF3	P20290	BTF3	22 kDa	0.019	INF	Cereb Exo high, Normal Exo low	3	4	2	0
519	Transmembrane emp24 domain-containing protein 2	Q15363	TMED2	23 kDa	0.0034	INF	Cereb Exo high, Normal Exo low	2	3	0	0
1656	Ribosome-binding protein 1	Q9P2E9	RRBP1	152 kDa	0.18	INF	[]	3	2	0	0
382	Phosphomevalonate kinase	Q15126	PMVK	22 kDa	0.0047	INF	Cereb Exo high, Normal Exo low	4	3	0	0
1006	DnaJ homolog subfamily B member 1	P25685	DNAJB1	38 kDa	0.22	3.4	[]	0	2	0	0
476	Sideroflexin-3	Q9BWM7	SFXN3	36 kDa	0.0037	INF	Cereb Exo high, Normal Exo low	5	5	0	0
330	Mitochondrial proton/calcium exchanger protein	O95202	LETM1	83 kDa	0.011	INF	Cereb Exo high, Normal Exo low	4	5	0	0
989	Dihydrolipoyllysine-residue acetyltransferase component of pyruvate dehydrogenase complex, mitochondrial	P10515	DLAT	69 kDa	0.16	INF	[]	4	4	0	0
1380	NADH-cytochrome b5 reductase 1	Q9UHQ9	CYB5R1	34 kDa	0.088	INF	[]	3	3	0	0
926	Cold shock domain-containing protein E1	O75534	CSDE1	89 kDa	0.25	INF	[]	1	4	0	0
911	Chloride intracellular channel protein 5	Q9NZA1	CLIC5	47 kDa	1	INF	[]	2	0	0	0
1806	Transforming growth factor beta-1 proprotein	P01137	TGFB1	44 kDa	0.3	1.2	[]	2	2	2	2
1798	Toll-interacting protein	Q9H0E2	TOLLIP	30 kDa	0.5	1.1	[]	2	2	2	3
1053	Ephrin-B1	P98172	EFNB1	38 kDa	0.16	0.8	[]	1	2	2	2
1549	Protein S100-A16	Q96FQ6	S100A16	12 kDa	0.39	3.9	[]	1	3	1	1
737	ATP-binding cassette sub-family D member 4	O14678	ABCD4	69 kDa	0.17	0.2	[]	1	1	2	1
112	Alpha-adducin	P35611	ADD1	81 kDa	0.0061	2.8	Cereb Exo high, Normal Exo low	3	2	1	1
906	Charged multivesicular body protein 2a	O43633	CHMP2A	25 kDa	0.79	1.2	[]	1	1	1	2
1564	Protein phosphatase 1F	P49593	PPM1F	50 kDa	0.33	0.4	[]	1	1	3	1
1668	Sec1 family domain-containing protein 1	Q8WVM8	SCFD1	72 kDa	0.8	1.2	[]	2	2	3	1
1810	Translation initiation factor eIF-2B subunit alpha	Q14232	EIF2B1	34 kDa	0.4	2.4	[]	1	2	2	1
257	Golgi resident protein GCP60	Q9H3P7	ACBD3	61 kDa	0.0071	2.2	Cereb Exo high, Normal Exo low	2	3	1	1
1243	Integrin beta-4	P16144	ITGB4	202 kDa	0.26	0.4	[]	1	1	2	3
1078	Exocyst complex component 2	Q96KP1	EXOC2	104 kDa	0.89	1.2	[]	1	2	1	1
1854	U6 snRNA-associated Sm-like protein LSm2	Q9Y333	LSM2	11 kDa	0.062	0.6	[]	3	4	1	1
231	Far upstream element-binding protein 2	Q92945	KHSRP	73 kDa	< 0.00010	7.5	Cereb Exo high, Normal Exo low	1	4	1	1
131	CDK5 regulatory subunit-associated protein 3	Q96JB5	CDK5RAP3	57 kDa	0.016	5.7	Cereb Exo high, Normal Exo low	2	2	1	1
1093	Fatty acid-binding protein, adipocyte	P15090	FABP4	15 kDa	0.32	1.9	[]	2	3	2	1
1245	Inter-alpha-trypsin inhibitor heavy chain H2	P19823	ITIH2	106 kDa	0.058	0.4	[]	1	2	3	1
814	Aspartate aminotransferase, cytoplasmic	P17174	GOT1	46 kDa	1	1	[]	2	2	3	2
1436	Peflin	Q9UBV8	PEF1	30 kDa	0.97	1	[]	1	3	2	2
1491	Prefoldin subunit 2	Q9UHV9	PFDN2	17 kDa	0.08	2	[]	2	3	2	1
620	Midkine	P21741	MDK	16 kDa	0.024	0.5	Cereb Exo low, Normal Exo high	1	1	3	2
1097	Ferritin heavy chain	P02794	FTH1	21 kDa	0.96	1	[]	2	2	1	1
1467	Phospholipid-transporting ATPase IG	Q8NB49	ATP11C	129 kDa	0.85	0.8	[]	0	3	2	2
916	Clathrin light chain B	P09497	CLTB	25 kDa	0.49	6.7	[]	0	3	1	0
414	Protein PML	P29590	PML	98 kDa	0.031	13	Cereb Exo high, Normal Exo low	3	3	1	0
1323	Maspardin	Q9NZD8	SPG21	35 kDa	0.9	1.2	[]	0	3	1	2
897	Cation-independent mannose-6-phosphate receptor	P11717	IGF2R	274 kDa	0.42	INF	[]	1	5	0	0
[truncated: 380 more rows]

## Sheet: FDR
							Cereb Exo	Cereb Exo	Normal Exo	Normal Exo			Q value=p*(m/k)					m=1944	K=rang by p value from small to large				Accession Number	fc	pv											Cereb Exo	Cereb Exo	Normal Exo	Normal Exo
[truncated: 1,937 more rows]

[truncated: 3 more sheets: Sheet1, cereb-exo high, cereb-exo low]
