# Supplementary material for: Exosomes Released by Cerebrolysin-Treated Cerebral Endothelial Cells Reverse Fibrin- or tPA-Impaired Endothelial Cell Permeability
Source: Cells. 2026 May 19;15(10):934. doi: 10.3390/cells15100934 (PMC13205112; doi:10.3390/cells15100934)
Supplement: Supplementary file 1 [file cells-15-00934-s001.zip › 2.Original proteomics data of CECs for Figures 4 and 5.xlsx]

## Sheet: Original List
2268_Zhang, Yi (Li, Chao)_Cell Proteins_PD 2.4_Fus, Samples report created on 12/11/2020
Experiment: 2268_Zhang, Yi (Li, Chao)_Cell Proteins_PD 2.4_Fus
	Version: IseNode in Proteome Discoverer 2.4.0.305
	Samples: All Samples
	Fragment Tolerance: 0.60 Da (Monoisotopic)
	Parent Tolerance: 10.0 PPM (Monoisotopic)
	Fixed Modifications: +57 on C (Carbamidomethyl)
	Variable Modifications: +1 on N (Deamidated), +16 on M (Oxidation), +42 on Peptide N-Terminal (Acetyl)
	Database: Uniprot_Hum_Compl_20181221.fasta (unknown version, 20335 entries)
	Digestion Enzyme: Trypsin
	Max Missed Cleavages: 2
	Source: C:\Program Files\Scaffold 4\parameters\unimod.xml
					Exclusive Spectrum Count	Exclusive Spectrum Count	Exclusive Spectrum Count	Exclusive Spectrum Count	Exclusive Spectrum Count	Exclusive Spectrum Count	Exclusive Spectrum Count	Exclusive Spectrum Count	Exclusive Spectrum Count	Exclusive Spectrum Count	Exclusive Spectrum Count	Exclusive Spectrum Count	Exclusive Spectrum Count	Exclusive Spectrum Count	Exclusive Spectrum Count	Exclusive Spectrum Count	Exclusive Spectrum Count	Exclusive Spectrum Count
2268_Zhang, Yi (Li, Chao)_Cell Proteins_PD 2.4_Fus					C-Exos	C-Exos	N-Exos	N-Exos	Saline	Saline	fibrin	fibrin	fibrin/C	fibrin/C	fibrin/N	fibrin/N	tPA	tPA	tPA/C	tPA/C	tPA/N	tPA/N
#	Identified Proteins (3558)	Accession Number	Alternate ID	MW	2268_cell_09	2268_cell_10	2268_cell_07	2268_cell_08	2268_cell_05	2268_cell_06	2268_cell_17	2268_cell_18	2268_cell_21	2268_cell_22	2268_cell_19	2268_cell_20	2268_cell_11	2268_cell_12	2268_cell_15	2268_cell_16	2268_cell_13	2268_cell_14
12	Vimentin OS=Homo sapiens OX=9606 GN=VIM PE=1 SV=4	P08670	VIM	54 kDa	846	805	912	948	910	871	1019	1027	978	953	909	892	920	848	1066	1107	918	953
13	Actin, cytoplasmic 2 OS=Homo sapiens OX=9606 GN=ACTG1 PE=1 SV=1	P63261	ACTG1	42 kDa	770	768	773	766	734	790	853	864	831	848	787	795	774	753	836	888	778	805
14	Myosin-9 OS=Homo sapiens OX=9606 GN=MYH9 PE=1 SV=4	P35579	MYH9	227 kDa	779	774	742	761	673	705	726	745	763	755	731	762	791	768	674	701	745	725
15	Filamin-B OS=Homo sapiens OX=9606 GN=FLNB PE=1 SV=2	O75369	FLNB	278 kDa	743	778	571	574	522	542	701	733	763	789	827	796	724	699	691	737	809	815
16	Elongation factor 1-alpha 1 OS=Homo sapiens OX=9606 GN=EEF1A1 PE=1 SV=1	P68104	EEF1A1	50 kDa	526	491	491	507	418	514	591	604	547	541	551	569	570	514	573	565	572	541
17	Filamin-A OS=Homo sapiens OX=9606 GN=FLNA PE=1 SV=4	P21333	FLNA	281 kDa	514	543	391	393	328	356	479	487	498	497	583	557	480	458	451	475	543	562
18	von Willebrand factor OS=Homo sapiens OX=9606 GN=VWF PE=1 SV=4	P04275	VWF	309 kDa	450	495	510	541	550	566	495	531	536	543	475	468	452	456	554	581	418	439
1	Glyceraldehyde-3-phosphate dehydrogenase OS=Homo sapiens OX=9606 GN=GAPDH PE=1 SV=3	P04406	GAPDH	36 kDa	480	500	394	416	391	353	432	441	446	466	474	473	458	455	467	471	533	545
19	Tubulin alpha-1B chain OS=Homo sapiens OX=9606 GN=TUBA1B PE=1 SV=1	P68363	TUBA1B	50 kDa	404	414	382	394	346	400	393	392	411	399	366	391	352	355	424	415	383	396
20	Tubulin alpha-1A chain OS=Homo sapiens OX=9606 GN=TUBA1A PE=1 SV=1	Q71U36	TUBA1A	50 kDa	47	53	43	49	41	46	4	6	11	7	16	16	51	56	5	6	13	9
21	Neuroblast differentiation-associated protein AHNAK OS=Homo sapiens OX=9606 GN=AHNAK PE=1 SV=2	Q09666	AHNAK	629 kDa	174	172	490	475	466	470	391	408	345	334	187	198	380	395	451	436	190	185
22	Alpha-enolase OS=Homo sapiens OX=9606 GN=ENO1 PE=1 SV=2	P06733	ENO1	47 kDa	357	405	331	343	322	340	377	383	403	427	383	356	367	361	394	406	390	376
23	Tubulin alpha-4A chain OS=Homo sapiens OX=9606 GN=TUBA4A PE=1 SV=1	P68366	TUBA4A	50 kDa	2	2	3	3	3	4	3	2	2	2	2	3	3	3	4	4	2	1
24	Tubulin beta chain OS=Homo sapiens OX=9606 GN=TUBB PE=1 SV=2	P07437	TUBB	50 kDa	350	336	327	310	314	369	298	304	326	324	313	325	320	339	305	310	300	304
25	Heat shock protein HSP 90-beta OS=Homo sapiens OX=9606 GN=HSP90AB1 PE=1 SV=4	P08238	HSP90AB1	83 kDa	267	261	280	293	247	238	301	306	293	278	287	287	288	233	304	312	243	271
26	Talin-1 OS=Homo sapiens OX=9606 GN=TLN1 PE=1 SV=3	Q9Y490	TLN1	270 kDa	287	288	262	258	254	264	277	294	320	310	285	282	317	330	290	295	317	325
27	Pyruvate kinase PKM OS=Homo sapiens OX=9606 GN=PKM PE=1 SV=4	P14618	PKM	58 kDa	321	296	271	269	272	270	276	279	279	258	297	297	301	271	269	283	311	319
28	Tubulin beta-4B chain OS=Homo sapiens OX=9606 GN=TUBB4B PE=1 SV=1	P68371	TUBB4B	50 kDa	34	33	37	32	34	46	42	48	40	41	45	38	42	44	39	43	31	37
29	Plectin OS=Homo sapiens OX=9606 GN=PLEC PE=1 SV=3	Q15149	PLEC	532 kDa	254	265	260	261	264	279	224	240	249	243	245	249	250	265	247	247	263	265
30	Elongation factor 1-alpha 2 OS=Homo sapiens OX=9606 GN=EEF1A2 PE=1 SV=1	Q05639	EEF1A2	50 kDa	1	0	1	3	5	0	0	1	0	1	0	0	3	5	3	1	1	2
31	Cytoplasmic dynein 1 heavy chain 1 OS=Homo sapiens OX=9606 GN=DYNC1H1 PE=1 SV=5	Q14204	DYNC1H1	532 kDa	246	256	259	253	226	248	243	234	237	213	237	248	253	245	226	214	250	258
32	Endoplasmin OS=Homo sapiens OX=9606 GN=HSP90B1 PE=1 SV=1	P14625	HSP90B1	92 kDa	214	206	238	253	222	215	277	282	259	251	234	245	235	214	267	264	238	239
33	Tubulin alpha-1C chain OS=Homo sapiens OX=9606 GN=TUBA1C PE=1 SV=1	Q9BQE3	TUBA1C	50 kDa	23	25	13	14	12	10	21	22	20	22	19	22	23	26	15	20	22	26
34	Heat shock protein HSP 90-alpha OS=Homo sapiens OX=9606 GN=HSP90AA1 PE=1 SV=5	P07900	HSP90AA1	85 kDa	98	84	104	93	92	90	99	97	82	89	98	99	97	94	86	96	96	92
35	Clathrin heavy chain 1 OS=Homo sapiens OX=9606 GN=CLTC PE=1 SV=5	Q00610	CLTC	192 kDa	248	253	228	209	247	222	222	234	228	250	242	254	245	248	225	216	267	282
2	Moesin OS=Homo sapiens OX=9606 GN=MSN PE=1 SV=3	P26038	MSN	68 kDa	216	240	229	245	233	219	218	231	213	221	223	227	213	187	240	246	237	251
36	Alpha-actinin-1 OS=Homo sapiens OX=9606 GN=ACTN1 PE=1 SV=2	P12814	ACTN1	103 kDa	257	270	222	217	215	226	228	222	224	228	241	264	243	245	215	211	276	263
37	Annexin A2 OS=Homo sapiens OX=9606 GN=ANXA2 PE=1 SV=2	P07355	ANXA2	39 kDa	244	234	261	252	259	262	199	196	206	203	202	214	231	233	211	205	235	225
38	60 kDa heat shock protein, mitochondrial OS=Homo sapiens OX=9606 GN=HSPD1 PE=1 SV=2	P10809	HSPD1	61 kDa	243	220	221	236	196	193	225	232	242	251	225	214	257	256	241	247	253	255
39	Elongation factor 2 OS=Homo sapiens OX=9606 GN=EEF2 PE=1 SV=4	P13639	EEF2	95 kDa	245	243	200	206	198	192	219	222	219	223	237	238	223	223	205	222	232	241
40	Actin, alpha cardiac muscle 1 OS=Homo sapiens OX=9606 GN=ACTC1 PE=1 SV=1	P68032	ACTC1	42 kDa	33	46	40	42	43	41	49	51	50	49	40	35	53	47	64	53	40	46
41	Tubulin beta-2A chain OS=Homo sapiens OX=9606 GN=TUBB2A PE=1 SV=1	Q13885	TUBB2A	50 kDa	11	10	13	11	12	10	8	10	11	10	10	6	10	12	9	12	10	9
42	Endoplasmic reticulum chaperone BiP OS=Homo sapiens OX=9606 GN=HSPA5 PE=1 SV=2	P11021	HSPA5	72 kDa	191	185	235	240	201	213	235	225	213	227	203	208	205	207	218	224	205	217
43	Calreticulin OS=Homo sapiens OX=9606 GN=CALR PE=1 SV=1	P27797	CALR	48 kDa	166	195	212	204	191	196	218	229	211	200	209	203	194	176	210	213	210	222
44	Heat shock cognate 71 kDa protein OS=Homo sapiens OX=9606 GN=HSPA8 PE=1 SV=1	P11142	HSPA8	71 kDa	197	199	202	197	171	183	205	198	190	207	195	193	193	195	184	180	194	199
45	Protein-glutamine gamma-glutamyltransferase 2 OS=Homo sapiens OX=9606 GN=TGM2 PE=1 SV=2	P21980	TGM2	77 kDa	254	257	141	144	145	158	175	200	218	207	254	246	197	183	169	184	209	233
46	Alpha-actinin-4 OS=Homo sapiens OX=9606 GN=ACTN4 PE=1 SV=2	O43707	ACTN4	105 kDa	114	113	104	96	105	104	102	113	112	115	111	127	128	120	104	109	130	119
47	Protein disulfide-isomerase OS=Homo sapiens OX=9606 GN=P4HB PE=1 SV=3	P07237	P4HB	57 kDa	146	150	181	188	172	163	172	186	164	181	156	150	164	168	176	186	173	168
48	Transketolase OS=Homo sapiens OX=9606 GN=TKT PE=1 SV=3	P29401	TKT	68 kDa	173	180	129	136	131	124	175	176	198	191	190	187	171	176	186	188	206	218
49	Myosin-10 OS=Homo sapiens OX=9606 GN=MYH10 PE=1 SV=3	P35580	MYH10	229 kDa	104	112	89	101	118	118	79	92	93	82	78	90	106	113	90	86	95	91
50	Filamin-C OS=Homo sapiens OX=9606 GN=FLNC PE=1 SV=3	Q14315	FLNC	291 kDa	133	131	110	105	95	112	117	113	110	123	124	121	109	116	120	118	133	131
51	Tubulin beta-6 chain OS=Homo sapiens OX=9606 GN=TUBB6 PE=1 SV=1	Q9BUF5	TUBB6	50 kDa	89	96	92	95	90	96	69	71	71	73	79	83	83	91	70	74	86	80
52	Spectrin alpha chain, non-erythrocytic 1 OS=Homo sapiens OX=9606 GN=SPTAN1 PE=1 SV=3	Q13813	SPTAN1	285 kDa	164	175	147	157	176	181	141	155	163	152	167	159	171	165	160	165	182	180
53	Tubulin beta-3 chain OS=Homo sapiens OX=9606 GN=TUBB3 PE=1 SV=2	Q13509	TUBB3	50 kDa	37	34	38	42	35	36	30	29	31	32	34	39	39	35	27	30	33	29
54	Prelamin-A/C OS=Homo sapiens OX=9606 GN=LMNA PE=1 SV=1	P02545	LMNA	74 kDa	157	159	159	175	156	168	158	166	145	154	149	133	156	156	162	159	136	153
55	ATP synthase subunit beta, mitochondrial OS=Homo sapiens OX=9606 GN=ATP5F1B PE=1 SV=3	P06576	ATP5F1B	57 kDa	144	155	154	153	164	142	154	146	163	175	166	176	167	160	166	173	179	184
56	Transitional endoplasmic reticulum ATPase OS=Homo sapiens OX=9606 GN=VCP PE=1 SV=4	P55072	VCP	89 kDa	155	145	160	156	166	171	159	163	167	162	148	160	151	174	149	139	150	156
57	Spectrin beta chain, non-erythrocytic 1 OS=Homo sapiens OX=9606 GN=SPTBN1 PE=1 SV=2	Q01082	SPTBN1	275 kDa	161	158	148	158	155	153	136	150	153	139	157	160	156	160	148	138	149	155
58	Cofilin-1 OS=Homo sapiens OX=9606 GN=CFL1 PE=1 SV=3	P23528	CFL1	19 kDa	140	157	135	147	126	159	166	167	157	159	171	165	154	132	164	179	164	157
59	Aminopeptidase N OS=Homo sapiens OX=9606 GN=ANPEP PE=1 SV=4	P15144	ANPEP	110 kDa	126	147	174	163	149	173	135	133	115	117	141	138	127	125	145	137	148	152
60	Galectin-1 OS=Homo sapiens OX=9606 GN=LGALS1 PE=1 SV=2	P09382	LGALS1	15 kDa	149	159	180	171	139	155	154	167	152	157	147	135	148	130	167	168	142	153
61	Ras GTPase-activating-like protein IQGAP1 OS=Homo sapiens OX=9606 GN=IQGAP1 PE=1 SV=1	P46940	IQGAP1	189 kDa	152	150	151	153	136	148	134	140	146	135	133	137	143	156	140	144	147	148
62	Fructose-bisphosphate aldolase A OS=Homo sapiens OX=9606 GN=ALDOA PE=1 SV=2	P04075	ALDOA	39 kDa	136	128	142	147	134	134	155	159	151	147	140	151	140	144	142	153	148	142
63	Microtubule-actin cross-linking factor 1, isoforms 1/2/3/5 OS=Homo sapiens OX=9606 GN=MACF1 PE=1 SV=4	Q9UPN3	MACF1	838 kDa	104	97	161	136	149	150	121	130	128	123	104	110	117	147	133	126	130	117
64	DNA-dependent protein kinase catalytic subunit OS=Homo sapiens OX=9606 GN=PRKDC PE=1 SV=3	P78527	PRKDC	469 kDa	123	118	107	111	130	116	100	111	132	135	120	129	131	139	128	120	122	136
65	Vinculin OS=Homo sapiens OX=9606 GN=VCL PE=1 SV=4	P18206	VCL	124 kDa	139	145	117	123	127	115	115	110	114	131	122	130	136	138	131	128	137	141
66	Glutathione S-transferase P OS=Homo sapiens OX=9606 GN=GSTP1 PE=1 SV=2	P09211	GSTP1	23 kDa	138	132	128	122	117	135	129	128	109	106	136	148	106	110	139	146	155	154
67	Basement membrane-specific heparan sulfate proteoglycan core protein OS=Homo sapiens OX=9606 GN=HSPG2 PE=1 SV=4	P98160	HSPG2	469 kDa	94	99	157	145	184	153	132	132	147	148	97	99	109	141	150	155	94	103
68	Keratin, type II cytoskeletal 1 OS=Homo sapiens OX=9606 GN=KRT1 PE=1 SV=6	P04264	KRT1	66 kDa	112	156	135	160	91	83	121	117	86	144	100	111	173	150	135	114	146	108
69	Fatty acid synthase OS=Homo sapiens OX=9606 GN=FASN PE=1 SV=3	P49327	FASN	273 kDa	90	87	169	184	178	155	106	121	73	81	80	82	93	94	144	116	106	111
70	Keratin, type I cytoskeletal 10 OS=Homo sapiens OX=9606 GN=KRT10 PE=1 SV=6	P13645	KRT10	59 kDa	127	199	116	221	99	47	137	58	42	169	91	108	148	155	108	96	119	91
71	Protein disulfide-isomerase A3 OS=Homo sapiens OX=9606 GN=PDIA3 PE=1 SV=4	P30101	PDIA3	57 kDa	100	98	131	132	141	135	119	131	109	117	115	101	111	96	114	115	112	106
72	Thioredoxin domain-containing protein 5 OS=Homo sapiens OX=9606 GN=TXNDC5 PE=1 SV=2	Q8NBS9	TXNDC5	48 kDa	99	82	125	144	110	128	123	119	119	112	106	104	117	111	101	105	85	90
73	Annexin A6 OS=Homo sapiens OX=9606 GN=ANXA6 PE=1 SV=3	P08133	ANXA6	76 kDa	111	103	119	112	134	108	92	99	92	96	102	102	94	99	101	98	110	115
74	Nucleophosmin OS=Homo sapiens OX=9606 GN=NPM1 PE=1 SV=2	P06748	NPM1	33 kDa	101	99	91	92	83	95	124	113	112	134	83	93	102	101	113	125	107	90
75	Heterogeneous nuclear ribonucleoprotein K OS=Homo sapiens OX=9606 GN=HNRNPK PE=1 SV=1	P61978	HNRNPK	51 kDa	84	89	110	97	109	113	101	91	104	114	89	86	118	136	90	97	88	80
76	Annexin A5 OS=Homo sapiens OX=9606 GN=ANXA5 PE=1 SV=2	P08758	ANXA5	36 kDa	115	126	106	112	138	87	83	80	94	90	96	95	105	120	96	95	107	112
77	Beta-actin-like protein 2 OS=Homo sapiens OX=9606 GN=ACTBL2 PE=1 SV=2	Q562R1	ACTBL2	42 kDa	8	4	8	9	8	10	4	15	11	7	7	2	8	5	6	7	7	6
78	Keratin, type I cytoskeletal 9 OS=Homo sapiens OX=9606 GN=KRT9 PE=1 SV=3	P35527	KRT9	62 kDa	82	150	98	94	61	64	67	89	54	93	53	62	225	161	113	68	165	86
79	Myoferlin OS=Homo sapiens OX=9606 GN=MYOF PE=1 SV=1	Q9NZM1	MYOF	235 kDa	91	105	76	82	76	74	97	94	103	109	104	89	101	93	89	99	92	100
80	Dihydropyrimidinase-related protein 2 OS=Homo sapiens OX=9606 GN=DPYSL2 PE=1 SV=1	Q16555	DPYSL2	62 kDa	94	100	160	160	133	126	104	106	85	94	91	85	98	81	96	102	86	83
81	Microtubule-associated protein 1B OS=Homo sapiens OX=9606 GN=MAP1B PE=1 SV=2	P46821	MAP1B	271 kDa	91	89	103	104	98	94	107	109	115	115	101	96	102	107	107	107	99	91
82	Major vault protein OS=Homo sapiens OX=9606 GN=MVP PE=1 SV=4	Q14764	MVP	99 kDa	104	105	127	124	130	125	97	97	87	80	94	92	91	88	98	88	92	96
83	Cathepsin B OS=Homo sapiens OX=9606 GN=CTSB PE=1 SV=3	P07858	CTSB	38 kDa	110	107	105	109	119	110	85	89	102	95	109	119	83	81	111	107	117	125
84	Annexin A1 OS=Homo sapiens OX=9606 GN=ANXA1 PE=1 SV=2	P04083	ANXA1	39 kDa	114	111	100	98	103	92	89	89	99	94	89	88	116	118	79	84	102	107
85	Radixin OS=Homo sapiens OX=9606 GN=RDX PE=1 SV=1	P35241	RDX	69 kDa	22	22	27	26	22	23	22	23	25	20	20	16	22	19	29	25	26	21
86	Peptidyl-prolyl cis-trans isomerase A OS=Homo sapiens OX=9606 GN=PPIA PE=1 SV=2	P62937	PPIA	18 kDa	96	97	98	100	94	88	100	96	103	91	99	93	98	94	98	103	99	92
87	A-kinase anchor protein 12 OS=Homo sapiens OX=9606 GN=AKAP12 PE=1 SV=4	Q02952	AKAP12	191 kDa	32	34	140	147	112	126	118	139	126	130	46	48	127	140	125	116	54	44
88	Nestin OS=Homo sapiens OX=9606 GN=NES PE=1 SV=2	P48681	NES	177 kDa	53	50	109	120	100	113	113	113	113	112	58	62	121	118	109	115	51	48
89	Triosephosphate isomerase OS=Homo sapiens OX=9606 GN=TPI1 PE=1 SV=3	P60174	TPI1	31 kDa	99	108	82	85	82	74	81	85	92	89	89	90	81	82	84	101	99	95
90	Heterogeneous nuclear ribonucleoproteins A2/B1 OS=Homo sapiens OX=9606 GN=HNRNPA2B1 PE=1 SV=2	P22626	HNRNPA2B1	37 kDa	60	62	96	91	96	100	91	93	108	103	70	76	96	88	98	108	69	72
91	Cytoskeleton-associated protein 4 OS=Homo sapiens OX=9606 GN=CKAP4 PE=1 SV=2	Q07065	CKAP4	66 kDa	87	80	94	93	93	87	83	88	85	79	79	87	87	87	79	78	83	86
92	ATP synthase subunit alpha, mitochondrial OS=Homo sapiens OX=9606 GN=ATP5F1A PE=1 SV=1	P25705	ATP5F1A	60 kDa	81	87	92	96	83	104	79	95	89	80	95	80	90	88	83	83	82	87
93	Elongation factor 1-gamma OS=Homo sapiens OX=9606 GN=EEF1G PE=1 SV=3	P26641	EEF1G	50 kDa	92	89	84	81	78	85	86	84	71	76	94	87	83	77	82	80	91	92
94	Neutral alpha-glucosidase AB OS=Homo sapiens OX=9606 GN=GANAB PE=1 SV=3	Q14697	GANAB	107 kDa	98	98	101	104	99	86	81	75	71	76	86	88	91	91	61	70	78	84
95	Tubulin beta-8 chain OS=Homo sapiens OX=9606 GN=TUBB8 PE=1 SV=2	Q3ZCM7	TUBB8	50 kDa	17	11	13	18	18	13	17	19	19	23	12	17	16	16	15	12	15	11
96	Protein disulfide-isomerase A4 OS=Homo sapiens OX=9606 GN=PDIA4 PE=1 SV=2	P13667	PDIA4	73 kDa	67	69	90	97	82	84	91	87	80	90	75	73	77	71	86	85	75	76
97	Ribosome-binding protein 1 OS=Homo sapiens OX=9606 GN=RRBP1 PE=1 SV=5	Q9P2E9	RRBP1	152 kDa	90	95	81	91	83	94	88	96	94	91	91	92	88	91	89	96	101	94
98	Caveolae-associated protein 1 OS=Homo sapiens OX=9606 GN=CAVIN1 PE=1 SV=1	Q6NZI2	CAVIN1	43 kDa	83	82	92	98	97	94	86	92	92	102	84	88	84	86	99	95	74	74
3	Ezrin OS=Homo sapiens OX=9606 GN=EZR PE=1 SV=4	P15311	EZR	69 kDa	13	15	16	17	18	18	18	14	12	17	15	16	15	18	25	17	18	23
99	Eukaryotic initiation factor 4A-I OS=Homo sapiens OX=9606 GN=EIF4A1 PE=1 SV=1	P60842	EIF4A1	46 kDa	85	98	76	79	72	81	83	88	91	99	85	91	75	90	83	87	97	97
100	Catenin alpha-1 OS=Homo sapiens OX=9606 GN=CTNNA1 PE=1 SV=1	P35221	CTNNA1	100 kDa	87	91	89	96	91	91	79	80	84	97	86	79	94	102	88	83	95	93
101	ATP-dependent 6-phosphofructokinase, platelet type OS=Homo sapiens OX=9606 GN=PFKP PE=1 SV=2	Q01813	PFKP	86 kDa	90	82	73	75	73	68	89	87	89	94	92	87	92	93	77	67	86	91
102	Polypyrimidine tract-binding protein 1 OS=Homo sapiens OX=9606 GN=PTBP1 PE=1 SV=1	P26599	PTBP1	57 kDa	73	62	65	66	73	68	69	77	84	78	71	66	61	65	76	76	70	59
103	Myosin regulatory light chain 12B OS=Homo sapiens OX=9606 GN=MYL12B PE=1 SV=2	O14950	MYL12B	20 kDa	83	86	82	76	64	79	105	92	102	95	91	94	85	77	74	86	83	89
104	WD repeat-containing protein 1 OS=Homo sapiens OX=9606 GN=WDR1 PE=1 SV=4	O75083	WDR1	66 kDa	85	79	61	67	74	73	81	76	72	86	79	81	75	68	92	87	88	89
105	Phosphoglycerate kinase 1 OS=Homo sapiens OX=9606 GN=PGK1 PE=1 SV=3	P00558	PGK1	45 kDa	77	80	56	66	76	61	70	66	70	73	81	85	62	64	86	75	82	86
106	L-lactate dehydrogenase A chain OS=Homo sapiens OX=9606 GN=LDHA PE=1 SV=2	P00338	LDHA	37 kDa	80	75	60	59	69	63	64	76	71	79	89	77	71	76	77	78	83	94
107	Hypoxia up-regulated protein 1 OS=Homo sapiens OX=9606 GN=HYOU1 PE=1 SV=1	Q9Y4L1	HYOU1	111 kDa	69	74	100	94	81	93	71	76	68	80	63	68	80	81	75	74	79	83
108	Myosin-11 OS=Homo sapiens OX=9606 GN=MYH11 PE=1 SV=3	P35749	MYH11	227 kDa	0	0	1	0	0	1	0	0	1	2	0	0	1	0	0	0	0	0
109	Leucine-rich PPR motif-containing protein, mitochondrial OS=Homo sapiens OX=9606 GN=LRPPRC PE=1 SV=3	P42704	LRPPRC	158 kDa	65	78	63	70	77	72	52	66	76	72	73	70	78	79	66	69	88	76
110	Plastin-3 OS=Homo sapiens OX=9606 GN=PLS3 PE=1 SV=4	P13797	PLS3	71 kDa	72	73	86	65	76	79	74	74	72	73	70	73	87	83	68	77	67	68
111	Stress-70 protein, mitochondrial OS=Homo sapiens OX=9606 GN=HSPA9 PE=1 SV=2	P38646	HSPA9	74 kDa	86	82	67	66	73	70	59	71	83	76	75	77	75	72	69	78	90	85
112	Thrombospondin-1 OS=Homo sapiens OX=9606 GN=THBS1 PE=1 SV=2	P07996	THBS1	129 kDa	70	63	70	80	91	84	69	80	84	80	63	59	76	82	80	81	68	69
113	Histone H2B type 1-H OS=Homo sapiens OX=9606 GN=HIST1H2BH PE=1 SV=3	Q93079	HIST1H2BH	14 kDa	68	76	62	66	59	72	80	80	94	88	83	73	73	72	76	86	68	72
114	Voltage-dependent anion-selective channel protein 1 OS=Homo sapiens OX=9606 GN=VDAC1 PE=1 SV=2	P21796	VDAC1	31 kDa	71	76	64	64	58	64	61	77	77	83	70	73	62	73	74	71	83	72
115	Histone H4 OS=Homo sapiens OX=9606 GN=HIST1H4A PE=1 SV=2	P62805	HIST1H4A	11 kDa	65	68	64	69	69	71	78	69	85	84	75	81	68	68	79	85	68	74
116	Rab GDP dissociation inhibitor beta OS=Homo sapiens OX=9606 GN=GDI2 PE=1 SV=2	P50395	GDI2	51 kDa	76	75	64	64	66	79	75	66	72	67	71	70	65	71	66	63	89	72
117	Heat shock 70 kDa protein 4 OS=Homo sapiens OX=9606 GN=HSPA4 PE=1 SV=4	P34932	HSPA4	94 kDa	85	80	76	76	69	69	70	79	67	71	82	81	70	77	72	80	87	82
118	Trifunctional enzyme subunit alpha, mitochondrial OS=Homo sapiens OX=9606 GN=HADHA PE=1 SV=2	P40939	HADHA	83 kDa	83	84	81	77	80	79	55	53	69	75	68	63	73	86	65	62	90	90
119	Receptor of activated protein C kinase 1 OS=Homo sapiens OX=9606 GN=RACK1 PE=1 SV=3	P63244	RACK1	35 kDa	77	77	78	75	74	76	73	70	77	81	69	70	67	77	77	74	74	80
120	Staphylococcal nuclease domain-containing protein 1 OS=Homo sapiens OX=9606 GN=SND1 PE=1 SV=1	Q7KZF4	SND1	102 kDa	61	66	70	69	68	71	73	67	74	75	70	64	82	79	70	76	78	72
121	Profilin-1 OS=Homo sapiens OX=9606 GN=PFN1 PE=1 SV=2	P07737	PFN1	15 kDa	76	67	72	70	70	63	67	75	78	80	62	64	68	68	76	84	87	79
122	Thioredoxin reductase 1, cytoplasmic OS=Homo sapiens OX=9606 GN=TXNRD1 PE=1 SV=3	Q16881	TXNRD1	71 kDa	87	92	43	36	31	36	65	57	80	82	90	83	86	90	54	47	90	89
123	60S ribosomal protein L5 OS=Homo sapiens OX=9606 GN=RPL5 PE=1 SV=3	P46777	RPL5	34 kDa	75	80	68	79	69	68	75	74	84	80	78	79	75	74	76	71	77	84
124	Histone H2B type 1-O OS=Homo sapiens OX=9606 GN=HIST1H2BO PE=1 SV=3	P23527	HIST1H2BO	14 kDa	6	6	6	6	6	7	8	9	6	7	7	8	6	6	6	7	7	6
125	Heat shock protein beta-1 OS=Homo sapiens OX=9606 GN=HSPB1 PE=1 SV=2	P04792	HSPB1	23 kDa	62	63	76	80	64	87	81	78	67	69	66	72	72	62	72	76	62	63
126	L-lactate dehydrogenase B chain OS=Homo sapiens OX=9606 GN=LDHB PE=1 SV=2	P07195	LDHB	37 kDa	68	76	60	55	54	47	54	53	63	63	74	66	64	75	57	59	78	82
127	Serpin H1 OS=Homo sapiens OX=9606 GN=SERPINH1 PE=1 SV=2	P50454	SERPINH1	46 kDa	64	53	92	92	79	83	72	69	61	69	58	60	78	73	81	73	66	71
128	Cathepsin D OS=Homo sapiens OX=9606 GN=CTSD PE=1 SV=1	P07339	CTSD	45 kDa	89	88	65	57	56	67	50	54	39	54	93	79	47	44	50	48	71	66
129	T-complex protein 1 subunit epsilon OS=Homo sapiens OX=9606 GN=CCT5 PE=1 SV=1	P48643	CCT5	60 kDa	63	65	52	61	55	61	68	67	69	65	64	67	66	66	73	76	71	66
130	Dysferlin OS=Homo sapiens OX=9606 GN=DYSF PE=1 SV=1	O75923	DYSF	237 kDa	68	77	60	64	74	57	59	67	65	69	62	61	71	70	63	55	69	69
131	Keratin, type II cytoskeletal 2 epidermal OS=Homo sapiens OX=9606 GN=KRT2 PE=1 SV=2	P35908	KRT2	65 kDa	59	86	61	85	43	35	85	46	26	75	49	47	66	60	56	58	75	44
132	Myosin light polypeptide 6 OS=Homo sapiens OX=9606 GN=MYL6 PE=1 SV=2	P60660	MYL6	17 kDa	77	66	63	63	52	72	90	76	76	78	87	76	69	54	89	73	76	78
133	Glucose-6-phosphate isomerase OS=Homo sapiens OX=9606 GN=GPI PE=1 SV=4	P06744	GPI	63 kDa	58	62	55	54	55	47	49	58	66	59	54	63	51	69	71	63	71	80
134	Protein disulfide-isomerase A6 OS=Homo sapiens OX=9606 GN=PDIA6 PE=1 SV=1	Q15084	PDIA6	48 kDa	75	68	80	87	85	78	67	68	62	63	54	69	73	80	67	63	68	68
135	14-3-3 protein epsilon OS=Homo sapiens OX=9606 GN=YWHAE PE=1 SV=1	P62258	YWHAE	29 kDa	65	69	59	63	63	69	58	62	55	64	68	69	74	59	60	53	68	59
136	Nucleolin OS=Homo sapiens OX=9606 GN=NCL PE=1 SV=3	P19338	NCL	77 kDa	63	74	62	55	57	63	58	59	65	65	74	67	71	72	56	62	76	74
137	Ubiquitin-like modifier-activating enzyme 1 OS=Homo sapiens OX=9606 GN=UBA1 PE=1 SV=3	P22314	UBA1	118 kDa	51	64	68	65	63	71	62	63	66	65	61	55	60	62	73	75	65	65
138	Cell surface glycoprotein MUC18 OS=Homo sapiens OX=9606 GN=MCAM PE=1 SV=2	P43121	MCAM	72 kDa	60	52	81	77	80	68	63	69	58	64	63	59	56	56	60	75	57	52
139	Ubiquitin-40S ribosomal protein S27a OS=Homo sapiens OX=9606 GN=RPS27A PE=1 SV=2	P62979	RPS27A	18 kDa	34	47	41	47	41	42	50	61	53	52	46	44	56	53	59	57	49	49
140	Gamma-enolase OS=Homo sapiens OX=9606 GN=ENO2 PE=1 SV=3	P09104	ENO2	47 kDa	12	12	11	9	4	4	4	5	3	5	15	14	3	2	5	10	20	15
141	Transgelin-2 OS=Homo sapiens OX=9606 GN=TAGLN2 PE=1 SV=3	P37802	TAGLN2	22 kDa	52	56	62	64	59	64	62	60	66	64	48	51	75	78	71	66	56	54
142	Platelet endothelial cell adhesion molecule OS=Homo sapiens OX=9606 GN=PECAM1 PE=1 SV=2	P16284	PECAM1	83 kDa	66	68	63	61	70	67	58	63	66	61	61	59	63	61	62	70	69	64
143	Integrin beta-1 OS=Homo sapiens OX=9606 GN=ITGB1 PE=1 SV=2	P05556	ITGB1	88 kDa	54	60	54	61	55	50	57	64	55	54	53	52	55	48	46	48	52	59
144	Fascin OS=Homo sapiens OX=9606 GN=FSCN1 PE=1 SV=3	Q16658	FSCN1	55 kDa	51	60	50	62	64	64	61	55	55	55	57	52	52	52	62	68	56	58
145	Calnexin OS=Homo sapiens OX=9606 GN=CANX PE=1 SV=2	P27824	CANX	68 kDa	53	58	50	56	51	60	59	58	51	51	61	61	56	47	61	60	68	70
146	6-phosphogluconate dehydrogenase, decarboxylating OS=Homo sapiens OX=9606 GN=PGD PE=1 SV=3	P52209	PGD	53 kDa	71	65	66	59	61	65	60	56	55	55	73	73	61	59	58	53	68	74
147	Guanine nucleotide-binding protein G(i) subunit alpha-2 OS=Homo sapiens OX=9606 GN=GNAI2 PE=1 SV=3	P04899	GNAI2	40 kDa	61	66	67	63	59	70	65	68	68	64	63	58	67	72	59	70	66	65
148	Heterogeneous nuclear ribonucleoprotein U OS=Homo sapiens OX=9606 GN=HNRNPU PE=1 SV=6	Q00839	HNRNPU	91 kDa	30	25	52	59	57	69	73	79	71	74	35	35	68	62	64	73	36	35
149	14-3-3 protein zeta/delta OS=Homo sapiens OX=9606 GN=YWHAZ PE=1 SV=1	P63104	YWHAZ	28 kDa	52	46	48	46	44	51	49	42	47	44	51	48	50	45	48	52	50	55
150	Calpain-2 catalytic subunit OS=Homo sapiens OX=9606 GN=CAPN2 PE=1 SV=6	P17655	CAPN2	80 kDa	78	61	53	60	59	57	58	53	52	54	67	71	62	58	59	52	68	64
151	Microtubule-associated protein 4 OS=Homo sapiens OX=9606 GN=MAP4 PE=1 SV=3	P27816	MAP4	121 kDa	19	20	67	64	70	73	85	70	70	80	29	23	73	76	82	80	32	25
152	Coatomer subunit alpha OS=Homo sapiens OX=9606 GN=COPA PE=1 SV=2	P53621	COPA	138 kDa	53	54	63	57	67	56	55	54	58	62	50	52	53	63	59	64	55	67
153	Bifunctional glutamate/proline--tRNA ligase OS=Homo sapiens OX=9606 GN=EPRS PE=1 SV=5	P07814	EPRS	171 kDa	59	65	51	47	53	55	50	47	49	52	54	54	63	61	51	47	56	64
154	ATP-dependent RNA helicase A OS=Homo sapiens OX=9606 GN=DHX9 PE=1 SV=4	Q08211	DHX9	141 kDa	47	45	51	56	62	66	61	60	71	72	47	54	62	71	61	70	65	48
155	T-complex protein 1 subunit gamma OS=Homo sapiens OX=9606 GN=CCT3 PE=1 SV=4	P49368	CCT3	61 kDa	46	58	50	50	53	44	52	53	63	65	52	50	55	60	58	67	66	62
156	Dolichyl-diphosphooligosaccharide--protein glycosyltransferase subunit 2 OS=Homo sapiens OX=9606 GN=RPN2 PE=1 SV=3	P04844	RPN2	69 kDa	59	61	59	57	45	59	63	50	57	63	59	64	53	57	53	51	66	70
157	Retinal dehydrogenase 1 OS=Homo sapiens OX=9606 GN=ALDH1A1 PE=1 SV=2	P00352	ALDH1A1	55 kDa	48	49	25	31	49	42	70	64	73	75	54	51	74	77	60	70	65	58
158	Eukaryotic translation initiation factor 5A-1 OS=Homo sapiens OX=9606 GN=EIF5A PE=1 SV=2	P63241	EIF5A	17 kDa	55	62	43	52	47	47	50	50	44	56	62	59	61	67	49	50	57	59
159	T-complex protein 1 subunit beta OS=Homo sapiens OX=9606 GN=CCT2 PE=1 SV=4	P78371	CCT2	57 kDa	58	54	61	56	67	59	48	49	64	63	41	43	60	66	59	55	52	55
160	Keratin, type II cytoskeletal 7 OS=Homo sapiens OX=9606 GN=KRT7 PE=1 SV=5	P08729	KRT7	51 kDa	60	67	47	42	33	36	46	44	63	57	64	61	60	63	38	45	67	59
161	Reticulocalbin-1 OS=Homo sapiens OX=9606 GN=RCN1 PE=1 SV=1	Q15293	RCN1	39 kDa	55	56	54	52	71	60	50	56	48	50	64	50	49	47	63	60	62	73
162	Peroxiredoxin-1 OS=Homo sapiens OX=9606 GN=PRDX1 PE=1 SV=1	Q06830	PRDX1	22 kDa	52	49	51	52	44	49	52	48	47	54	51	51	58	49	48	51	48	55
163	Translationally-controlled tumor protein OS=Homo sapiens OX=9606 GN=TPT1 PE=1 SV=1	P13693	TPT1	20 kDa	71	67	70	61	38	67	62	63	50	56	58	49	57	57	48	58	64	57
164	Reticulon-4 OS=Homo sapiens OX=9606 GN=RTN4 PE=1 SV=2	Q9NQC3	RTN4	130 kDa	45	46	76	73	46	69	70	63	60	55	53	48	58	52	60	54	43	48
165	Purine nucleoside phosphorylase OS=Homo sapiens OX=9606 GN=PNP PE=1 SV=2	P00491	PNP	32 kDa	59	61	68	71	59	65	53	52	52	49	52	47	44	53	47	57	60	59
166	Rab GDP dissociation inhibitor alpha OS=Homo sapiens OX=9606 GN=GDI1 PE=1 SV=2	P31150	GDI1	51 kDa	28	35	24	24	26	21	23	31	27	27	28	21	26	28	23	23	25	32
167	Fibronectin OS=Homo sapiens OX=9606 GN=FN1 PE=1 SV=4	P02751	FN1	263 kDa	27	36	65	41	167	68	32	36	47	53	37	38	42	43	48	47	51	53
168	Eukaryotic initiation factor 4A-II OS=Homo sapiens OX=9606 GN=EIF4A2 PE=1 SV=2	Q14240	EIF4A2	46 kDa	8	7	7	8	9	5	8	11	9	11	9	9	8	10	9	10	10	11
169	Dolichyl-diphosphooligosaccharide--protein glycosyltransferase subunit 1 OS=Homo sapiens OX=9606 GN=RPN1 PE=1 SV=1	P04843	RPN1	69 kDa	45	53	53	55	54	38	50	53	50	49	50	52	56	50	46	48	57	49
170	AP-2 complex subunit beta OS=Homo sapiens OX=9606 GN=AP2B1 PE=1 SV=1	P63010	AP2B1	105 kDa	53	63	47	57	57	60	37	36	49	49	44	54	56	63	46	46	56	51
171	X-ray repair cross-complementing protein 6 OS=Homo sapiens OX=9606 GN=XRCC6 PE=1 SV=2	P12956	XRCC6	70 kDa	42	47	42	36	50	54	41	42	51	48	41	49	54	54	48	49	50	51
172	Chloride intracellular channel protein 4 OS=Homo sapiens OX=9606 GN=CLIC4 PE=1 SV=4	Q9Y696	CLIC4	29 kDa	44	44	48	54	52	44	49	52	57	46	42	49	53	48	49	44	46	50
173	Heterogeneous nuclear ribonucleoprotein L OS=Homo sapiens OX=9606 GN=HNRNPL PE=1 SV=2	P14866	HNRNPL	64 kDa	49	44	50	53	52	52	53	50	61	56	44	42	55	54	54	60	45	50
174	40S ribosomal protein S3 OS=Homo sapiens OX=9606 GN=RPS3 PE=1 SV=2	P23396	RPS3	27 kDa	42	46	38	44	49	45	45	51	46	49	45	44	46	39	44	50	48	49
175	Interleukin enhancer-binding factor 3 OS=Homo sapiens OX=9606 GN=ILF3 PE=1 SV=3	Q12906	ILF3	95 kDa	53	48	38	44	44	48	53	46	65	62	51	53	53	55	59	51	46	49
176	T-complex protein 1 subunit alpha OS=Homo sapiens OX=9606 GN=TCP1 PE=1 SV=1	P17987	TCP1	60 kDa	47	46	46	47	55	54	50	46	49	51	52	41	59	65	51	54	44	50
4	EH domain-containing protein 4 OS=Homo sapiens OX=9606 GN=EHD4 PE=1 SV=1	Q9H223	EHD4	61 kDa	43	41	55	49	48	48	41	48	52	46	36	38	47	44	47	49	41	38
177	Integrin alpha-2 OS=Homo sapiens OX=9606 GN=ITGA2 PE=1 SV=1	P17301	ITGA2	129 kDa	55	46	51	49	57	54	44	42	52	50	51	51	39	55	44	40	53	53
178	Transcription intermediary factor 1-beta OS=Homo sapiens OX=9606 GN=TRIM28 PE=1 SV=5	Q13263	TRIM28	89 kDa	31	34	47	51	53	53	63	67	71	70	39	38	60	64	63	67	38	36
179	Importin subunit beta-1 OS=Homo sapiens OX=9606 GN=KPNB1 PE=1 SV=2	Q14974	KPNB1	97 kDa	55	56	58	57	50	55	42	43	52	47	53	54	55	62	48	47	54	48
180	Heterogeneous nuclear ribonucleoprotein M OS=Homo sapiens OX=9606 GN=HNRNPM PE=1 SV=3	P52272	HNRNPM	78 kDa	24	20	45	49	52	47	51	62	62	68	24	22	55	71	50	59	28	23
181	Synaptic vesicle membrane protein VAT-1 homolog OS=Homo sapiens OX=9606 GN=VAT1 PE=1 SV=2	Q99536	VAT1	42 kDa	52	58	40	38	38	36	48	44	49	41	73	77	48	49	48	44	68	71
182	EH domain-containing protein 1 OS=Homo sapiens OX=9606 GN=EHD1 PE=1 SV=2	Q9H4M9	EHD1	61 kDa	57	52	52	49	42	46	47	46	46	44	48	53	52	48	44	51	54	54
183	Dolichyl-diphosphooligosaccharide--protein glycosyltransferase 48 kDa subunit OS=Homo sapiens OX=9606 GN=DDOST PE=1 SV=4	P39656	DDOST	51 kDa	53	51	54	48	58	42	44	46	43	50	44	53	52	49	40	34	52	52
184	X-ray repair cross-complementing protein 5 OS=Homo sapiens OX=9606 GN=XRCC5 PE=1 SV=3	P13010	XRCC5	83 kDa	49	43	53	48	60	56	40	44	49	50	46	47	56	60	38	47	39	41
185	Vigilin OS=Homo sapiens OX=9606 GN=HDLBP PE=1 SV=2	Q00341	HDLBP	141 kDa	36	34	54	49	53	48	48	61	53	61	35	34	52	47	52	52	39	41
186	Coatomer subunit gamma-1 OS=Homo sapiens OX=9606 GN=COPG1 PE=1 SV=1	Q9Y678	COPG1	98 kDa	44	49	48	55	60	57	47	46	54	49	46	42	53	69	51	46	53	53
187	Tryptophan--tRNA ligase, cytoplasmic OS=Homo sapiens OX=9606 GN=WARS PE=1 SV=2	P23381	WARS	53 kDa	50	53	48	46	52	47	44	44	45	49	55	46	45	46	50	46	58	65
188	ADP-ribosylation factor 1 OS=Homo sapiens OX=9606 GN=ARF1 PE=1 SV=2	P84077	ARF1	21 kDa	27	26	23	23	27	25	22	24	21	18	23	26	22	24	22	21	29	29
189	Heat shock 70 kDa protein 1B OS=Homo sapiens OX=9606 GN=HSPA1B PE=1 SV=1	P0DMV9	HSPA1B	70 kDa	39	45	35	37	37	36	31	41	41	34	38	46	34	43	38	40	50	45
190	Keratin, type I cytoskeletal 18 OS=Homo sapiens OX=9606 GN=KRT18 PE=1 SV=2	P05783	KRT18	48 kDa	67	63	28	26	29	22	33	40	53	49	47	52	55	69	31	30	62	66
191	T-complex protein 1 subunit eta OS=Homo sapiens OX=9606 GN=CCT7 PE=1 SV=2	Q99832	CCT7	59 kDa	49	46	53	56	50	52	44	43	43	47	42	36	43	59	37	37	45	47
192	Voltage-dependent anion-selective channel protein 2 OS=Homo sapiens OX=9606 GN=VDAC2 PE=1 SV=2	P45880	VDAC2	32 kDa	48	47	42	46	47	39	41	48	51	59	45	45	52	45	47	45	56	51
193	Calpain small subunit 1 OS=Homo sapiens OX=9606 GN=CAPNS1 PE=1 SV=1	P04632	CAPNS1	28 kDa	58	54	63	56	59	62	36	39	45	45	45	39	47	59	48	42	45	40
194	Peptidyl-prolyl cis-trans isomerase B OS=Homo sapiens OX=9606 GN=PPIB PE=1 SV=2	P23284	PPIB	24 kDa	43	36	41	37	47	37	43	42	50	53	46	42	41	43	53	49	49	50
195	Ras-related protein Ral-A OS=Homo sapiens OX=9606 GN=RALA PE=1 SV=1	P11233	RALA	24 kDa	8	10	7	8	7	8	8	8	8	8	8	8	9	8	7	9	9	8
196	60S ribosomal protein L4 OS=Homo sapiens OX=9606 GN=RPL4 PE=1 SV=5	P36578	RPL4	48 kDa	51	52	48	43	45	46	46	47	47	47	47	43	46	52	42	50	50	52
197	Nuclease-sensitive element-binding protein 1 OS=Homo sapiens OX=9606 GN=YBX1 PE=1 SV=3	P67809	YBX1	36 kDa	40	32	46	44	40	44	47	45	50	55	36	31	40	53	52	49	48	46
198	ATP-citrate synthase OS=Homo sapiens OX=9606 GN=ACLY PE=1 SV=3	P53396	ACLY	121 kDa	44	39	71	71	50	65	39	42	39	34	39	40	35	35	47	33	47	39
199	Pre-mRNA-processing-splicing factor 8 OS=Homo sapiens OX=9606 GN=PRPF8 PE=1 SV=2	Q6P2Q9	PRPF8	274 kDa	42	43	35	36	37	37	44	42	47	45	44	42	52	47	40	46	39	43
200	UDP-glucose:glycoprotein glucosyltransferase 1 OS=Homo sapiens OX=9606 GN=UGGT1 PE=1 SV=3	Q9NYU2	UGGT1	177 kDa	42	42	50	58	58	49	41	45	51	43	45	48	39	46	52	41	47	56
201	T-complex protein 1 subunit theta OS=Homo sapiens OX=9606 GN=CCT8 PE=1 SV=4	P50990	CCT8	60 kDa	48	48	42	41	49	45	48	47	52	46	47	51	48	45	51	57	51	54
202	Stress-induced-phosphoprotein 1 OS=Homo sapiens OX=9606 GN=STIP1 PE=1 SV=1	P31948	STIP1	63 kDa	43	43	43	50	45	45	40	42	37	37	50	50	41	40	38	42	45	47
203	Ras-related protein Ral-B OS=Homo sapiens OX=9606 GN=RALB PE=1 SV=1	P11234	RALB	23 kDa	45	35	30	32	56	40	40	38	48	55	45	36	47	37	38	44	31	35
204	Adenylyl cyclase-associated protein 1 OS=Homo sapiens OX=9606 GN=CAP1 PE=1 SV=5	Q01518	CAP1	52 kDa	43	47	56	47	48	55	55	48	42	40	53	44	50	48	50	49	44	51
205	Importin-5 OS=Homo sapiens OX=9606 GN=IPO5 PE=1 SV=4	O00410	IPO5	124 kDa	57	51	48	45	39	40	51	50	51	47	46	41	57	55	43	42	43	46
206	Kinesin-1 heavy chain OS=Homo sapiens OX=9606 GN=KIF5B PE=1 SV=1	P33176	KIF5B	110 kDa	55	50	46	48	50	43	40	42	52	42	47	48	47	53	41	39	44	43
207	Myristoylated alanine-rich C-kinase substrate OS=Homo sapiens OX=9606 GN=MARCKS PE=1 SV=4	P29966	MARCKS	32 kDa	19	22	61	58	65	58	72	64	61	71	26	26	63	69	70	67	20	17
208	Fatty acid-binding protein 5 OS=Homo sapiens OX=9606 GN=FABP5 PE=1 SV=3	Q01469	FABP5	15 kDa	33	39	45	47	50	47	37	41	36	35	41	37	26	32	49	42	45	54
209	Extended synaptotagmin-1 OS=Homo sapiens OX=9606 GN=ESYT1 PE=1 SV=1	Q9BSJ8	ESYT1	123 kDa	43	41	48	54	57	43	44	47	55	42	40	42	55	50	51	47	54	45
210	14-3-3 protein theta OS=Homo sapiens OX=9606 GN=YWHAQ PE=1 SV=1	P27348	YWHAQ	28 kDa	37	36	34	35	33	35	33	35	31	37	40	36	39	36	36	33	37	38
211	Serine/threonine-protein phosphatase 2A 65 kDa regulatory subunit A alpha isoform OS=Homo sapiens OX=9606 GN=PPP2R1A PE=1 SV=4	P30153	PPP2R1A	65 kDa	46	49	48	48	49	53	34	38	46	49	46	40	48	58	39	40	47	46
212	EH domain-containing protein 2 OS=Homo sapiens OX=9606 GN=EHD2 PE=1 SV=2	Q9NZN4	EHD2	61 kDa	47	49	35	28	46	44	52	44	44	48	50	55	51	55	50	53	51	46
213	Coatomer subunit beta OS=Homo sapiens OX=9606 GN=COPB1 PE=1 SV=3	P53618	COPB1	107 kDa	52	45	41	50	47	50	47	47	39	36	52	49	49	45	40	45	38	39
214	Actin-related protein 3 OS=Homo sapiens OX=9606 GN=ACTR3 PE=1 SV=3	P61158	ACTR3	47 kDa	48	44	49	38	47	47	46	45	41	42	48	51	43	42	43	37	46	50
215	Chloride intracellular channel protein 1 OS=Homo sapiens OX=9606 GN=CLIC1 PE=1 SV=4	O00299	CLIC1	27 kDa	43	44	41	48	42	42	44	37	42	37	35	34	39	40	42	35	40	37
216	T-complex protein 1 subunit delta OS=Homo sapiens OX=9606 GN=CCT4 PE=1 SV=4	P50991	CCT4	58 kDa	46	45	47	45	42	48	44	44	44	44	45	50	45	41	45	46	49	47
217	Catenin beta-1 OS=Homo sapiens OX=9606 GN=CTNNB1 PE=1 SV=1	P35222	CTNNB1	85 kDa	42	44	44	43	41	39	36	41	47	43	41	39	40	49	41	45	38	42
218	Phosphoglycerate mutase 1 OS=Homo sapiens OX=9606 GN=PGAM1 PE=1 SV=2	P18669	PGAM1	29 kDa	38	43	35	33	34	35	42	39	38	43	48	48	44	42	42	53	47	58
219	Heterogeneous nuclear ribonucleoprotein A1 OS=Homo sapiens OX=9606 GN=HNRNPA1 PE=1 SV=5	P09651	HNRNPA1	39 kDa	28	31	30	26	42	39	41	35	45	44	31	26	35	39	43	45	37	42
220	T-complex protein 1 subunit zeta OS=Homo sapiens OX=9606 GN=CCT6A PE=1 SV=3	P40227	CCT6A	58 kDa	51	43	44	40	37	38	42	41	41	44	47	39	45	43	42	36	42	43
221	Malate dehydrogenase, mitochondrial OS=Homo sapiens OX=9606 GN=MDH2 PE=1 SV=3	P40926	MDH2	36 kDa	47	52	49	47	47	50	50	46	50	53	46	45	47	46	42	42	42	45
222	60S ribosomal protein L3 OS=Homo sapiens OX=9606 GN=RPL3 PE=1 SV=2	P39023	RPL3	46 kDa	43	48	45	37	47	44	36	41	40	42	45	41	40	45	39	38	45	47
223	40S ribosomal protein S3a OS=Homo sapiens OX=9606 GN=RPS3A PE=1 SV=2	P61247	RPS3A	30 kDa	35	49	45	38	40	50	49	47	54	52	43	43	42	37	44	46	47	47
224	Alpha-actinin-2 OS=Homo sapiens OX=9606 GN=ACTN2 PE=1 SV=1	P35609	ACTN2	104 kDa	3	2	3	3	5	2	5	5	1	3	5	3	4	2	4	7	3	5
225	Unconventional myosin-Ic OS=Homo sapiens OX=9606 GN=MYO1C PE=1 SV=4	O00159	MYO1C	122 kDa	45	46	44	43	47	45	39	41	47	45	43	45	47	42	44	41	48	42
226	Dihydropyrimidinase-related protein 3 OS=Homo sapiens OX=9606 GN=DPYSL3 PE=1 SV=1	Q14195	DPYSL3	62 kDa	22	25	22	23	25	28	28	26	29	30	22	22	32	29	24	24	22	26
227	Early endosome antigen 1 OS=Homo sapiens OX=9606 GN=EEA1 PE=1 SV=2	Q15075	EEA1	162 kDa	52	55	35	38	42	41	40	31	38	34	49	47	39	45	40	35	50	50
228	Actin-related protein 2/3 complex subunit 2 OS=Homo sapiens OX=9606 GN=ARPC2 PE=1 SV=1	O15144	ARPC2	34 kDa	46	45	31	37	35	28	39	41	33	39	37	43	41	35	31	31	46	36
229	Nucleoside diphosphate kinase B OS=Homo sapiens OX=9606 GN=NME2 PE=1 SV=1	P22392	NME2	17 kDa	40	39	45	40	40	44	39	39	47	39	42	44	37	38	36	39	43	43
230	Glucosidase 2 subunit beta OS=Homo sapiens OX=9606 GN=PRKCSH PE=1 SV=2	P14314	PRKCSH	59 kDa	45	45	46	54	51	50	42	52	43	46	43	42	44	38	45	47	47	47
231	Ribonuclease inhibitor OS=Homo sapiens OX=9606 GN=RNH1 PE=1 SV=2	P13489	RNH1	50 kDa	57	49	42	41	49	49	42	39	41	43	54	54	44	49	42	44	56	56
232	14-3-3 protein beta/alpha OS=Homo sapiens OX=9606 GN=YWHAB PE=1 SV=3	P31946	YWHAB	28 kDa	24	27	28	26	25	27	28	29	34	29	25	24	33	29	25	28	33	31
233	Caldesmon OS=Homo sapiens OX=9606 GN=CALD1 PE=1 SV=3	Q05682	CALD1	93 kDa	25	29	48	45	44	39	43	48	46	40	30	31	54	61	41	50	45	32
234	Lamin-B1 OS=Homo sapiens OX=9606 GN=LMNB1 PE=1 SV=2	P20700	LMNB1	66 kDa	38	46	32	36	42	38	46	46	47	42	36	40	52	47	39	43	41	41
235	eIF-2-alpha kinase activator GCN1 OS=Homo sapiens OX=9606 GN=GCN1 PE=1 SV=6	Q92616	GCN1	293 kDa	37	34	43	37	53	37	34	30	44	40	29	27	48	56	46	41	42	42
236	Far upstream element-binding protein 2 OS=Homo sapiens OX=9606 GN=KHSRP PE=1 SV=4	Q92945	KHSRP	73 kDa	21	20	49	52	46	57	55	62	58	60	26	26	50	64	53	60	33	26
237	GTP-binding nuclear protein Ran OS=Homo sapiens OX=9606 GN=RAN PE=1 SV=3	P62826	RAN	24 kDa	28	34	28	37	39	32	29	30	39	38	24	32	37	29	35	42	38	38
238	Myosin regulatory light polypeptide 9 OS=Homo sapiens OX=9606 GN=MYL9 PE=1 SV=4	P24844	MYL9	20 kDa	2	3	0	0	0	1	2	2	2	2	2	2	2	2	1	1	1	2
239	Hexokinase-1 OS=Homo sapiens OX=9606 GN=HK1 PE=1 SV=3	P19367	HK1	102 kDa	44	48	45	39	48	43	34	35	42	43	39	33	43	47	34	30	44	42
240	Heterogeneous nuclear ribonucleoproteins C1/C2 OS=Homo sapiens OX=9606 GN=HNRNPC PE=1 SV=4	P07910	HNRNPC	34 kDa	36	32	41	34	32	39	36	31	41	43	45	42	42	35	33	40	32	31
241	Kinectin OS=Homo sapiens OX=9606 GN=KTN1 PE=1 SV=1	Q86UP2	KTN1	156 kDa	43	44	42	41	40	34	41	39	38	40	40	36	49	47	39	30	51	43
242	Procollagen-lysine,2-oxoglutarate 5-dioxygenase 2 OS=Homo sapiens OX=9606 GN=PLOD2 PE=1 SV=2	O00469	PLOD2	85 kDa	49	54	42	44	31	37	37	42	40	38	50	47	43	34	38	37	48	52
243	Puromycin-sensitive aminopeptidase OS=Homo sapiens OX=9606 GN=NPEPPS PE=1 SV=2	P55786	NPEPPS	103 kDa	51	43	40	33	36	39	33	35	38	35	49	44	47	46	39	37	50	42
244	Tropomyosin alpha-4 chain OS=Homo sapiens OX=9606 GN=TPM4 PE=1 SV=3	P67936	TPM4	29 kDa	31	32	36	36	33	35	39	35	36	36	38	33	44	47	44	44	37	44
245	Matrin-3 OS=Homo sapiens OX=9606 GN=MATR3 PE=1 SV=2	P43243	MATR3	95 kDa	32	38	43	39	36	42	33	42	54	53	32	26	44	51	42	42	38	33
246	Eukaryotic translation initiation factor 3 subunit A OS=Homo sapiens OX=9606 GN=EIF3A PE=1 SV=1	Q14152	EIF3A	167 kDa	42	39	33	34	37	32	31	38	41	42	35	37	42	53	36	37	43	44
247	Glycine--tRNA ligase OS=Homo sapiens OX=9606 GN=GARS PE=1 SV=3	P41250	GARS	83 kDa	47	51	31	31	33	39	35	36	40	46	41	49	38	42	38	38	47	41
248	U5 small nuclear ribonucleoprotein 200 kDa helicase OS=Homo sapiens OX=9606 GN=SNRNP200 PE=1 SV=2	O75643	SNRNP200	245 kDa	37	40	37	38	48	49	42	34	46	41	33	38	44	51	36	37	40	49
249	Exportin-2 OS=Homo sapiens OX=9606 GN=CSE1L PE=1 SV=3	P55060	CSE1L	110 kDa	33	35	39	39	51	44	34	36	34	34	31	32	46	46	33	35	27	30
250	AP-1 complex subunit beta-1 OS=Homo sapiens OX=9606 GN=AP1B1 PE=1 SV=2	Q10567	AP1B1	105 kDa	23	25	28	36	32	31	22	23	17	19	20	17	26	27	23	23	19	18
251	26S proteasome non-ATPase regulatory subunit 1 OS=Homo sapiens OX=9606 GN=PSMD1 PE=1 SV=2	Q99460	PSMD1	106 kDa	41	35	34	35	32	33	41	37	42	47	39	41	43	47	43	33	42	39
252	Myosin-14 OS=Homo sapiens OX=9606 GN=MYH14 PE=1 SV=2	Q7Z406	MYH14	228 kDa	4	1	3	4	4	3	4	1	4	5	3	4	5	4	1	4	6	4
253	Ubiquitin carboxyl-terminal hydrolase isozyme L1 OS=Homo sapiens OX=9606 GN=UCHL1 PE=1 SV=2	P09936	UCHL1	25 kDa	39	41	36	34	33	36	37	38	41	40	44	43	40	38	44	37	52	48
254	Heterogeneous nuclear ribonucleoprotein Q OS=Homo sapiens OX=9606 GN=SYNCRIP PE=1 SV=2	O60506	SYNCRIP	70 kDa	42	42	46	43	41	40	39	47	40	52	33	35	45	53	42	48	35	36
255	Protein transport protein Sec31A OS=Homo sapiens OX=9606 GN=SEC31A PE=1 SV=3	O94979	SEC31A	133 kDa	31	36	37	40	35	35	36	38	42	39	35	35	43	50	32	41	37	33
256	60S acidic ribosomal protein P0 OS=Homo sapiens OX=9606 GN=RPLP0 PE=1 SV=1	P05388	RPLP0	34 kDa	36	44	35	32	32	33	38	39	47	49	34	42	35	38	36	38	40	43
257	26S proteasome regulatory subunit 7 OS=Homo sapiens OX=9606 GN=PSMC2 PE=1 SV=3	P35998	PSMC2	49 kDa	35	33	38	37	35	42	36	38	39	35	33	33	39	42	31	34	34	37
258	Heterogeneous nuclear ribonucleoprotein H OS=Homo sapiens OX=9606 GN=HNRNPH1 PE=1 SV=4	P31943	HNRNPH1	49 kDa	31	34	40	41	38	42	45	42	53	50	36	31	50	47	37	45	33	31
259	Caveolae-associated protein 2 OS=Homo sapiens OX=9606 GN=CAVIN2 PE=1 SV=3	O95810	CAVIN2	47 kDa	21	25	23	24	34	33	52	45	49	55	37	25	41	43	50	52	33	30
260	26S proteasome non-ATPase regulatory subunit 2 OS=Homo sapiens OX=9606 GN=PSMD2 PE=1 SV=3	Q13200	PSMD2	100 kDa	38	40	36	35	38	38	30	38	41	38	45	37	40	45	34	29	44	44
261	Nuclear mitotic apparatus protein 1 OS=Homo sapiens OX=9606 GN=NUMA1 PE=1 SV=2	Q14980	NUMA1	238 kDa	37	31	35	34	48	48	30	39	56	42	26	25	45	48	52	34	35	32
262	Poly(rC)-binding protein 1 OS=Homo sapiens OX=9606 GN=PCBP1 PE=1 SV=2	Q15365	PCBP1	37 kDa	25	27	44	40	44	43	39	42	41	45	23	29	53	55	48	44	28	31
263	40S ribosomal protein SA OS=Homo sapiens OX=9606 GN=RPSA PE=1 SV=4	P08865	RPSA	33 kDa	43	45	39	38	38	35	42	35	40	44	42	48	41	39	44	45	47	47
264	Glucose-6-phosphate 1-dehydrogenase OS=Homo sapiens OX=9606 GN=G6PD PE=1 SV=4	P11413	G6PD	59 kDa	46	49	28	29	33	31	29	32	29	34	45	42	32	43	30	33	46	44
265	ADP/ATP translocase 3 OS=Homo sapiens OX=9606 GN=SLC25A6 PE=1 SV=4	P12236	SLC25A6	33 kDa	34	43	25	35	24	27	33	35	43	43	36	39	34	30	36	39	40	41
266	Interleukin enhancer-binding factor 2 OS=Homo sapiens OX=9606 GN=ILF2 PE=1 SV=2	Q12905	ILF2	43 kDa	40	34	33	33	37	29	36	37	43	43	34	37	44	42	36	45	37	32
267	AP-2 complex subunit alpha-1 OS=Homo sapiens OX=9606 GN=AP2A1 PE=1 SV=3	O95782	AP2A1	108 kDa	42	39	35	36	30	44	33	32	36	34	34	36	32	33	34	33	38	40
268	Tight junction protein ZO-2 OS=Homo sapiens OX=9606 GN=TJP2 PE=1 SV=2	Q9UDY2	TJP2	134 kDa	45	38	41	40	33	38	41	35	33	38	40	38	38	35	38	38	43	33
269	Calpain-1 catalytic subunit OS=Homo sapiens OX=9606 GN=CAPN1 PE=1 SV=1	P07384	CAPN1	82 kDa	37	41	40	33	35	36	31	31	36	34	38	43	37	34	31	34	39	37
270	Transaldolase OS=Homo sapiens OX=9606 GN=TALDO1 PE=1 SV=2	P37837	TALDO1	38 kDa	36	40	30	28	32	24	35	34	31	30	39	41	36	31	37	44	46	54
271	Splicing factor 3B subunit 1 OS=Homo sapiens OX=9606 GN=SF3B1 PE=1 SV=3	O75533	SF3B1	146 kDa	36	39	32	37	42	30	34	35	34	42	24	33	41	48	36	38	30	27
272	Peroxisomal multifunctional enzyme type 2 OS=Homo sapiens OX=9606 GN=HSD17B4 PE=1 SV=3	P51659	HSD17B4	80 kDa	36	40	46	44	42	44	36	37	34	32	31	36	38	37	41	36	35	38
273	E3 ubiquitin-protein ligase HUWE1 OS=Homo sapiens OX=9606 GN=HUWE1 PE=1 SV=3	Q7Z6Z7	HUWE1	482 kDa	29	28	33	32	41	44	32	29	41	33	32	32	48	60	39	33	34	30
274	Cullin-associated NEDD8-dissociated protein 1 OS=Homo sapiens OX=9606 GN=CAND1 PE=1 SV=2	Q86VP6	CAND1	136 kDa	35	33	31	36	36	29	25	30	27	29	31	26	30	35	36	30	38	37
275	Programmed cell death 6-interacting protein OS=Homo sapiens OX=9606 GN=PDCD6IP PE=1 SV=1	Q8WUM4	PDCD6IP	96 kDa	34	38	38	37	34	39	28	35	37	32	32	35	42	44	38	32	37	36
276	Coatomer subunit beta' OS=Homo sapiens OX=9606 GN=COPB2 PE=1 SV=2	P35606	COPB2	102 kDa	29	32	31	38	39	34	29	32	33	35	33	34	40	32	43	34	36	37
277	Eukaryotic translation initiation factor 4 gamma 1 OS=Homo sapiens OX=9606 GN=EIF4G1 PE=1 SV=4	Q04637	EIF4G1	175 kDa	20	23	36	29	35	33	36	35	30	30	22	19	35	32	36	36	28	25
278	Probable ATP-dependent RNA helicase DDX17 OS=Homo sapiens OX=9606 GN=DDX17 PE=1 SV=2	Q92841	DDX17	80 kDa	32	30	36	32	37	40	44	38	39	40	34	32	40	44	39	37	30	32
279	Guanine nucleotide-binding protein G(I)/G(S)/G(T) subunit beta-1 OS=Homo sapiens OX=9606 GN=GNB1 PE=1 SV=3	P62873	GNB1	37 kDa	27	31	22	23	24	23	27	27	22	24	29	30	26	24	17	24	31	34
280	40S ribosomal protein S4, X isoform OS=Homo sapiens OX=9606 GN=RPS4X PE=1 SV=2	P62701	RPS4X	30 kDa	34	37	28	34	28	29	34	37	36	38	36	34	37	31	37	32	31	35
281	14-3-3 protein gamma OS=Homo sapiens OX=9606 GN=YWHAG PE=1 SV=2	P61981	YWHAG	28 kDa	23	21	23	27	18	29	27	29	25	27	25	29	27	31	26	26	26	28
282	Guanine nucleotide-binding protein G(I)/G(S)/G(T) subunit beta-2 OS=Homo sapiens OX=9606 GN=GNB2 PE=1 SV=3	P62879	GNB2	37 kDa	33	36	42	36	33	34	34	30	39	34	36	41	40	37	34	33	37	35
283	Golgi apparatus protein 1 OS=Homo sapiens OX=9606 GN=GLG1 PE=1 SV=2	Q92896	GLG1	135 kDa	43	30	51	38	43	54	33	33	25	23	35	35	37	41	29	30	26	32
284	Erythrocyte band 7 integral membrane protein OS=Homo sapiens OX=9606 GN=STOM PE=1 SV=3	P27105	STOM	32 kDa	50	51	34	36	59	42	29	30	31	30	44	48	34	40	28	30	44	44
285	Isoleucine--tRNA ligase, cytoplasmic OS=Homo sapiens OX=9606 GN=IARS PE=1 SV=2	P41252	IARS	145 kDa	35	31	23	30	34	25	25	30	36	41	34	34	31	38	34	34	43	43
286	Elongation factor Tu, mitochondrial OS=Homo sapiens OX=9606 GN=TUFM PE=1 SV=2	P49411	TUFM	50 kDa	32	39	36	40	29	39	33	36	35	33	33	39	38	35	32	34	42	45
287	40S ribosomal protein S7 OS=Homo sapiens OX=9606 GN=RPS7 PE=1 SV=1	P62081	RPS7	22 kDa	44	39	36	32	40	47	28	21	31	32	27	30	38	42	34	32	34	36
288	Nucleoside diphosphate kinase A OS=Homo sapiens OX=9606 GN=NME1 PE=1 SV=1	P15531	NME1	17 kDa	13	10	13	12	14	14	16	14	13	13	18	16	16	14	18	18	17	17
289	Histone H2A type 1-D OS=Homo sapiens OX=9606 GN=HIST1H2AD PE=1 SV=2	P20671	HIST1H2AD	14 kDa	32	36	32	38	32	34	29	32	37	35	38	32	34	38	35	35	32	31
290	Laminin subunit beta-1 OS=Homo sapiens OX=9606 GN=LAMB1 PE=1 SV=2	P07942	LAMB1	198 kDa	31	39	39	39	51	37	31	33	37	36	30	30	34	38	39	37	43	39
291	Vacuolar protein sorting-associated protein 35 OS=Homo sapiens OX=9606 GN=VPS35 PE=1 SV=2	Q96QK1	VPS35	92 kDa	38	47	36	34	41	40	32	36	38	38	35	34	37	40	34	33	38	38
292	Heterogeneous nuclear ribonucleoprotein A3 OS=Homo sapiens OX=9606 GN=HNRNPA3 PE=1 SV=2	P51991	HNRNPA3	40 kDa	33	37	31	32	31	29	29	32	29	27	27	26	39	32	36	29	30	32
293	Peroxidasin homolog OS=Homo sapiens OX=9606 GN=PXDN PE=1 SV=2	Q92626	PXDN	165 kDa	26	22	42	34	40	43	33	29	37	33	28	25	36	35	36	37	37	27
294	Splicing factor, proline- and glutamine-rich OS=Homo sapiens OX=9606 GN=SFPQ PE=1 SV=2	P23246	SFPQ	76 kDa	19	26	29	32	28	36	30	34	33	34	18	26	36	34	38	40	23	27
295	Utrophin OS=Homo sapiens OX=9606 GN=UTRN PE=1 SV=2	P46939	UTRN	394 kDa	44	44	31	31	43	33	24	26	32	30	21	32	42	52	23	21	28	22
296	General vesicular transport factor p115 OS=Homo sapiens OX=9606 GN=USO1 PE=1 SV=2	O60763	USO1	108 kDa	34	34	32	39	32	34	38	35	44	41	31	30	39	40	36	39	37	37
297	Catenin delta-1 OS=Homo sapiens OX=9606 GN=CTNND1 PE=1 SV=1	O60716	CTNND1	108 kDa	31	29	37	40	38	34	39	35	33	30	27	24	42	36	33	40	32	40
298	Nicotinamide phosphoribosyltransferase OS=Homo sapiens OX=9606 GN=NAMPT PE=1 SV=1	P43490	NAMPT	56 kDa	28	26	44	53	53	39	36	34	28	29	28	29	31	28	39	28	30	26
299	ATP-dependent 6-phosphofructokinase, liver type OS=Homo sapiens OX=9606 GN=PFKL PE=1 SV=6	P17858	PFKL	85 kDa	21	23	27	22	29	25	9	17	16	17	19	17	16	23	25	24	30	32
300	60S ribosomal protein L7a OS=Homo sapiens OX=9606 GN=RPL7A PE=1 SV=2	P62424	RPL7A	30 kDa	29	32	28	25	26	29	28	26	27	30	29	34	31	28	31	29	35	31
301	Pre-mRNA-processing factor 19 OS=Homo sapiens OX=9606 GN=PRPF19 PE=1 SV=1	Q9UMS4	PRPF19	55 kDa	38	41	35	33	32	34	28	40	35	35	35	33	34	38	38	35	36	34
302	A-kinase anchor protein 2 OS=Homo sapiens OX=9606 GN=AKAP2 PE=1 SV=3	Q9Y2D5	AKAP2	95 kDa	17	8	47	54	49	50	47	52	43	39	17	15	44	46	41	46	20	14
303	60S ribosomal protein L7 OS=Homo sapiens OX=9606 GN=RPL7 PE=1 SV=1	P18124	RPL7	29 kDa	28	29	22	23	26	26	23	27	21	25	23	24	29	25	24	28	23	29
304	Protein transport protein Sec23A OS=Homo sapiens OX=9606 GN=SEC23A PE=1 SV=2	Q15436	SEC23A	86 kDa	35	39	31	33	38	41	38	38	36	32	33	38	38	33	33	31	35	42
305	Heat shock protein 105 kDa OS=Homo sapiens OX=9606 GN=HSPH1 PE=1 SV=1	Q92598	HSPH1	97 kDa	34	34	32	28	24	23	25	30	32	33	34	31	35	35	25	27	37	33
306	ADP-ribosylation factor 4 OS=Homo sapiens OX=9606 GN=ARF4 PE=1 SV=3	P18085	ARF4	21 kDa	12	15	14	16	13	14	12	14	17	15	13	15	13	15	12	12	15	15
307	High mobility group protein HMG-I/HMG-Y OS=Homo sapiens OX=9606 GN=HMGA1 PE=1 SV=3	P17096	HMGA1	12 kDa	38	44	20	18	25	22	22	29	26	26	45	40	25	19	24	27	46	49
308	Protein AHNAK2 OS=Homo sapiens OX=9606 GN=AHNAK2 PE=1 SV=2	Q8IVF2	AHNAK2	617 kDa	13	16	53	55	39	39	25	32	20	22	27	22	16	24	35	29	18	18
309	Glutamate dehydrogenase 1, mitochondrial OS=Homo sapiens OX=9606 GN=GLUD1 PE=1 SV=2	P00367	GLUD1	61 kDa	35	43	29	38	32	37	30	33	28	29	34	27	30	30	33	36	31	38
310	Keratin, type I cytoskeletal 14 OS=Homo sapiens OX=9606 GN=KRT14 PE=1 SV=4	P02533	KRT14	52 kDa	13	17	16	19	12	8	25	62	10	9	9	11	12	22	14	8	11	12
311	Serpin B6 OS=Homo sapiens OX=9606 GN=SERPINB6 PE=1 SV=3	P35237	SERPINB6	43 kDa	43	44	41	27	25	35	32	30	25	30	38	37	27	25	31	36	38	44
312	60S ribosomal protein L6 OS=Homo sapiens OX=9606 GN=RPL6 PE=1 SV=3	Q02878	RPL6	33 kDa	32	29	27	28	26	28	29	33	31	34	29	30	30	30	32	31	34	34
313	Drebrin OS=Homo sapiens OX=9606 GN=DBN1 PE=1 SV=4	Q16643	DBN1	71 kDa	26	24	36	34	32	35	45	39	36	41	29	31	42	38	38	40	24	23
314	Niban-like protein 1 OS=Homo sapiens OX=9606 GN=FAM129B PE=1 SV=3	Q96TA1	FAM129B	84 kDa	28	28	34	34	35	37	29	29	32	30	24	29	33	30	34	34	28	24
315	Tropomyosin alpha-3 chain OS=Homo sapiens OX=9606 GN=TPM3 PE=1 SV=2	P06753	TPM3	33 kDa	14	16	11	19	16	10	15	17	19	21	15	15	20	20	18	19	23	18
316	Keratin, type I cytoskeletal 16 OS=Homo sapiens OX=9606 GN=KRT16 PE=1 SV=4	P08779	KRT16	51 kDa	25	13	8	23	15	2	76	119	31	17	9	13	16	49	22	2	20	28
317	Very long-chain specific acyl-CoA dehydrogenase, mitochondrial OS=Homo sapiens OX=9606 GN=ACADVL PE=1 SV=1	P49748	ACADVL	70 kDa	36	36	28	25	26	27	30	31	31	32	36	35	30	35	31	27	37	36
318	Calumenin OS=Homo sapiens OX=9606 GN=CALU PE=1 SV=2	O43852	CALU	37 kDa	28	24	32	38	29	32	39	40	36	40	27	24	32	34	36	33	29	31
319	Coronin-1C OS=Homo sapiens OX=9606 GN=CORO1C PE=1 SV=1	Q9ULV4	CORO1C	53 kDa	39	37	31	32	33	27	35	31	37	32	36	39	35	32	36	34	38	34
320	Arginine--tRNA ligase, cytoplasmic OS=Homo sapiens OX=9606 GN=RARS PE=1 SV=2	P54136	RARS	75 kDa	33	40	27	29	32	30	32	28	28	29	33	32	30	27	33	34	35	39
321	Actin-related protein 2 OS=Homo sapiens OX=9606 GN=ACTR2 PE=1 SV=1	P61160	ACTR2	45 kDa	30	33	28	31	26	27	26	30	30	34	31	31	28	26	32	27	28	36
322	60S ribosomal protein L9 OS=Homo sapiens OX=9606 GN=RPL9 PE=1 SV=1	P32969	RPL9	22 kDa	35	36	31	26	34	26	23	27	38	34	39	38	34	38	25	28	33	31
323	DNA damage-binding protein 1 OS=Homo sapiens OX=9606 GN=DDB1 PE=1 SV=1	Q16531	DDB1	127 kDa	36	38	25	21	26	27	27	30	28	33	35	40	28	28	27	27	37	36
324	Polyadenylate-binding protein 1 OS=Homo sapiens OX=9606 GN=PABPC1 PE=1 SV=2	P11940	PABPC1	71 kDa	22	24	24	25	35	29	23	23	35	36	24	25	36	38	40	40	32	37
325	Exportin-1 OS=Homo sapiens OX=9606 GN=XPO1 PE=1 SV=1	O14980	XPO1	123 kDa	33	31	24	26	24	37	23	29	25	19	29	33	33	38	24	23	24	22
326	Probable ATP-dependent RNA helicase DDX5 OS=Homo sapiens OX=9606 GN=DDX5 PE=1 SV=1	P17844	DDX5	69 kDa	22	15	16	14	20	16	17	14	25	22	16	17	19	23	19	13	20	19
327	Sodium/potassium-transporting ATPase subunit alpha-1 OS=Homo sapiens OX=9606 GN=ATP1A1 PE=1 SV=1	P05023	ATP1A1	113 kDa	36	40	22	17	20	18	26	23	24	27	42	37	26	31	23	26	40	42
328	Nucleoprotein TPR OS=Homo sapiens OX=9606 GN=TPR PE=1 SV=3	P12270	TPR	267 kDa	28	23	28	22	40	32	30	30	38	34	20	25	30	45	40	35	26	30
329	Dynactin subunit 1 OS=Homo sapiens OX=9606 GN=DCTN1 PE=1 SV=3	Q14203	DCTN1	142 kDa	35	32	36	34	37	30	27	28	27	27	24	28	29	39	33	31	27	31
330	Perilipin-3 OS=Homo sapiens OX=9606 GN=PLIN3 PE=1 SV=3	O60664	PLIN3	47 kDa	21	27	29	28	38	31	30	31	36	34	30	24	43	39	25	33	26	27
331	Ras GTPase-activating protein-binding protein 1 OS=Homo sapiens OX=9606 GN=G3BP1 PE=1 SV=1	Q13283	G3BP1	52 kDa	35	35	32	34	32	34	29	33	27	32	33	34	32	36	33	34	35	29
332	AP-2 complex subunit alpha-2 OS=Homo sapiens OX=9606 GN=AP2A2 PE=1 SV=2	O94973	AP2A2	104 kDa	18	20	22	20	28	19	11	14	17	16	17	16	15	19	22	21	21	24
333	Procollagen-lysine,2-oxoglutarate 5-dioxygenase 1 OS=Homo sapiens OX=9606 GN=PLOD1 PE=1 SV=2	Q02809	PLOD1	84 kDa	22	23	42	48	36	39	27	35	29	26	22	23	25	27	33	33	30	26
334	Gelsolin OS=Homo sapiens OX=9606 GN=GSN PE=1 SV=1	P06396	GSN	86 kDa	23	26	47	37	36	38	32	30	27	23	26	36	26	26	38	37	28	34
335	MICOS complex subunit MIC60 OS=Homo sapiens OX=9606 GN=IMMT PE=1 SV=1	Q16891	IMMT	84 kDa	30	32	32	29	30	29	27	28	25	23	32	25	31	29	36	29	35	38
336	Trifunctional enzyme subunit beta, mitochondrial OS=Homo sapiens OX=9606 GN=HADHB PE=1 SV=3	P55084	HADHB	51 kDa	29	30	26	22	25	28	27	23	23	24	36	32	23	24	22	22	33	35
337	40S ribosomal protein S17 OS=Homo sapiens OX=9606 GN=RPS17 PE=1 SV=2	P08708	RPS17	16 kDa	35	35	33	32	33	37	29	27	31	37	31	30	31	37	29	25	29	28
338	26S proteasome non-ATPase regulatory subunit 3 OS=Homo sapiens OX=9606 GN=PSMD3 PE=1 SV=2	O43242	PSMD3	61 kDa	39	38	37	31	33	38	29	32	27	30	28	28	32	34	30	33	30	25
339	Splicing factor 3B subunit 3 OS=Homo sapiens OX=9606 GN=SF3B3 PE=1 SV=4	Q15393	SF3B3	136 kDa	31	35	30	28	26	23	26	29	33	24	31	27	29	26	29	27	25	25
340	Dynamin-1-like protein OS=Homo sapiens OX=9606 GN=DNM1L PE=1 SV=2	O00429	DNM1L	82 kDa	34	30	40	43	42	37	27	31	29	34	24	25	33	36	32	26	32	33
341	Keratin, type II cytoskeletal 6B OS=Homo sapiens OX=9606 GN=KRT6B PE=1 SV=5	P04259	KRT6B	60 kDa	15	11	9	8	8	4	38	62	16	7	12	9	8	29	18	2	10	17
342	Acetyl-CoA acetyltransferase, mitochondrial OS=Homo sapiens OX=9606 GN=ACAT1 PE=1 SV=1	P24752	ACAT1	45 kDa	26	32	29	35	36	23	29	26	32	25	29	28	26	28	32	30	38	37
343	Poly(rC)-binding protein 2 OS=Homo sapiens OX=9606 GN=PCBP2 PE=1 SV=1	Q15366	PCBP2	39 kDa	11	12	16	15	19	14	15	14	20	19	13	10	15	21	25	27	17	16
344	CAD protein OS=Homo sapiens OX=9606 GN=CAD PE=1 SV=3	P27708	CAD	243 kDa	29	23	27	27	28	25	24	24	32	27	23	21	32	32	26	25	27	27
345	NAD(P)H dehydrogenase [quinone] 1 OS=Homo sapiens OX=9606 GN=NQO1 PE=1 SV=1	P15559	NQO1	31 kDa	34	37	15	19	16	12	27	25	31	25	44	47	25	27	24	23	43	49
346	Endoglin OS=Homo sapiens OX=9606 GN=ENG PE=1 SV=2	P17813	ENG	71 kDa	30	36	27	33	29	30	33	29	38	37	29	32	41	32	29	34	35	34
347	Endothelin-converting enzyme 1 OS=Homo sapiens OX=9606 GN=ECE1 PE=1 SV=2	P42892	ECE1	87 kDa	28	28	29	35	29	40	26	33	31	26	28	25	30	28	28	34	27	28
348	Keratin, type II cytoskeletal 6A OS=Homo sapiens OX=9606 GN=KRT6A PE=1 SV=3	P02538	KRT6A	60 kDa	1	0	0	2	0	0	3	4	2	2	0	0	1	2	2	0	1	0
349	Eukaryotic translation initiation factor 3 subunit B OS=Homo sapiens OX=9606 GN=EIF3B PE=1 SV=3	P55884	EIF3B	92 kDa	29	28	27	26	26	29	27	29	29	28	36	27	30	24	26	31	37	33
350	Glutathione S-transferase omega-1 OS=Homo sapiens OX=9606 GN=GSTO1 PE=1 SV=2	P78417	GSTO1	28 kDa	21	18	17	21	22	22	20	22	12	12	27	23	17	16	20	22	25	24
351	Alanine--tRNA ligase, cytoplasmic OS=Homo sapiens OX=9606 GN=AARS PE=1 SV=2	P49588	AARS	107 kDa	31	37	25	26	36	31	25	24	27	21	35	36	28	27	25	24	29	32
352	ADP-ribosylation factor 5 OS=Homo sapiens OX=9606 GN=ARF5 PE=1 SV=2	P84085	ARF5	21 kDa	24	29	26	29	29	31	25	29	36	33	26	30	24	30	33	33	34	31
353	Heterogeneous nuclear ribonucleoprotein R OS=Homo sapiens OX=9606 GN=HNRNPR PE=1 SV=1	O43390	HNRNPR	71 kDa	22	23	16	19	22	21	21	21	28	26	23	23	23	21	28	22	24	24
354	10 kDa heat shock protein, mitochondrial OS=Homo sapiens OX=9606 GN=HSPE1 PE=1 SV=2	P61604	HSPE1	11 kDa	23	24	25	24	22	22	26	31	28	33	20	25	22	25	22	26	26	25
355	Lamin-B2 OS=Homo sapiens OX=9606 GN=LMNB2 PE=1 SV=4	Q03252	LMNB2	70 kDa	22	26	23	28	26	21	25	28	25	25	21	24	26	28	28	30	24	22
356	ATP-dependent RNA helicase DDX3X OS=Homo sapiens OX=9606 GN=DDX3X PE=1 SV=3	O00571	DDX3X	73 kDa	28	24	22	20	31	31	23	19	27	25	23	28	36	31	28	25	29	29
357	Keratin, type II cytoskeletal 6C OS=Homo sapiens OX=9606 GN=KRT6C PE=1 SV=3	P48668	KRT6C	60 kDa	0	0	0	2	3	0	7	11	4	2	0	0	2	5	3	0	2	4
358	F-actin-capping protein subunit alpha-1 OS=Homo sapiens OX=9606 GN=CAPZA1 PE=1 SV=3	P52907	CAPZA1	33 kDa	30	29	27	30	28	24	28	33	31	31	25	27	26	30	27	31	27	29
359	Spliceosome RNA helicase DDX39B OS=Homo sapiens OX=9606 GN=DDX39B PE=1 SV=1	Q13838	DDX39B	49 kDa	31	29	20	21	26	24	27	26	33	29	29	29	27	32	37	28	31	34
360	Sarcoplasmic/endoplasmic reticulum calcium ATPase 2 OS=Homo sapiens OX=9606 GN=ATP2A2 PE=1 SV=1	P16615	ATP2A2	115 kDa	27	28	27	29	24	30	23	23	27	25	26	29	23	25	22	23	26	26
361	EGF-containing fibulin-like extracellular matrix protein 1 OS=Homo sapiens OX=9606 GN=EFEMP1 PE=1 SV=2	Q12805	EFEMP1	55 kDa	25	24	26	26	32	27	24	37	33	43	23	29	31	38	30	27	30	29
362	Ubiquitin carboxyl-terminal hydrolase 14 OS=Homo sapiens OX=9606 GN=USP14 PE=1 SV=3	P54578	USP14	56 kDa	26	31	24	32	33	25	23	24	29	28	28	28	27	30	32	36	31	34
363	Aspartate aminotransferase, mitochondrial OS=Homo sapiens OX=9606 GN=GOT2 PE=1 SV=3	P00505	GOT2	48 kDa	36	36	35	32	29	31	29	30	32	27	28	29	29	31	23	26	24	25
364	Junction plakoglobin OS=Homo sapiens OX=9606 GN=JUP PE=1 SV=3	P14923	JUP	82 kDa	16	25	26	28	21	23	18	25	28	26	16	13	29	27	27	24	22	19
365	F-actin-capping protein subunit beta OS=Homo sapiens OX=9606 GN=CAPZB PE=1 SV=4	P47756	CAPZB	31 kDa	31	33	27	31	24	33	27	25	29	30	31	28	30	25	25	32	26	33
366	Adipocyte plasma membrane-associated protein OS=Homo sapiens OX=9606 GN=APMAP PE=1 SV=2	Q9HDC9	APMAP	46 kDa	27	30	39	31	26	33	25	27	27	24	22	23	21	21	26	26	21	19
367	Isocitrate dehydrogenase [NADP], mitochondrial OS=Homo sapiens OX=9606 GN=IDH2 PE=1 SV=2	P48735	IDH2	51 kDa	28	33	29	30	24	31	30	31	30	28	30	31	33	31	24	24	28	24
368	Valine--tRNA ligase OS=Homo sapiens OX=9606 GN=VARS PE=1 SV=4	P26640	VARS	140 kDa	19	30	16	19	28	17	23	22	29	30	28	22	26	27	36	36	32	33
369	116 kDa U5 small nuclear ribonucleoprotein component OS=Homo sapiens OX=9606 GN=EFTUD2 PE=1 SV=1	Q15029	EFTUD2	109 kDa	29	31	24	24	27	20	24	24	33	32	28	25	32	30	28	30	30	37
370	Prohibitin-2 OS=Homo sapiens OX=9606 GN=PHB2 PE=1 SV=2	Q99623	PHB2	33 kDa	30	27	27	28	25	33	22	28	25	31	27	23	30	26	29	27	29	35
371	Proliferation-associated protein 2G4 OS=Homo sapiens OX=9606 GN=PA2G4 PE=1 SV=3	Q9UQ80	PA2G4	44 kDa	34	34	26	33	22	27	28	32	30	31	31	36	31	32	31	28	33	28
372	Gamma-interferon-inducible protein 16 OS=Homo sapiens OX=9606 GN=IFI16 PE=1 SV=3	Q16666	IFI16	88 kDa	27	25	21	27	28	27	25	26	25	29	23	24	30	26	28	32	31	30
373	ATP-dependent RNA helicase DDX1 OS=Homo sapiens OX=9606 GN=DDX1 PE=1 SV=2	Q92499	DDX1	82 kDa	23	23	30	30	30	31	21	19	24	27	28	28	28	37	18	20	21	25
374	Tropomyosin beta chain OS=Homo sapiens OX=9606 GN=TPM2 PE=1 SV=1	P07951	TPM2	33 kDa	3	1	2	2	2	2	2	1	2	2	1	2	3	4	2	4	2	5
375	40S ribosomal protein S2 OS=Homo sapiens OX=9606 GN=RPS2 PE=1 SV=2	P15880	RPS2	31 kDa	26	25	21	27	26	24	24	28	26	27	28	28	29	29	26	25	27	29
376	Switch-associated protein 70 OS=Homo sapiens OX=9606 GN=SWAP70 PE=1 SV=1	Q9UH65	SWAP70	69 kDa	27	34	28	21	27	27	30	23	20	19	28	18	18	17	22	28	27	29
377	UDP-glucose 6-dehydrogenase OS=Homo sapiens OX=9606 GN=UGDH PE=1 SV=1	O60701	UGDH	55 kDa	29	35	27	29	26	24	27	27	29	28	27	27	37	45	28	31	28	29
378	Ras-related protein Rab-1B OS=Homo sapiens OX=9606 GN=RAB1B PE=1 SV=1	Q9H0U4	RAB1B	22 kDa	22	27	33	32	29	32	26	32	17	22	26	29	17	10	27	31	26	29
379	60S ribosomal protein L10 OS=Homo sapiens OX=9606 GN=RPL10 PE=1 SV=4	P27635	RPL10	25 kDa	27	24	25	22	20	34	21	26	23	21	27	21	27	25	18	29	26	25
380	Beta-hexosaminidase subunit beta OS=Homo sapiens OX=9606 GN=HEXB PE=1 SV=3	P07686	HEXB	63 kDa	37	32	25	21	22	23	20	20	21	27	30	31	24	19	20	21	31	33
381	Phosphate carrier protein, mitochondrial OS=Homo sapiens OX=9606 GN=SLC25A3 PE=1 SV=2	Q00325	SLC25A3	40 kDa	28	29	26	22	19	20	26	22	25	26	26	30	22	23	21	24	23	27
382	Multifunctional protein ADE2 OS=Homo sapiens OX=9606 GN=PAICS PE=1 SV=3	P22234	PAICS	47 kDa	26	27	24	26	24	19	26	26	28	27	25	30	32	34	24	23	29	23
383	Threonine--tRNA ligase, cytoplasmic OS=Homo sapiens OX=9606 GN=TARS PE=1 SV=3	P26639	TARS	83 kDa	24	28	24	28	26	26	24	32	35	24	30	23	32	28	22	21	27	31
384	Aldehyde dehydrogenase, mitochondrial OS=Homo sapiens OX=9606 GN=ALDH2 PE=1 SV=2	P05091	ALDH2	56 kDa	22	27	22	24	25	24	18	26	18	21	24	23	16	13	23	24	29	27
385	Peroxiredoxin-2 OS=Homo sapiens OX=9606 GN=PRDX2 PE=1 SV=5	P32119	PRDX2	22 kDa	20	21	24	25	28	24	24	22	25	23	15	18	25	28	24	29	18	16
386	Cytoplasmic dynein 1 intermediate chain 2 OS=Homo sapiens OX=9606 GN=DYNC1I2 PE=1 SV=3	Q13409	DYNC1I2	71 kDa	27	31	25	30	22	27	27	32	28	32	31	26	33	25	28	29	31	31
387	Heterogeneous nuclear ribonucleoprotein U-like protein 2 OS=Homo sapiens OX=9606 GN=HNRNPUL2 PE=1 SV=1	Q1KMD3	HNRNPUL2	85 kDa	26	28	24	25	29	27	23	21	23	21	25	25	26	23	28	25	25	26
388	40S ribosomal protein S8 OS=Homo sapiens OX=9606 GN=RPS8 PE=1 SV=2	P62241	RPS8	24 kDa	28	28	24	21	29	25	26	27	24	30	33	30	26	26	23	28	27	30
389	Actin-related protein 2/3 complex subunit 1B OS=Homo sapiens OX=9606 GN=ARPC1B PE=1 SV=3	O15143	ARPC1B	41 kDa	20	20	21	24	20	19	17	25	24	22	22	20	23	21	18	16	21	18
390	Nucleosome assembly protein 1-like 1 OS=Homo sapiens OX=9606 GN=NAP1L1 PE=1 SV=1	P55209	NAP1L1	45 kDa	37	29	35	26	28	37	28	28	27	26	23	28	30	35	25	20	24	25
391	Leucine--tRNA ligase, cytoplasmic OS=Homo sapiens OX=9606 GN=LARS PE=1 SV=2	Q9P2J5	LARS	134 kDa	27	30	26	30	23	27	21	25	29	30	25	28	29	29	28	26	26	24
392	3-hydroxyacyl-CoA dehydrogenase type-2 OS=Homo sapiens OX=9606 GN=HSD17B10 PE=1 SV=3	Q99714	HSD17B10	27 kDa	26	26	25	30	33	22	29	30	33	37	28	27	23	30	29	27	31	30
393	Integrin alpha-V OS=Homo sapiens OX=9606 GN=ITGAV PE=1 SV=2	P06756	ITGAV	116 kDa	20	27	21	20	32	27	19	25	23	25	27	22	23	28	22	21	22	23
394	High mobility group protein B1 OS=Homo sapiens OX=9606 GN=HMGB1 PE=1 SV=3	P09429	HMGB1	25 kDa	22	26	22	20	19	26	30	30	28	30	24	30	33	31	28	32	25	25
395	Peroxiredoxin-6 OS=Homo sapiens OX=9606 GN=PRDX6 PE=1 SV=3	P30041	PRDX6	25 kDa	27	28	28	29	21	22	27	27	26	27	25	26	28	29	24	25	31	27
396	Citrate synthase, mitochondrial OS=Homo sapiens OX=9606 GN=CS PE=1 SV=2	O75390	CS	52 kDa	17	28	17	22	27	14	24	15	19	23	25	20	26	24	17	21	22	21
397	ADP/ATP translocase 2 OS=Homo sapiens OX=9606 GN=SLC25A5 PE=1 SV=7	P05141	SLC25A5	33 kDa	11	11	9	8	10	9	7	10	10	12	9	11	10	8	12	9	11	12
398	40S ribosomal protein S23 OS=Homo sapiens OX=9606 GN=RPS23 PE=1 SV=3	P62266	RPS23	16 kDa	22	33	17	13	18	17	27	22	22	26	25	24	25	29	23	27	25	20
399	Non-POU domain-containing octamer-binding protein OS=Homo sapiens OX=9606 GN=NONO PE=1 SV=4	Q15233	NONO	54 kDa	11	17	15	21	27	24	26	35	28	31	14	12	27	26	30	30	19	29
400	26S proteasome regulatory subunit 6B OS=Homo sapiens OX=9606 GN=PSMC4 PE=1 SV=2	P43686	PSMC4	47 kDa	25	23	24	20	28	37	21	21	25	29	25	25	26	26	30	30	25	26
401	Cystatin-B OS=Homo sapiens OX=9606 GN=CSTB PE=1 SV=2	P04080	CSTB	11 kDa	33	21	29	26	26	24	25	29	18	25	24	27	20	25	27	30	33	30
402	Protein/nucleic acid deglycase DJ-1 OS=Homo sapiens OX=9606 GN=PARK7 PE=1 SV=2	Q99497	PARK7	20 kDa	28	25	25	22	26	25	20	21	24	25	22	21	24	24	25	22	26	32
403	Caprin-1 OS=Homo sapiens OX=9606 GN=CAPRIN1 PE=1 SV=2	Q14444	CAPRIN1	78 kDa	27	31	25	26	34	35	29	27	30	29	29	24	27	32	25	28	24	18
404	Eukaryotic translation initiation factor 2 subunit 1 OS=Homo sapiens OX=9606 GN=EIF2S1 PE=1 SV=3	P05198	EIF2S1	36 kDa	35	25	28	35	33	29	18	20	26	23	24	34	28	34	26	22	26	27
405	Thioredoxin-dependent peroxide reductase, mitochondrial OS=Homo sapiens OX=9606 GN=PRDX3 PE=1 SV=3	P30048	PRDX3	28 kDa	26	28	28	25	21	34	23	24	26	23	29	25	28	31	21	19	25	22
406	Tripeptidyl-peptidase 1 OS=Homo sapiens OX=9606 GN=TPP1 PE=1 SV=2	O14773	TPP1	61 kDa	40	36	40	31	26	34	15	23	22	21	35	35	20	13	30	21	32	34
407	Nodal modulator 3 OS=Homo sapiens OX=9606 GN=NOMO3 PE=3 SV=2	P69849 (+1)	NOMO3	134 kDa	1	0	1	2	1	1	1	3	1	1	1	0	0	2	2	1	2	1
408	Laminin subunit gamma-1 OS=Homo sapiens OX=9606 GN=LAMC1 PE=1 SV=3	P11047	LAMC1	178 kDa	21	29	34	38	43	46	24	29	26	25	22	20	24	21	32	33	24	24
409	26S proteasome regulatory subunit 6A OS=Homo sapiens OX=9606 GN=PSMC3 PE=1 SV=3	P17980	PSMC3	49 kDa	30	23	27	29	25	27	19	27	26	27	26	18	28	32	27	23	34	32
410	Transforming protein RhoA OS=Homo sapiens OX=9606 GN=RHOA PE=1 SV=1	P61586	RHOA	22 kDa	31	32	28	30	27	28	26	27	24	26	26	30	24	21	23	23	24	26
411	Fructose-bisphosphate aldolase C OS=Homo sapiens OX=9606 GN=ALDOC PE=1 SV=2	P09972	ALDOC	39 kDa	13	13	14	16	15	11	7	12	10	8	12	17	13	10	13	12	10	10
412	Cathepsin Z OS=Homo sapiens OX=9606 GN=CTSZ PE=1 SV=1	Q9UBR2	CTSZ	34 kDa	29	31	26	22	33	28	21	27	25	23	22	22	25	24	33	32	36	34
413	26S proteasome regulatory subunit 8 OS=Homo sapiens OX=9606 GN=PSMC5 PE=1 SV=1	P62195	PSMC5	46 kDa	25	26	26	28	33	31	17	23	28	24	20	19	23	28	21	19	26	26
414	Aconitate hydratase, mitochondrial OS=Homo sapiens OX=9606 GN=ACO2 PE=1 SV=2	Q99798	ACO2	85 kDa	24	22	28	26	32	24	24	24	22	26	24	20	24	29	23	27	30	27
415	Peptidyl-prolyl cis-trans isomerase FKBP1A OS=Homo sapiens OX=9606 GN=FKBP1A PE=1 SV=2	P62942	FKBP1A	12 kDa	31	30	28	28	25	22	23	27	23	28	30	31	27	20	20	29	33	28
416	Caveolin-1 OS=Homo sapiens OX=9606 GN=CAV1 PE=1 SV=4	Q03135	CAV1	20 kDa	19	22	21	20	20	22	27	26	22	25	36	26	22	22	18	19	17	18
417	V-type proton ATPase subunit B, brain isoform OS=Homo sapiens OX=9606 GN=ATP6V1B2 PE=1 SV=3	P21281	ATP6V1B2	57 kDa	26	29	22	24	21	20	32	29	21	26	29	29	28	26	23	25	30	30
418	60S ribosomal protein L12 OS=Homo sapiens OX=9606 GN=RPL12 PE=1 SV=1	P30050	RPL12	18 kDa	28	24	21	24	25	25	26	24	29	31	24	28	25	24	27	25	27	29
419	14-3-3 protein eta OS=Homo sapiens OX=9606 GN=YWHAH PE=1 SV=4	Q04917	YWHAH	28 kDa	16	14	16	15	13	16	10	9	10	10	14	12	11	13	12	12	12	13
420	Alpha-centractin OS=Homo sapiens OX=9606 GN=ACTR1A PE=1 SV=1	P61163	ACTR1A	43 kDa	24	29	23	21	28	23	25	24	32	30	28	26	26	23	28	28	32	33
421	Peroxiredoxin-4 OS=Homo sapiens OX=9606 GN=PRDX4 PE=1 SV=1	Q13162	PRDX4	31 kDa	25	21	27	29	20	24	23	21	26	21	20	23	23	22	15	19	16	14
422	Methionine--tRNA ligase, cytoplasmic OS=Homo sapiens OX=9606 GN=MARS PE=1 SV=2	P56192	MARS	101 kDa	23	30	23	28	25	30	21	17	20	22	21	26	18	25	26	25	31	27
423	NADH-cytochrome b5 reductase 3 OS=Homo sapiens OX=9606 GN=CYB5R3 PE=1 SV=3	P00387	CYB5R3	34 kDa	17	21	21	26	24	22	21	28	24	28	29	23	14	18	34	30	34	32
424	Ras-related protein Rab-1A OS=Homo sapiens OX=9606 GN=RAB1A PE=1 SV=3	P62820	RAB1A	23 kDa	5	8	6	7	4	4	7	3	4	5	7	6	5	4	5	8	5	4
425	Ubiquitin carboxyl-terminal hydrolase 5 OS=Homo sapiens OX=9606 GN=USP5 PE=1 SV=2	P45974	USP5	96 kDa	29	19	27	26	28	23	22	22	21	21	21	21	25	22	23	23	24	23
426	Nodal modulator 1 OS=Homo sapiens OX=9606 GN=NOMO1 PE=1 SV=5	Q15155	NOMO1	134 kDa	25	23	29	27	33	21	24	28	30	28	26	23	24	25	25	24	27	26
427	Peptidyl-prolyl cis-trans isomerase FKBP4 OS=Homo sapiens OX=9606 GN=FKBP4 PE=1 SV=3	Q02790	FKBP4	52 kDa	21	21	26	24	25	16	21	19	24	27	21	22	19	25	24	23	26	29
428	Integrin alpha-5 OS=Homo sapiens OX=9606 GN=ITGA5 PE=1 SV=2	P08648	ITGA5	115 kDa	22	21	31	25	25	28	16	21	17	23	20	20	16	14	24	21	22	23
429	Serine/threonine-protein phosphatase PP1-alpha catalytic subunit OS=Homo sapiens OX=9606 GN=PPP1CA PE=1 SV=1	P62136	PPP1CA	38 kDa	31	27	30	26	27	31	30	24	28	26	30	27	30	33	25	27	25	21
430	Four and a half LIM domains protein 2 OS=Homo sapiens OX=9606 GN=FHL2 PE=1 SV=3	Q14192	FHL2	32 kDa	17	21	22	23	20	15	27	25	23	27	20	21	28	22	24	29	22	26
431	Delta-1-pyrroline-5-carboxylate synthase OS=Homo sapiens OX=9606 GN=ALDH18A1 PE=1 SV=2	P54886	ALDH18A1	87 kDa	17	21	15	21	19	24	16	14	26	25	21	17	22	26	31	21	30	26
432	Cytosol aminopeptidase OS=Homo sapiens OX=9606 GN=LAP3 PE=1 SV=3	P28838	LAP3	56 kDa	23	26	23	22	24	22	26	28	29	25	24	21	25	26	25	27	23	19
433	Dipeptidyl peptidase 3 OS=Homo sapiens OX=9606 GN=DPP3 PE=1 SV=2	Q9NY33	DPP3	83 kDa	25	23	26	26	26	28	20	26	20	22	25	24	20	25	25	26	29	29
434	V-type proton ATPase catalytic subunit A OS=Homo sapiens OX=9606 GN=ATP6V1A PE=1 SV=2	P38606	ATP6V1A	68 kDa	27	24	21	24	22	21	18	20	23	25	29	25	21	24	24	30	36	33
435	Eukaryotic translation initiation factor 3 subunit C OS=Homo sapiens OX=9606 GN=EIF3C PE=1 SV=1	Q99613	EIF3C	105 kDa	29	27	20	19	24	25	23	20	26	21	27	30	30	22	22	21	25	20
436	Importin-7 OS=Homo sapiens OX=9606 GN=IPO7 PE=1 SV=1	O95373	IPO7	120 kDa	31	28	26	27	29	20	22	22	24	20	24	31	31	28	21	23	25	29
437	Ras-related protein Rab-5C OS=Homo sapiens OX=9606 GN=RAB5C PE=1 SV=2	P51148	RAB5C	23 kDa	25	28	26	26	24	23	26	26	22	25	30	24	27	22	23	26	23	27
438	Stabilin-1 OS=Homo sapiens OX=9606 GN=STAB1 PE=1 SV=3	Q9NY15	STAB1	275 kDa	18	21	11	17	23	16	17	17	31	26	17	22	19	26	15	15	23	26
439	Heterogeneous nuclear ribonucleoprotein F OS=Homo sapiens OX=9606 GN=HNRNPF PE=1 SV=3	P52597	HNRNPF	46 kDa	4	12	5	8	20	8	10	10	18	16	9	9	14	16	12	14	11	8
440	Paxillin OS=Homo sapiens OX=9606 GN=PXN PE=1 SV=3	P49023	PXN	65 kDa	15	11	27	33	30	30	29	29	32	32	12	18	33	31	32	34	19	15
441	Lysine--tRNA ligase OS=Homo sapiens OX=9606 GN=KARS PE=1 SV=3	Q15046	KARS	68 kDa	23	20	26	23	24	26	24	28	26	26	19	16	28	24	23	22	22	20
442	Histone H3.2 OS=Homo sapiens OX=9606 GN=HIST2H3A PE=1 SV=3	Q71DI3	HIST2H3A	15 kDa	6	5	5	6	11	5	25	17	17	24	16	21	17	22	30	24	34	49
443	ATP-dependent RNA helicase DDX3Y OS=Homo sapiens OX=9606 GN=DDX3Y PE=1 SV=2	O15523	DDX3Y	73 kDa	1	4	1	3	4	2	2	4	2	2	1	3	3	3	3	3	3	3
444	60S ribosomal protein L8 OS=Homo sapiens OX=9606 GN=RPL8 PE=1 SV=2	P62917	RPL8	28 kDa	27	23	30	19	18	27	14	20	16	22	22	15	23	26	17	18	24	16
445	Transportin-1 OS=Homo sapiens OX=9606 GN=TNPO1 PE=1 SV=2	Q92973	TNPO1	102 kDa	23	23	19	25	26	20	25	20	25	24	24	26	23	25	25	26	30	26
446	Beta-arrestin-1 OS=Homo sapiens OX=9606 GN=ARRB1 PE=1 SV=2	P49407	ARRB1	47 kDa	25	23	28	31	22	29	18	24	15	18	28	29	16	14	17	24	21	26
447	Rho-related GTP-binding protein RhoC OS=Homo sapiens OX=9606 GN=RHOC PE=1 SV=1	P08134	RHOC	22 kDa	9	9	7	6	8	10	7	7	6	5	6	6	9	8	8	7	7	5
448	Calpastatin OS=Homo sapiens OX=9606 GN=CAST PE=1 SV=4	P20810	CAST	77 kDa	16	14	34	29	28	34	31	25	26	26	12	9	37	37	27	21	19	12
449	26S proteasome non-ATPase regulatory subunit 13 OS=Homo sapiens OX=9606 GN=PSMD13 PE=1 SV=2	Q9UNM6	PSMD13	43 kDa	31	25	23	22	31	26	18	19	21	22	26	21	19	32	17	20	21	19
450	Phosphatidylethanolamine-binding protein 1 OS=Homo sapiens OX=9606 GN=PEBP1 PE=1 SV=3	P30086	PEBP1	21 kDa	32	28	29	29	22	27	26	21	26	23	28	29	26	23	26	22	22	26
451	60S ribosomal protein L10a OS=Homo sapiens OX=9606 GN=RPL10A PE=1 SV=2	P62906	RPL10A	25 kDa	22	23	21	22	20	20	24	23	24	21	24	23	23	25	20	22	26	22
452	PDZ and LIM domain protein 5 OS=Homo sapiens OX=9606 GN=PDLIM5 PE=1 SV=5	Q96HC4	PDLIM5	64 kDa	11	11	19	21	31	23	25	28	33	36	9	12	38	40	33	32	12	11
453	Annexin A4 OS=Homo sapiens OX=9606 GN=ANXA4 PE=1 SV=4	P09525	ANXA4	36 kDa	28	27	27	29	23	25	21	19	23	24	27	23	24	27	20	21	24	24
454	RuvB-like 1 OS=Homo sapiens OX=9606 GN=RUVBL1 PE=1 SV=1	Q9Y265	RUVBL1	50 kDa	21	26	27	22	25	26	19	23	23	23	22	23	22	22	24	26	25	22
455	NADH-ubiquinone oxidoreductase 75 kDa subunit, mitochondrial OS=Homo sapiens OX=9606 GN=NDUFS1 PE=1 SV=3	P28331	NDUFS1	79 kDa	21	23	26	21	24	22	23	25	22	29	29	23	22	24	20	21	31	25
456	Peroxiredoxin-5, mitochondrial OS=Homo sapiens OX=9606 GN=PRDX5 PE=1 SV=4	P30044	PRDX5	22 kDa	23	22	32	28	27	32	23	22	19	23	23	22	20	23	21	22	24	22
457	LIM and SH3 domain protein 1 OS=Homo sapiens OX=9606 GN=LASP1 PE=1 SV=2	Q14847	LASP1	30 kDa	7	7	18	24	26	18	28	26	38	43	12	5	22	37	35	43	9	9
458	Zyxin OS=Homo sapiens OX=9606 GN=ZYX PE=1 SV=1	Q15942	ZYX	61 kDa	9	10	26	32	31	28	28	31	35	32	7	10	32	34	29	26	14	11
459	Coronin-1B OS=Homo sapiens OX=9606 GN=CORO1B PE=1 SV=1	Q9BR76	CORO1B	54 kDa	22	25	23	28	25	29	22	25	22	26	28	24	22	18	27	26	29	33
460	Septin-11 OS=Homo sapiens OX=9606 GN=SEPT11 PE=1 SV=3	Q9NVA2	2020-09-11	49 kDa	21	25	17	18	27	17	21	20	22	22	18	22	16	24	27	26	25	29
461	SH3 domain-binding glutamic acid-rich-like protein 3 OS=Homo sapiens OX=9606 GN=SH3BGRL3 PE=1 SV=1	Q9H299	SH3BGRL3	10 kDa	23	26	23	25	22	21	22	24	25	22	26	22	27	18	20	24	24	27
462	40S ribosomal protein S9 OS=Homo sapiens OX=9606 GN=RPS9 PE=1 SV=3	P46781	RPS9	23 kDa	17	16	15	16	21	18	15	22	17	22	30	24	17	21	25	22	30	24
463	Rho GDP-dissociation inhibitor 1 OS=Homo sapiens OX=9606 GN=ARHGDIA PE=1 SV=3	P52565	ARHGDIA	23 kDa	22	24	21	21	23	24	21	21	20	20	20	21	19	22	19	23	22	27
464	Eukaryotic translation initiation factor 3 subunit E OS=Homo sapiens OX=9606 GN=EIF3E PE=1 SV=1	P60228	EIF3E	52 kDa	24	18	21	21	23	20	18	22	26	21	21	27	33	32	23	24	25	30
465	PDZ and LIM domain protein 7 OS=Homo sapiens OX=9606 GN=PDLIM7 PE=1 SV=1	Q9NR12	PDLIM7	50 kDa	13	13	22	26	24	25	25	27	30	26	12	16	25	29	23	28	20	17
466	Proteasome subunit beta type-4 OS=Homo sapiens OX=9606 GN=PSMB4 PE=1 SV=4	P28070	PSMB4	29 kDa	22	21	21	18	21	23	20	21	25	26	21	21	23	22	23	25	26	24
467	Serpin B9 OS=Homo sapiens OX=9606 GN=SERPINB9 PE=1 SV=1	P50453	SERPINB9	42 kDa	20	20	25	22	27	25	20	23	22	19	20	20	20	19	29	28	28	27
468	Ras-related protein Rab-7a OS=Homo sapiens OX=9606 GN=RAB7A PE=1 SV=1	P51149	RAB7A	23 kDa	23	22	20	21	22	16	20	22	27	28	26	27	22	23	23	20	27	27
469	Bifunctional purine biosynthesis protein PURH OS=Homo sapiens OX=9606 GN=ATIC PE=1 SV=3	P31939	ATIC	65 kDa	24	28	23	20	21	19	20	18	23	24	23	27	19	28	18	20	19	21
470	Protein arginine N-methyltransferase 1 OS=Homo sapiens OX=9606 GN=PRMT1 PE=1 SV=3	Q99873	PRMT1	42 kDa	21	24	18	22	23	20	20	22	22	24	23	19	20	25	23	22	26	28
471	Src substrate cortactin OS=Homo sapiens OX=9606 GN=CTTN PE=1 SV=2	Q14247	CTTN	62 kDa	15	14	23	27	24	27	23	32	31	27	14	14	24	25	26	30	12	12
472	Acetyl-CoA acetyltransferase, cytosolic OS=Homo sapiens OX=9606 GN=ACAT2 PE=1 SV=2	Q9BWD1	ACAT2	41 kDa	7	11	43	52	33	44	21	22	20	15	9	11	13	16	23	22	10	12
473	Heat shock protein 75 kDa, mitochondrial OS=Homo sapiens OX=9606 GN=TRAP1 PE=1 SV=3	Q12931	TRAP1	80 kDa	21	28	16	22	21	22	22	23	22	27	19	22	23	29	24	20	20	19
474	26S proteasome non-ATPase regulatory subunit 11 OS=Homo sapiens OX=9606 GN=PSMD11 PE=1 SV=3	O00231	PSMD11	47 kDa	27	28	22	24	21	22	28	21	23	20	21	22	29	24	24	22	20	26
475	Glutamine--tRNA ligase OS=Homo sapiens OX=9606 GN=QARS PE=1 SV=1	P47897	QARS	88 kDa	23	22	14	14	24	14	22	20	25	24	25	25	25	19	31	24	30	43
476	Serine/threonine-protein phosphatase PP1-gamma catalytic subunit OS=Homo sapiens OX=9606 GN=PPP1CC PE=1 SV=1	P36873	PPP1CC	37 kDa	2	2	2	1	2	2	2	2	3	2	2	2	2	3	3	3	2	2
477	Plasminogen activator inhibitor 1 OS=Homo sapiens OX=9606 GN=SERPINE1 PE=1 SV=1	P05121	SERPINE1	45 kDa	15	17	18	16	17	14	18	26	25	26	28	25	22	18	13	16	29	23
478	Eukaryotic translation initiation factor 3 subunit L OS=Homo sapiens OX=9606 GN=EIF3L PE=1 SV=1	Q9Y262	EIF3L	67 kDa	25	26	21	23	19	22	20	24	22	19	23	28	26	19	16	17	23	20
479	ATP-dependent RNA helicase DDX39A OS=Homo sapiens OX=9606 GN=DDX39A PE=1 SV=2	O00148	DDX39A	49 kDa	1	0	0	0	0	2	1	1	2	2	2	2	1	0	3	0	2	1
480	Asparagine--tRNA ligase, cytoplasmic OS=Homo sapiens OX=9606 GN=NARS PE=1 SV=1	O43776	NARS	63 kDa	25	27	16	10	15	19	18	21	19	21	33	21	22	20	17	18	21	25
481	Protein ERGIC-53 OS=Homo sapiens OX=9606 GN=LMAN1 PE=1 SV=2	P49257	LMAN1	58 kDa	17	26	21	21	23	25	21	25	28	29	21	14	24	23	22	24	30	29
482	Serine/threonine-protein phosphatase PP1-beta catalytic subunit OS=Homo sapiens OX=9606 GN=PPP1CB PE=1 SV=3	P62140	PPP1CB	37 kDa	7	6	3	4	7	2	8	6	5	6	5	8	7	10	7	6	5	7
483	Ras-related protein Rap-1b OS=Homo sapiens OX=9606 GN=RAP1B PE=1 SV=1	P61224	RAP1B	21 kDa	20	23	21	19	26	25	18	20	23	22	24	22	20	23	17	20	23	22
484	Elongation factor 1-delta OS=Homo sapiens OX=9606 GN=EEF1D PE=1 SV=5	P29692	EEF1D	31 kDa	18	19	24	25	21	21	25	22	25	25	26	22	27	26	24	25	25	25
485	Serine/arginine-rich splicing factor 1 OS=Homo sapiens OX=9606 GN=SRSF1 PE=1 SV=2	Q07955	SRSF1	28 kDa	20	22	20	21	20	22	21	19	24	22	23	21	19	21	22	24	23	17
486	Far upstream element-binding protein 1 OS=Homo sapiens OX=9606 GN=FUBP1 PE=1 SV=3	Q96AE4	FUBP1	68 kDa	15	19	21	20	24	19	24	27	25	28	17	17	23	27	27	25	19	14
487	DNA-(apurinic or apyrimidinic site) lyase OS=Homo sapiens OX=9606 GN=APEX1 PE=1 SV=2	P27695	APEX1	36 kDa	20	21	22	19	21	19	26	26	27	28	19	19	26	29	23	24	24	20
488	Superoxide dismutase [Cu-Zn] OS=Homo sapiens OX=9606 GN=SOD1 PE=1 SV=2	P00441	SOD1	16 kDa	30	20	24	25	31	18	22	21	19	16	18	20	18	25	22	22	33	28
489	BTB/POZ domain-containing protein KCTD12 OS=Homo sapiens OX=9606 GN=KCTD12 PE=1 SV=1	Q96CX2	KCTD12	36 kDa	21	23	19	18	17	26	25	23	20	17	27	15	23	19	20	16	15	19
490	E3 ubiquitin-protein ligase UBR4 OS=Homo sapiens OX=9606 GN=UBR4 PE=1 SV=1	Q5T4S7	UBR4	574 kDa	20	24	14	16	24	22	17	16	20	22	21	20	21	22	15	16	22	22
491	Adenosylhomocysteinase OS=Homo sapiens OX=9606 GN=AHCY PE=1 SV=4	P23526	AHCY	48 kDa	21	21	24	23	18	26	18	23	21	21	18	19	26	19	21	18	19	21
492	Eukaryotic translation initiation factor 4 gamma 2 OS=Homo sapiens OX=9606 GN=EIF4G2 PE=1 SV=1	P78344	EIF4G2	102 kDa	21	18	24	25	20	21	23	27	21	18	17	17	27	28	23	16	18	15
493	Heterogeneous nuclear ribonucleoprotein H2 OS=Homo sapiens OX=9606 GN=HNRNPH2 PE=1 SV=1	P55795	HNRNPH2	49 kDa	1	3	3	1	6	5	4	8	9	11	3	2	4	8	10	10	8	10
494	Complement component 1 Q subcomponent-binding protein, mitochondrial OS=Homo sapiens OX=9606 GN=C1QBP PE=1 SV=1	Q07021	C1QBP	31 kDa	24	24	23	20	25	26	27	25	23	26	24	25	24	27	22	20	26	24
495	Dynactin subunit 2 OS=Homo sapiens OX=9606 GN=DCTN2 PE=1 SV=4	Q13561	DCTN2	44 kDa	19	19	22	25	25	23	20	25	21	19	15	19	21	24	26	25	24	19
496	26S proteasome regulatory subunit 10B OS=Homo sapiens OX=9606 GN=PSMC6 PE=1 SV=1	P62333	PSMC6	44 kDa	21	24	24	22	23	20	23	22	24	19	20	22	24	21	20	19	20	22
497	60S ribosomal protein L30 OS=Homo sapiens OX=9606 GN=RPL30 PE=1 SV=2	P62888	RPL30	13 kDa	23	25	20	23	22	21	20	24	18	23	24	25	19	17	23	24	24	27
498	Y-box-binding protein 3 OS=Homo sapiens OX=9606 GN=YBX3 PE=1 SV=4	P16989	YBX3	40 kDa	16	16	22	19	25	22	30	25	27	28	25	23	23	24	28	26	23	18
499	F-actin-capping protein subunit alpha-2 OS=Homo sapiens OX=9606 GN=CAPZA2 PE=1 SV=3	P47755	CAPZA2	33 kDa	18	21	21	18	18	18	18	21	20	18	19	14	16	18	17	21	17	16
500	Rho GDP-dissociation inhibitor 2 OS=Homo sapiens OX=9606 GN=ARHGDIB PE=1 SV=3	P52566	ARHGDIB	23 kDa	23	16	24	25	22	31	25	25	17	17	20	28	21	25	19	19	21	20
501	Nck-associated protein 1 OS=Homo sapiens OX=9606 GN=NCKAP1 PE=1 SV=1	Q9Y2A7	NCKAP1	129 kDa	23	22	23	25	20	26	14	20	21	16	21	22	21	26	9	15	15	18
502	Proteasome subunit alpha type-1 OS=Homo sapiens OX=9606 GN=PSMA1 PE=1 SV=1	P25786	PSMA1	30 kDa	16	21	12	16	20	19	15	16	18	21	19	20	15	18	16	25	21	20
503	Keratin, type II cytoskeletal 5 OS=Homo sapiens OX=9606 GN=KRT5 PE=1 SV=3	P13647	KRT5	62 kDa	7	10	6	18	1	0	11	13	4	5	4	3	11	10	18	1	4	0
504	Cullin-4B OS=Homo sapiens OX=9606 GN=CUL4B PE=1 SV=4	Q13620	CUL4B	104 kDa	28	26	26	24	26	22	13	16	21	22	19	22	25	25	18	17	23	24
505	HLA class I histocompatibility antigen, A-69 alpha chain OS=Homo sapiens OX=9606 GN=HLA-A PE=1 SV=2	P10316	HLA-A	41 kDa	6	6	11	8	8	11	9	11	9	10	7	6	8	9	10	9	6	4
506	Cytochrome b-c1 complex subunit 2, mitochondrial OS=Homo sapiens OX=9606 GN=UQCRC2 PE=1 SV=3	P22695	UQCRC2	48 kDa	21	25	17	19	21	21	20	22	27	22	25	25	26	22	24	21	28	26
507	tRNA-splicing ligase RtcB homolog OS=Homo sapiens OX=9606 GN=RTCB PE=1 SV=1	Q9Y3I0	RTCB	55 kDa	23	22	19	18	26	23	20	18	23	22	17	22	20	24	22	19	25	27
508	Lysosome membrane protein 2 OS=Homo sapiens OX=9606 GN=SCARB2 PE=1 SV=2	Q14108	SCARB2	54 kDa	24	17	22	19	23	26	15	14	13	18	19	18	15	19	17	15	21	18
509	Atlastin-3 OS=Homo sapiens OX=9606 GN=ATL3 PE=1 SV=1	Q6DD88	ATL3	61 kDa	21	19	22	19	17	21	14	22	21	19	20	22	20	14	23	18	24	25
510	Glycogen phosphorylase, brain form OS=Homo sapiens OX=9606 GN=PYGB PE=1 SV=5	P11216	PYGB	97 kDa	24	24	29	25	24	21	18	21	21	18	21	28	17	19	21	16	19	26
511	Prostaglandin reductase 1 OS=Homo sapiens OX=9606 GN=PTGR1 PE=1 SV=2	Q14914	PTGR1	36 kDa	26	28	7	12	9	8	17	17	20	20	27	25	22	15	17	23	27	32
512	Leucine-rich repeat-containing protein 59 OS=Homo sapiens OX=9606 GN=LRRC59 PE=1 SV=1	Q96AG4	LRRC59	35 kDa	21	18	24	28	27	22	15	15	19	14	16	20	22	21	16	13	14	18
513	Proteasome subunit alpha type-7 OS=Homo sapiens OX=9606 GN=PSMA7 PE=1 SV=1	O14818	PSMA7	28 kDa	23	22	15	20	16	19	19	24	21	20	21	22	20	21	20	16	17	19
514	Histone H2A type 1-A OS=Homo sapiens OX=9606 GN=HIST1H2AA PE=1 SV=3	Q96QV6	HIST1H2AA	14 kDa	11	9	8	7	6	12	6	4	8	6	7	6	10	11	4	7	7	7
515	Prohibitin OS=Homo sapiens OX=9606 GN=PHB PE=1 SV=1	P35232	PHB	30 kDa	22	20	20	20	16	24	21	20	23	19	19	19	18	25	20	23	22	26
516	Dihydrolipoyl dehydrogenase, mitochondrial OS=Homo sapiens OX=9606 GN=DLD PE=1 SV=2	P09622	DLD	54 kDa	24	26	23	20	20	24	23	20	21	20	24	25	21	22	19	18	17	26
517	Ornithine aminotransferase, mitochondrial OS=Homo sapiens OX=9606 GN=OAT PE=1 SV=1	P04181	OAT	49 kDa	22	18	22	22	20	21	17	25	21	25	19	18	18	17	23	20	20	25
518	Trifunctional purine biosynthetic protein adenosine-3 OS=Homo sapiens OX=9606 GN=GART PE=1 SV=1	P22102	GART	108 kDa	19	22	14	20	22	17	16	20	21	25	18	17	13	24	21	22	19	17
519	Succinate dehydrogenase [ubiquinone] flavoprotein subunit, mitochondrial OS=Homo sapiens OX=9606 GN=SDHA PE=1 SV=2	P31040	SDHA	73 kDa	20	21	14	16	20	18	19	25	21	23	20	22	23	20	19	27	21	24
520	Septin-2 OS=Homo sapiens OX=9606 GN=SEPT2 PE=1 SV=1	Q15019	2020-09-02	41 kDa	22	18	24	21	21	26	18	18	16	16	20	23	19	23	17	20	16	17
521	Vasodilator-stimulated phosphoprotein OS=Homo sapiens OX=9606 GN=VASP PE=1 SV=3	P50552	VASP	40 kDa	16	12	25	20	23	24	20	22	24	20	13	13	25	23	22	16	16	12
522	ERO1-like protein alpha OS=Homo sapiens OX=9606 GN=ERO1A PE=1 SV=2	Q96HE7	ERO1A	54 kDa	22	21	25	23	26	22	17	20	20	18	19	20	19	18	22	15	22	23
523	Calponin-3 OS=Homo sapiens OX=9606 GN=CNN3 PE=1 SV=1	Q15417	CNN3	36 kDa	7	7	24	30	32	28	29	30	29	30	5	6	26	31	27	28	10	8
524	40S ribosomal protein S5 OS=Homo sapiens OX=9606 GN=RPS5 PE=1 SV=4	P46782	RPS5	23 kDa	22	21	23	21	26	23	17	18	20	16	25	21	19	22	19	20	17	21
525	Basic leucine zipper and W2 domain-containing protein 1 OS=Homo sapiens OX=9606 GN=BZW1 PE=1 SV=1	Q7L1Q6	BZW1	48 kDa	11	10	11	9	12	14	11	14	11	14	16	15	13	13	15	13	15	14
526	Phosphoribosylformylglycinamidine synthase OS=Homo sapiens OX=9606 GN=PFAS PE=1 SV=4	O15067	PFAS	145 kDa	20	17	19	19	17	21	15	18	20	26	17	24	24	22	22	22	22	21
527	Cytochrome b-c1 complex subunit 1, mitochondrial OS=Homo sapiens OX=9606 GN=UQCRC1 PE=1 SV=3	P31930	UQCRC1	53 kDa	21	26	21	18	20	23	20	19	21	24	26	25	24	23	17	19	26	23
528	Multimerin-1 OS=Homo sapiens OX=9606 GN=MMRN1 PE=1 SV=3	Q13201	MMRN1	138 kDa	11	11	40	45	40	46	18	24	10	11	12	11	11	14	26	25	13	13
529	40S ribosomal protein S16 OS=Homo sapiens OX=9606 GN=RPS16 PE=1 SV=2	P62249	RPS16	16 kDa	21	24	17	16	15	23	21	18	18	18	21	23	20	21	20	17	21	20
530	Calmodulin-3 OS=Homo sapiens OX=9606 GN=CALM3 PE=1 SV=1	P0DP25	CALM3	17 kDa	15	24	15	15	15	14	22	27	21	28	27	17	22	13	26	24	24	18
531	Stomatin-like protein 2, mitochondrial OS=Homo sapiens OX=9606 GN=STOML2 PE=1 SV=1	Q9UJZ1	STOML2	39 kDa	19	22	19	24	21	22	18	21	22	23	20	19	24	22	22	18	19	26
532	UV excision repair protein RAD23 homolog B OS=Homo sapiens OX=9606 GN=RAD23B PE=1 SV=1	P54727	RAD23B	43 kDa	15	14	21	21	22	18	15	19	26	20	17	14	25	25	21	21	19	20
533	Ubiquitin-conjugating enzyme E2 L3 OS=Homo sapiens OX=9606 GN=UBE2L3 PE=1 SV=1	P68036	UBE2L3	18 kDa	27	19	24	23	19	30	16	15	14	16	14	16	18	21	15	14	20	16
534	Lupus La protein OS=Homo sapiens OX=9606 GN=SSB PE=1 SV=2	P05455	SSB	47 kDa	17	19	15	16	22	14	21	19	19	18	22	20	21	21	17	18	15	21
535	Ubiquitin-associated protein 2-like OS=Homo sapiens OX=9606 GN=UBAP2L PE=1 SV=2	Q14157	UBAP2L	115 kDa	2	1	23	27	23	24	31	31	32	33	3	3	32	26	35	35	5	3
536	Pre-mRNA-splicing factor ATP-dependent RNA helicase DHX15 OS=Homo sapiens OX=9606 GN=DHX15 PE=1 SV=2	O43143	DHX15	91 kDa	19	18	16	16	22	20	14	10	17	20	17	18	15	23	17	17	20	19
537	Protein disulfide-isomerase A5 OS=Homo sapiens OX=9606 GN=PDIA5 PE=1 SV=1	Q14554	PDIA5	60 kDa	19	22	24	25	19	18	15	17	17	18	20	19	16	20	20	17	20	20
538	Septin-7 OS=Homo sapiens OX=9606 GN=SEPT7 PE=1 SV=2	Q16181	2020-09-07	51 kDa	22	21	22	21	18	19	15	19	17	19	23	19	22	18	15	18	16	18
539	60S ribosomal protein L22 OS=Homo sapiens OX=9606 GN=RPL22 PE=1 SV=2	P35268	RPL22	15 kDa	26	26	21	22	10	17	22	20	27	26	27	28	22	16	17	17	20	22
540	Cytosolic non-specific dipeptidase OS=Homo sapiens OX=9606 GN=CNDP2 PE=1 SV=2	Q96KP4	CNDP2	53 kDa	23	23	16	19	22	12	24	20	22	23	21	20	17	24	22	21	20	24
541	N-acetylglucosamine-6-sulfatase OS=Homo sapiens OX=9606 GN=GNS PE=1 SV=3	P15586	GNS	62 kDa	20	14	15	17	26	18	15	13	14	17	24	22	16	14	17	16	27	24
542	Elongation factor 1-beta OS=Homo sapiens OX=9606 GN=EEF1B2 PE=1 SV=3	P24534	EEF1B2	25 kDa	23	22	16	23	15	20	20	21	20	18	22	24	21	19	16	16	22	24
543	Cell cycle and apoptosis regulator protein 2 OS=Homo sapiens OX=9606 GN=CCAR2 PE=1 SV=2	Q8N163	CCAR2	103 kDa	20	15	23	25	26	22	22	23	25	27	17	17	25	29	20	22	11	13
544	5'-nucleotidase OS=Homo sapiens OX=9606 GN=NT5E PE=1 SV=1	P21589	NT5E	63 kDa	20	26	21	24	20	22	16	13	17	14	22	18	18	22	14	17	20	16
545	Mitogen-activated protein kinase 1 OS=Homo sapiens OX=9606 GN=MAPK1 PE=1 SV=3	P28482	MAPK1	41 kDa	20	25	15	18	18	18	16	17	22	25	28	22	13	20	23	19	23	21
546	Inositol 1,4,5-trisphosphate receptor type 3 OS=Homo sapiens OX=9606 GN=ITPR3 PE=1 SV=2	Q14573	ITPR3	304 kDa	24	26	16	14	14	13	13	12	12	14	16	22	11	12	14	10	23	24
547	Poly [ADP-ribose] polymerase 1 OS=Homo sapiens OX=9606 GN=PARP1 PE=1 SV=4	P09874	PARP1	113 kDa	16	15	11	15	19	22	16	15	23	25	15	17	21	22	26	20	24	23
548	Proteasome subunit alpha type-4 OS=Homo sapiens OX=9606 GN=PSMA4 PE=1 SV=1	P25789	PSMA4	29 kDa	27	21	17	20	20	24	22	22	18	19	21	19	17	21	26	21	23	23
549	Lon protease homolog, mitochondrial OS=Homo sapiens OX=9606 GN=LONP1 PE=1 SV=2	P36776	LONP1	106 kDa	23	21	19	20	16	16	16	17	22	20	21	24	22	23	21	18	25	25
550	1,4-alpha-glucan-branching enzyme OS=Homo sapiens OX=9606 GN=GBE1 PE=1 SV=3	Q04446	GBE1	80 kDa	12	14	10	12	10	13	7	11	12	16	13	14	13	16	14	15	18	19
551	Serine-threonine kinase receptor-associated protein OS=Homo sapiens OX=9606 GN=STRAP PE=1 SV=1	Q9Y3F4	STRAP	38 kDa	21	18	16	16	20	20	19	16	21	19	18	20	19	20	18	21	17	21
552	40S ribosomal protein S18 OS=Homo sapiens OX=9606 GN=RPS18 PE=1 SV=3	P62269	RPS18	18 kDa	18	19	18	20	23	21	21	21	24	23	21	19	21	21	22	25	22	22
553	TATA-binding protein-associated factor 2N OS=Homo sapiens OX=9606 GN=TAF15 PE=1 SV=1	Q92804	TAF15	62 kDa	9	12	18	21	20	19	19	24	21	19	12	13	17	17	21	21	13	11
554	Septin-9 OS=Homo sapiens OX=9606 GN=SEPT9 PE=1 SV=2	Q9UHD8	2020-09-09	65 kDa	18	21	16	19	19	19	16	22	18	15	19	19	18	19	17	19	25	17
555	Hepatoma-derived growth factor OS=Homo sapiens OX=9606 GN=HDGF PE=1 SV=1	P51858	HDGF	27 kDa	11	13	21	21	19	20	24	28	23	27	14	10	23	26	29	26	15	12
556	DnaJ homolog subfamily C member 13 OS=Homo sapiens OX=9606 GN=DNAJC13 PE=1 SV=5	O75165	DNAJC13	254 kDa	19	25	14	16	19	19	16	16	20	16	18	20	20	22	17	21	21	19
557	Isocitrate dehydrogenase [NADP] cytoplasmic OS=Homo sapiens OX=9606 GN=IDH1 PE=1 SV=2	O75874	IDH1	47 kDa	19	19	22	22	22	24	18	23	15	16	16	19	17	17	21	21	20	16
558	Inverted formin-2 OS=Homo sapiens OX=9606 GN=INF2 PE=1 SV=2	Q27J81	INF2	136 kDa	9	16	20	24	22	25	20	22	24	19	12	15	23	31	21	17	21	13
559	Melanoma-associated antigen D2 OS=Homo sapiens OX=9606 GN=MAGED2 PE=1 SV=2	Q9UNF1	MAGED2	65 kDa	13	14	23	22	23	20	27	20	22	21	22	21	24	16	22	22	18	21
560	Guanine nucleotide-binding protein G(k) subunit alpha OS=Homo sapiens OX=9606 GN=GNAI3 PE=1 SV=3	P08754	GNAI3	41 kDa	1	2	3	1	3	1	1	5	5	5	2	5	4	4	3	3	4	5
561	Leukotriene A-4 hydrolase OS=Homo sapiens OX=9606 GN=LTA4H PE=1 SV=2	P09960	LTA4H	69 kDa	21	20	23	23	19	22	16	15	19	17	18	25	14	18	21	22	20	18
562	Brain acid soluble protein 1 OS=Homo sapiens OX=9606 GN=BASP1 PE=1 SV=2	P80723	BASP1	23 kDa	14	15	23	26	20	19	27	20	18	22	15	15	28	25	25	24	18	15
563	Carnitine O-palmitoyltransferase 1, liver isoform OS=Homo sapiens OX=9606 GN=CPT1A PE=1 SV=2	P50416	CPT1A	88 kDa	23	22	11	13	14	13	19	16	21	18	22	21	15	17	13	16	28	20
564	Cytoplasmic FMR1-interacting protein 1 OS=Homo sapiens OX=9606 GN=CYFIP1 PE=1 SV=1	Q7L576	CYFIP1	145 kDa	17	19	17	16	18	23	15	18	13	10	14	19	19	17	13	20	18	18
565	60S ribosomal protein L17 OS=Homo sapiens OX=9606 GN=RPL17 PE=1 SV=3	P18621	RPL17	21 kDa	13	17	13	13	14	14	11	15	13	15	15	14	13	15	14	13	10	15
566	Proteasome subunit alpha type-6 OS=Homo sapiens OX=9606 GN=PSMA6 PE=1 SV=1	P60900	PSMA6	27 kDa	22	24	19	17	17	20	17	14	16	17	19	23	18	20	15	20	17	16
567	Tropomyosin alpha-1 chain OS=Homo sapiens OX=9606 GN=TPM1 PE=1 SV=2	P09493	TPM1	33 kDa	5	7	2	2	5	2	6	5	5	6	4	6	5	6	5	5	6	8
568	Ras-related protein Rab-2A OS=Homo sapiens OX=9606 GN=RAB2A PE=1 SV=1	P61019	RAB2A	24 kDa	20	19	20	17	18	21	16	18	15	21	20	19	20	20	17	20	18	22
569	Lysosomal Pro-X carboxypeptidase OS=Homo sapiens OX=9606 GN=PRCP PE=1 SV=1	P42785	PRCP	56 kDa	15	19	18	16	29	15	11	16	15	13	21	15	11	14	17	22	16	17
570	Insulin-like growth factor 2 mRNA-binding protein 3 OS=Homo sapiens OX=9606 GN=IGF2BP3 PE=1 SV=2	O00425	IGF2BP3	64 kDa	12	10	19	17	21	19	15	20	21	20	15	18	21	20	20	26	18	18
571	Proteasome subunit beta type-6 OS=Homo sapiens OX=9606 GN=PSMB6 PE=1 SV=4	P28072	PSMB6	25 kDa	17	25	14	21	19	9	23	20	22	27	23	25	24	24	18	20	21	20
572	Myb-binding protein 1A OS=Homo sapiens OX=9606 GN=MYBBP1A PE=1 SV=2	Q9BQG0	MYBBP1A	149 kDa	17	21	21	16	17	26	11	20	25	22	14	16	18	22	16	22	21	15
573	Signal transducer and activator of transcription 3 OS=Homo sapiens OX=9606 GN=STAT3 PE=1 SV=2	P40763	STAT3	88 kDa	15	17	18	28	25	20	17	21	20	14	19	17	17	27	17	20	20	20
574	Polyadenylate-binding protein 4 OS=Homo sapiens OX=9606 GN=PABPC4 PE=1 SV=1	Q13310	PABPC4	71 kDa	5	4	5	4	4	5	3	3	5	3	4	4	2	3	3	3	6	8
575	Plexin-D1 OS=Homo sapiens OX=9606 GN=PLXND1 PE=1 SV=3	Q9Y4D7	PLXND1	212 kDa	17	17	21	18	20	22	14	15	17	17	11	9	24	25	17	18	20	21
576	26S proteasome non-ATPase regulatory subunit 12 OS=Homo sapiens OX=9606 GN=PSMD12 PE=1 SV=3	O00232	PSMD12	53 kDa	19	23	19	18	19	18	17	15	17	16	19	21	22	28	15	12	14	20
577	Malate dehydrogenase, cytoplasmic OS=Homo sapiens OX=9606 GN=MDH1 PE=1 SV=4	P40925	MDH1	36 kDa	19	18	20	19	15	17	21	18	17	17	15	18	20	16	23	18	20	22
578	Alkyldihydroxyacetonephosphate synthase, peroxisomal OS=Homo sapiens OX=9606 GN=AGPS PE=1 SV=1	O00116	AGPS	73 kDa	22	22	18	14	19	16	17	18	19	21	24	22	17	19	15	16	17	15
579	Serum albumin OS=Homo sapiens OX=9606 GN=ALB PE=1 SV=2	P02768	ALB	69 kDa	9	5	17	6	157	56	5	3	4	6	4	4	5	2	2	2	3	1
580	Nucleolar protein 56 OS=Homo sapiens OX=9606 GN=NOP56 PE=1 SV=4	O00567	NOP56	66 kDa	18	15	23	20	20	21	23	20	17	23	20	16	22	21	20	21	16	14
581	Eukaryotic translation initiation factor 3 subunit D OS=Homo sapiens OX=9606 GN=EIF3D PE=1 SV=1	O15371	EIF3D	64 kDa	19	21	15	17	15	18	20	21	19	17	24	22	21	15	23	18	20	21
582	Actin-related protein 2/3 complex subunit 5 OS=Homo sapiens OX=9606 GN=ARPC5 PE=1 SV=3	O15511	ARPC5	16 kDa	23	24	17	19	15	15	21	19	19	19	22	18	18	20	22	23	24	24
583	Long-chain-fatty-acid--CoA ligase 3 OS=Homo sapiens OX=9606 GN=ACSL3 PE=1 SV=3	O95573	ACSL3	80 kDa	20	17	26	23	25	25	16	19	16	17	17	18	18	22	16	20	20	22
584	Eukaryotic translation initiation factor 2 subunit 3 OS=Homo sapiens OX=9606 GN=EIF2S3 PE=1 SV=3	P41091	EIF2S3	51 kDa	15	15	10	13	17	11	12	17	15	17	18	20	16	19	14	18	18	21
585	182 kDa tankyrase-1-binding protein OS=Homo sapiens OX=9606 GN=TNKS1BP1 PE=1 SV=4	Q9C0C2	TNKS1BP1	182 kDa	1	1	31	33	35	30	25	29	23	22	1	1	23	30	32	30	5	3
586	Eukaryotic initiation factor 4A-III OS=Homo sapiens OX=9606 GN=EIF4A3 PE=1 SV=4	P38919	EIF4A3	47 kDa	12	9	10	8	11	8	7	8	10	10	11	8	12	11	9	10	7	9
587	Fermitin family homolog 2 OS=Homo sapiens OX=9606 GN=FERMT2 PE=1 SV=1	Q96AC1	FERMT2	78 kDa	22	19	23	21	19	18	21	19	13	16	19	18	22	21	22	20	17	16
588	Mitochondrial proton/calcium exchanger protein OS=Homo sapiens OX=9606 GN=LETM1 PE=1 SV=1	O95202	LETM1	83 kDa	23	21	20	20	23	22	17	16	18	22	19	17	21	21	17	15	16	17
589	Endoplasmic reticulum resident protein 29 OS=Homo sapiens OX=9606 GN=ERP29 PE=1 SV=4	P30040	ERP29	29 kDa	18	19	19	21	17	18	16	19	18	21	16	14	17	15	21	18	19	23
590	Peroxiredoxin-like 2A OS=Homo sapiens OX=9606 GN=PRXL2A PE=1 SV=3	Q9BRX8	PRXL2A	26 kDa	20	19	20	21	19	22	15	19	21	17	14	12	18	23	18	21	17	18
591	Glutamine--fructose-6-phosphate aminotransferase [isomerizing] 1 OS=Homo sapiens OX=9606 GN=GFPT1 PE=1 SV=3	Q06210	GFPT1	79 kDa	20	20	14	9	16	12	17	17	19	18	20	16	19	20	15	14	21	17
592	Electron transfer flavoprotein subunit alpha, mitochondrial OS=Homo sapiens OX=9606 GN=ETFA PE=1 SV=1	P13804	ETFA	35 kDa	21	24	20	19	19	21	20	15	18	17	21	22	23	21	22	19	19	20
593	Dynamin-2 OS=Homo sapiens OX=9606 GN=DNM2 PE=1 SV=2	P50570	DNM2	98 kDa	19	16	15	16	24	15	16	15	16	17	16	22	20	28	20	13	18	19
594	Prolyl 3-hydroxylase 1 OS=Homo sapiens OX=9606 GN=P3H1 PE=1 SV=2	Q32P28	P3H1	83 kDa	16	17	18	17	22	18	20	18	17	16	19	15	20	23	18	19	21	23
595	CD59 glycoprotein OS=Homo sapiens OX=9606 GN=CD59 PE=1 SV=1	P13987	CD59	14 kDa	18	23	19	19	18	19	21	19	20	21	24	22	20	21	18	19	19	22
596	Microtubule-associated protein RP/EB family member 1 OS=Homo sapiens OX=9606 GN=MAPRE1 PE=1 SV=3	Q15691	MAPRE1	30 kDa	6	12	12	16	19	17	14	15	16	20	8	12	17	21	16	20	12	13
597	Multifunctional procollagen lysine hydroxylase and glycosyltransferase LH3 OS=Homo sapiens OX=9606 GN=PLOD3 PE=1 SV=1	O60568	PLOD3	85 kDa	18	16	18	22	18	18	14	16	17	19	14	15	17	18	19	15	19	20
598	Ran GTPase-activating protein 1 OS=Homo sapiens OX=9606 GN=RANGAP1 PE=1 SV=1	P46060	RANGAP1	64 kDa	16	18	16	16	18	17	22	17	21	20	17	19	22	24	20	19	20	19
599	Unconventional myosin-VI OS=Homo sapiens OX=9606 GN=MYO6 PE=1 SV=4	Q9UM54	MYO6	150 kDa	9	13	23	18	27	19	13	14	22	17	11	6	13	21	22	19	21	15
600	Protein flightless-1 homolog OS=Homo sapiens OX=9606 GN=FLII PE=1 SV=2	Q13045	FLII	145 kDa	22	22	25	22	16	24	13	14	17	11	18	13	19	22	10	11	15	10
601	Splicing factor U2AF 65 kDa subunit OS=Homo sapiens OX=9606 GN=U2AF2 PE=1 SV=4	P26368	U2AF2	54 kDa	15	15	19	16	18	17	21	20	23	25	17	17	20	23	20	20	19	17
602	Fumarate hydratase, mitochondrial OS=Homo sapiens OX=9606 GN=FH PE=1 SV=3	P07954	FH	55 kDa	17	16	16	19	21	14	10	15	20	22	20	19	17	22	21	22	18	18
603	Peptidyl-prolyl cis-trans isomerase FKBP10 OS=Homo sapiens OX=9606 GN=FKBP10 PE=1 SV=1	Q96AY3	FKBP10	64 kDa	11	10	17	19	16	19	14	16	13	11	7	7	15	15	18	15	17	13
604	40S ribosomal protein S11 OS=Homo sapiens OX=9606 GN=RPS11 PE=1 SV=3	P62280	RPS11	18 kDa	15	16	13	14	10	12	11	16	17	18	12	12	13	14	15	10	15	10
605	2-oxoglutarate dehydrogenase, mitochondrial OS=Homo sapiens OX=9606 GN=OGDH PE=1 SV=3	Q02218	OGDH	116 kDa	15	18	20	18	22	20	13	18	15	16	16	17	15	13	17	15	19	18
606	60S ribosomal protein L18 OS=Homo sapiens OX=9606 GN=RPL18 PE=1 SV=2	Q07020	RPL18	22 kDa	15	18	17	16	14	17	18	19	17	20	22	20	17	17	16	15	17	22
607	Ras-related protein Rab-11B OS=Homo sapiens OX=9606 GN=RAB11B PE=1 SV=4	Q15907	RAB11B	24 kDa	21	22	22	16	17	22	16	16	15	19	16	14	19	18	20	18	20	21
608	Hsp90 co-chaperone Cdc37 OS=Homo sapiens OX=9606 GN=CDC37 PE=1 SV=1	Q16543	CDC37	44 kDa	15	18	17	16	20	15	18	18	17	18	15	17	21	10	19	20	18	20
609	Heterogeneous nuclear ribonucleoprotein U-like protein 1 OS=Homo sapiens OX=9606 GN=HNRNPUL1 PE=1 SV=2	Q9BUJ2	HNRNPUL1	96 kDa	20	15	12	13	13	14	10	15	15	11	16	16	14	12	17	21	21	22
610	40S ribosomal protein S14 OS=Homo sapiens OX=9606 GN=RPS14 PE=1 SV=3	P62263	RPS14	16 kDa	16	16	15	16	15	15	13	15	18	18	15	17	18	16	21	22	23	23
611	Cytochrome b5 type B OS=Homo sapiens OX=9606 GN=CYB5B PE=1 SV=2	O43169	CYB5B	16 kDa	17	15	18	21	16	20	17	23	15	15	14	17	16	15	19	14	18	16
612	ATP-dependent DNA helicase Q1 OS=Homo sapiens OX=9606 GN=RECQL PE=1 SV=3	P46063	RECQL	73 kDa	16	20	20	15	19	17	12	17	18	16	22	15	20	19	18	15	20	18
613	Fermitin family homolog 3 OS=Homo sapiens OX=9606 GN=FERMT3 PE=1 SV=1	Q86UX7	FERMT3	76 kDa	20	20	23	26	23	23	16	20	13	14	17	16	13	18	22	22	23	19
614	Xaa-Pro aminopeptidase 1 OS=Homo sapiens OX=9606 GN=XPNPEP1 PE=1 SV=3	Q9NQW7	XPNPEP1	70 kDa	23	22	16	12	19	21	18	16	16	15	17	20	19	17	19	16	21	20
615	Insulin-like growth factor 2 mRNA-binding protein 2 OS=Homo sapiens OX=9606 GN=IGF2BP2 PE=1 SV=2	Q9Y6M1	IGF2BP2	66 kDa	19	15	14	21	16	22	14	12	14	14	14	12	15	19	15	15	15	17
616	Adenylosuccinate synthetase isozyme 2 OS=Homo sapiens OX=9606 GN=ADSS PE=1 SV=3	P30520	ADSS	50 kDa	20	22	18	18	17	19	20	17	16	15	18	21	17	16	17	15	17	15
617	Transmembrane emp24 domain-containing protein 10 OS=Homo sapiens OX=9606 GN=TMED10 PE=1 SV=2	P49755	TMED10	25 kDa	19	16	17	17	15	22	15	14	19	16	13	15	14	15	14	15	14	17
618	Ras suppressor protein 1 OS=Homo sapiens OX=9606 GN=RSU1 PE=1 SV=3	Q15404	RSU1	32 kDa	20	21	12	15	16	15	12	15	14	12	18	15	15	18	13	15	14	13
619	Dipeptidyl peptidase 1 OS=Homo sapiens OX=9606 GN=CTSC PE=1 SV=2	P53634	CTSC	52 kDa	22	21	11	12	14	16	14	12	17	16	21	20	14	12	17	16	21	17
620	60S ribosomal protein L13a OS=Homo sapiens OX=9606 GN=RPL13A PE=1 SV=2	P40429	RPL13A	24 kDa	10	12	11	10	9	8	10	11	11	9	12	11	10	9	6	8	7	9
621	40S ribosomal protein S15a OS=Homo sapiens OX=9606 GN=RPS15A PE=1 SV=2	P62244	RPS15A	15 kDa	14	13	12	13	13	11	15	15	12	14	14	13	17	12	13	11	14	13
622	40S ribosomal protein S4, Y isoform 1 OS=Homo sapiens OX=9606 GN=RPS4Y1 PE=1 SV=2	P22090	RPS4Y1	29 kDa	3	8	3	4	5	2	6	2	7	5	4	6	7	5	3	5	3	6
623	Proteasome subunit alpha type-2 OS=Homo sapiens OX=9606 GN=PSMA2 PE=1 SV=2	P25787	PSMA2	26 kDa	21	23	11	15	19	16	13	16	18	19	19	17	18	21	16	19	23	21
624	Serine hydroxymethyltransferase, mitochondrial OS=Homo sapiens OX=9606 GN=SHMT2 PE=1 SV=3	P34897	SHMT2	56 kDa	15	13	15	15	23	14	15	19	23	20	18	19	15	24	22	16	19	20
625	Mannosyl-oligosaccharide glucosidase OS=Homo sapiens OX=9606 GN=MOGS PE=1 SV=5	Q13724	MOGS	92 kDa	11	16	13	18	19	16	12	14	18	15	11	17	13	17	17	15	20	18
626	Alcohol dehydrogenase [NADP(+)] OS=Homo sapiens OX=9606 GN=AKR1A1 PE=1 SV=3	P14550	AKR1A1	37 kDa	25	21	18	17	20	13	15	16	16	15	17	21	14	17	19	15	15	22
627	Inorganic pyrophosphatase OS=Homo sapiens OX=9606 GN=PPA1 PE=1 SV=2	Q15181	PPA1	33 kDa	18	16	14	17	16	19	19	15	17	19	18	18	19	16	16	17	17	16
628	Succinate--CoA ligase [GDP-forming] subunit beta, mitochondrial OS=Homo sapiens OX=9606 GN=SUCLG2 PE=1 SV=2	Q96I99	SUCLG2	47 kDa	19	17	17	14	18	18	14	13	17	18	18	17	15	15	19	13	12	17
629	Basigin OS=Homo sapiens OX=9606 GN=BSG PE=1 SV=2	P35613	BSG	42 kDa	19	23	13	16	12	11	19	18	22	20	20	23	21	20	16	15	19	18
630	Proteasome activator complex subunit 2 OS=Homo sapiens OX=9606 GN=PSME2 PE=1 SV=4	Q9UL46	PSME2	27 kDa	17	16	17	17	20	13	10	10	13	11	11	10	15	18	10	12	21	14
631	Adenylate kinase isoenzyme 1 OS=Homo sapiens OX=9606 GN=AK1 PE=1 SV=3	P00568	AK1	22 kDa	21	21	26	25	26	26	14	14	17	18	17	19	15	21	14	14	17	13
632	Proliferating cell nuclear antigen OS=Homo sapiens OX=9606 GN=PCNA PE=1 SV=1	P12004	PCNA	29 kDa	20	18	15	11	14	13	13	13	16	16	17	17	13	17	16	13	15	17
633	Heterogeneous nuclear ribonucleoprotein D0 OS=Homo sapiens OX=9606 GN=HNRNPD PE=1 SV=1	Q14103	HNRNPD	38 kDa	16	10	9	15	19	16	14	17	12	14	19	13	14	13	16	15	12	13
634	Transcription factor BTF3 OS=Homo sapiens OX=9606 GN=BTF3 PE=1 SV=1	P20290	BTF3	22 kDa	18	17	15	18	19	15	14	16	14	17	18	18	19	21	19	25	22	21
635	Aspartyl/asparaginyl beta-hydroxylase OS=Homo sapiens OX=9606 GN=ASPH PE=1 SV=3	Q12797	ASPH	86 kDa	18	15	26	18	15	21	16	17	14	20	23	15	18	13	17	12	17	11
636	Heme oxygenase 1 OS=Homo sapiens OX=9606 GN=HMOX1 PE=1 SV=1	P09601	HMOX1	33 kDa	18	21	21	17	20	21	20	21	17	22	20	17	18	20	17	19	20	14
637	Lysosome-associated membrane glycoprotein 1 OS=Homo sapiens OX=9606 GN=LAMP1 PE=1 SV=3	P11279	LAMP1	45 kDa	16	19	18	19	17	21	14	16	17	18	15	16	17	17	16	17	18	23
638	Inosine-5'-monophosphate dehydrogenase 2 OS=Homo sapiens OX=9606 GN=IMPDH2 PE=1 SV=2	P12268	IMPDH2	56 kDa	19	16	16	16	18	16	19	16	15	10	16	18	18	15	15	18	18	23
639	Protein phosphatase 1F OS=Homo sapiens OX=9606 GN=PPM1F PE=1 SV=3	P49593	PPM1F	50 kDa	20	17	23	20	21	20	12	13	11	16	21	16	18	16	18	16	19	21
640	Alpha-soluble NSF attachment protein OS=Homo sapiens OX=9606 GN=NAPA PE=1 SV=3	P54920	NAPA	33 kDa	19	14	17	15	21	18	16	20	18	19	19	20	16	16	19	19	23	22
641	Ubiquitin thioesterase OTUB1 OS=Homo sapiens OX=9606 GN=OTUB1 PE=1 SV=2	Q96FW1	OTUB1	31 kDa	21	22	20	20	18	23	12	17	14	12	20	18	16	13	11	13	17	15
642	Eukaryotic translation initiation factor 5B OS=Homo sapiens OX=9606 GN=EIF5B PE=1 SV=4	O60841	EIF5B	139 kDa	21	16	15	12	10	15	10	8	17	13	15	17	16	14	15	14	20	20
643	Procollagen galactosyltransferase 1 OS=Homo sapiens OX=9606 GN=COLGALT1 PE=1 SV=1	Q8NBJ5	COLGALT1	72 kDa	10	11	17	18	19	16	21	18	15	15	12	10	15	18	17	15	13	13
644	Endoplasmic reticulum resident protein 44 OS=Homo sapiens OX=9606 GN=ERP44 PE=1 SV=1	Q9BS26	ERP44	47 kDa	13	11	15	16	18	14	12	17	14	14	14	12	15	12	18	17	17	25
645	Enoyl-CoA delta isomerase 2, mitochondrial OS=Homo sapiens OX=9606 GN=ECI2 PE=1 SV=4	O75521	ECI2	44 kDa	20	22	4	4	11	8	10	14	20	24	22	17	17	25	11	15	24	22
646	E3 SUMO-protein ligase RanBP2 OS=Homo sapiens OX=9606 GN=RANBP2 PE=1 SV=2	P49792	RANBP2	358 kDa	11	14	17	9	15	19	19	15	19	20	10	11	22	19	21	19	13	14
647	Amyloid-beta A4 protein OS=Homo sapiens OX=9606 GN=APP PE=1 SV=3	P05067	APP	87 kDa	16	18	18	17	19	16	14	16	18	15	16	19	15	17	14	15	22	20
648	RNA-binding motif protein, X chromosome OS=Homo sapiens OX=9606 GN=RBMX PE=1 SV=3	P38159	RBMX	42 kDa	13	12	12	14	12	13	20	17	19	14	18	14	18	16	17	18	10	13
649	Coactosin-like protein OS=Homo sapiens OX=9606 GN=COTL1 PE=1 SV=3	Q14019	COTL1	16 kDa	13	21	14	13	15	13	10	11	15	11	12	13	13	15	11	10	9	13
650	S-formylglutathione hydrolase OS=Homo sapiens OX=9606 GN=ESD PE=1 SV=2	P10768	ESD	31 kDa	16	18	16	15	19	18	10	16	14	21	13	13	13	14	20	20	17	20
651	Cytoplasmic aconitate hydratase OS=Homo sapiens OX=9606 GN=ACO1 PE=1 SV=3	P21399	ACO1	98 kDa	19	16	9	13	11	9	15	15	14	16	14	13	14	18	14	17	17	21
652	Phenylalanine--tRNA ligase beta subunit OS=Homo sapiens OX=9606 GN=FARSB PE=1 SV=3	Q9NSD9	FARSB	66 kDa	18	17	14	16	10	17	10	14	14	12	17	11	14	12	13	11	14	15
653	Drebrin-like protein OS=Homo sapiens OX=9606 GN=DBNL PE=1 SV=1	Q9UJU6	DBNL	48 kDa	19	18	17	19	22	16	15	16	18	20	13	12	16	17	19	19	19	14
654	40S ribosomal protein S12 OS=Homo sapiens OX=9606 GN=RPS12 PE=1 SV=3	P25398	RPS12	15 kDa	15	14	10	13	17	12	12	17	16	19	14	10	19	19	17	17	19	17
655	Ras-interacting protein 1 OS=Homo sapiens OX=9606 GN=RASIP1 PE=1 SV=1	Q5U651	RASIP1	103 kDa	10	8	18	20	23	18	15	20	22	19	10	6	18	16	25	20	16	15
656	Histone H2A.Z OS=Homo sapiens OX=9606 GN=H2AFZ PE=1 SV=2	P0C0S5 (+1)	H2AFZ	14 kDa	2	2	3	2	6	3	3	5	3	4	3	4	3	3	5	6	4	8
657	Plasma membrane calcium-transporting ATPase 4 OS=Homo sapiens OX=9606 GN=ATP2B4 PE=1 SV=2	P23634	ATP2B4	138 kDa	14	14	20	18	22	17	12	14	14	12	15	14	13	16	15	16	14	12
658	HLA class I histocompatibility antigen, A-34 alpha chain OS=Homo sapiens OX=9606 GN=HLA-A PE=1 SV=1	P30453	HLA-A	41 kDa	12	11	15	18	22	18	16	19	24	19	11	16	18	17	22	17	15	15
659	Ubiquitin-like modifier-activating enzyme 6 OS=Homo sapiens OX=9606 GN=UBA6 PE=1 SV=1	A0AVT1	UBA6	118 kDa	16	14	20	14	23	22	12	13	15	14	12	10	19	17	20	16	17	18
660	KH domain-containing, RNA-binding, signal transduction-associated protein 1 OS=Homo sapiens OX=9606 GN=KHDRBS1 PE=1 SV=1	Q07666	KHDRBS1	48 kDa	11	10	14	11	13	15	11	11	14	16	13	11	14	12	18	20	16	15
661	Coatomer subunit delta OS=Homo sapiens OX=9606 GN=ARCN1 PE=1 SV=1	P48444	ARCN1	57 kDa	14	16	14	17	20	16	13	15	14	14	15	11	17	16	19	19	14	12
662	Regulator of nonsense transcripts 1 OS=Homo sapiens OX=9606 GN=UPF1 PE=1 SV=2	Q92900	UPF1	124 kDa	12	15	10	11	20	12	13	13	18	17	17	14	15	15	20	16	22	22
663	Ras-related protein Rap-1A OS=Homo sapiens OX=9606 GN=RAP1A PE=1 SV=1	P62834	RAP1A	21 kDa	1	2	0	0	1	1	1	1	3	3	1	1	0	2	3	1	2	0
664	C-1-tetrahydrofolate synthase, cytoplasmic OS=Homo sapiens OX=9606 GN=MTHFD1 PE=1 SV=3	P11586	MTHFD1	102 kDa	10	16	17	16	15	15	15	19	20	15	13	9	20	18	13	20	16	13
665	Aspartate--tRNA ligase, cytoplasmic OS=Homo sapiens OX=9606 GN=DARS PE=1 SV=2	P14868	DARS	57 kDa	15	16	14	17	15	17	17	15	18	14	16	14	16	16	15	16	17	18
666	Heterogeneous nuclear ribonucleoprotein D-like OS=Homo sapiens OX=9606 GN=HNRNPDL PE=1 SV=3	O14979	HNRNPDL	46 kDa	14	12	9	9	11	8	14	13	18	15	12	10	14	13	14	18	13	16
667	Protein S100-A11 OS=Homo sapiens OX=9606 GN=S100A11 PE=1 SV=2	P31949	S100A11	12 kDa	12	16	22	23	22	22	15	15	19	22	10	14	17	18	15	14	16	11
668	Histidine--tRNA ligase, cytoplasmic OS=Homo sapiens OX=9606 GN=HARS PE=1 SV=2	P12081	HARS	57 kDa	20	17	14	16	13	21	16	15	13	14	15	15	17	15	10	9	14	15
669	Splicing factor 3A subunit 1 OS=Homo sapiens OX=9606 GN=SF3A1 PE=1 SV=1	Q15459	SF3A1	89 kDa	10	12	12	12	17	13	16	19	20	20	11	13	16	18	18	15	12	17
670	Ephrin type-A receptor 2 OS=Homo sapiens OX=9606 GN=EPHA2 PE=1 SV=2	P29317	EPHA2	108 kDa	14	18	5	10	7	5	13	17	24	18	14	21	17	20	18	17	29	22
671	RNA-binding protein FUS OS=Homo sapiens OX=9606 GN=FUS PE=1 SV=1	P35637	FUS	53 kDa	13	10	13	13	13	14	18	17	19	17	17	15	17	15	20	21	18	16
672	Supervillin OS=Homo sapiens OX=9606 GN=SVIL PE=1 SV=2	O95425	SVIL	248 kDa	4	2	17	22	26	18	15	16	15	12	2	2	14	13	23	16	4	6
673	Ribonucleoside-diphosphate reductase large subunit OS=Homo sapiens OX=9606 GN=RRM1 PE=1 SV=1	P23921	RRM1	90 kDa	18	23	9	12	13	13	18	9	13	13	20	20	13	17	15	13	25	16
674	Ubiquitin-conjugating enzyme E2 variant 1 OS=Homo sapiens OX=9606 GN=UBE2V1 PE=1 SV=2	Q13404	UBE2V1	16 kDa	13	12	11	15	12	13	10	13	12	12	12	9	11	10	9	9	9	10
675	Inhibitor of nuclear factor kappa-B kinase-interacting protein OS=Homo sapiens OX=9606 GN=IKBIP PE=1 SV=1	Q70UQ0	IKBIP	39 kDa	14	15	14	18	14	18	15	10	16	10	15	12	17	16	14	12	14	14
676	Heterogeneous nuclear ribonucleoprotein H3 OS=Homo sapiens OX=9606 GN=HNRNPH3 PE=1 SV=2	P31942	HNRNPH3	37 kDa	11	10	22	16	19	22	17	16	19	22	12	13	18	15	19	17	12	13
677	Eukaryotic peptide chain release factor subunit 1 OS=Homo sapiens OX=9606 GN=ETF1 PE=1 SV=3	P62495	ETF1	49 kDa	12	15	12	12	14	14	12	12	17	12	14	15	14	14	12	13	13	15
678	TP53-binding protein 1 OS=Homo sapiens OX=9606 GN=TP53BP1 PE=1 SV=2	Q12888	TP53BP1	214 kDa	6	5	17	14	18	16	19	21	24	28	7	8	18	25	27	25	9	5
679	Cytoplasmic dynein 1 light intermediate chain 2 OS=Homo sapiens OX=9606 GN=DYNC1LI2 PE=1 SV=1	O43237	DYNC1LI2	54 kDa	13	12	15	22	20	20	14	14	16	19	11	12	14	20	17	18	16	18
680	Integrin alpha-6 OS=Homo sapiens OX=9606 GN=ITGA6 PE=1 SV=5	P23229	ITGA6	127 kDa	9	12	23	31	21	23	16	19	10	10	12	13	13	8	18	13	7	10
681	E3 ubiquitin/ISG15 ligase TRIM25 OS=Homo sapiens OX=9606 GN=TRIM25 PE=1 SV=2	Q14258	TRIM25	71 kDa	16	20	15	15	15	16	11	16	19	17	14	18	16	22	14	16	20	17
682	Calcium-binding mitochondrial carrier protein SCaMC-1 OS=Homo sapiens OX=9606 GN=SLC25A24 PE=1 SV=2	Q6NUK1	SLC25A24	53 kDa	14	16	14	15	13	10	15	16	16	16	18	18	18	21	15	16	19	18
683	Protein NOXP20 OS=Homo sapiens OX=9606 GN=FAM114A1 PE=1 SV=2	Q8IWE2	FAM114A1	61 kDa	13	9	19	18	19	16	20	19	19	17	9	9	25	26	13	14	9	11
684	Electron transfer flavoprotein subunit beta OS=Homo sapiens OX=9606 GN=ETFB PE=1 SV=3	P38117	ETFB	28 kDa	14	15	14	13	11	15	11	11	14	13	17	14	16	13	11	12	15	14
685	Hsc70-interacting protein OS=Homo sapiens OX=9606 GN=ST13 PE=1 SV=2	P50502	ST13	41 kDa	15	16	14	15	11	15	20	17	16	13	16	19	15	12	15	12	16	17
686	60S ribosomal protein L15 OS=Homo sapiens OX=9606 GN=RPL15 PE=1 SV=2	P61313	RPL15	24 kDa	19	17	15	19	17	12	12	15	16	16	16	18	16	15	22	19	22	21
687	ATPase family AAA domain-containing protein 3A OS=Homo sapiens OX=9606 GN=ATAD3A PE=1 SV=2	Q9NVI7	ATAD3A	71 kDa	12	16	13	13	14	12	16	14	19	14	14	16	18	15	13	15	16	13
688	Phosphoacetylglucosamine mutase OS=Homo sapiens OX=9606 GN=PGM3 PE=1 SV=1	O95394	PGM3	60 kDa	12	11	12	13	15	16	10	11	11	11	6	13	19	17	10	14	14	12
689	60S ribosomal protein L18a OS=Homo sapiens OX=9606 GN=RPL18A PE=1 SV=2	Q02543	RPL18A	21 kDa	17	17	14	14	12	15	16	15	18	14	15	16	12	14	12	15	13	22
690	Proteasome subunit beta type-5 OS=Homo sapiens OX=9606 GN=PSMB5 PE=1 SV=3	P28074	PSMB5	28 kDa	18	22	11	15	17	14	14	18	21	17	21	20	17	17	18	17	19	20
691	40S ribosomal protein S13 OS=Homo sapiens OX=9606 GN=RPS13 PE=1 SV=2	P62277	RPS13	17 kDa	17	16	15	18	14	17	13	13	15	15	12	14	15	18	12	15	13	14
692	Tropomodulin-3 OS=Homo sapiens OX=9606 GN=TMOD3 PE=1 SV=1	Q9NYL9	TMOD3	40 kDa	10	15	17	16	16	19	15	16	17	15	14	16	20	19	21	20	16	14
5	Syntenin-1 OS=Homo sapiens OX=9606 GN=SDCBP PE=1 SV=1	O00560	SDCBP	32 kDa	12	15	7	9	12	13	14	20	24	17	14	16	20	17	11	20	21	22
693	ATP synthase F(0) complex subunit B1, mitochondrial OS=Homo sapiens OX=9606 GN=ATP5PB PE=1 SV=2	P24539	ATP5PB	29 kDa	16	16	14	13	16	13	16	15	13	15	18	17	15	18	17	22	19	17
694	60S ribosomal protein L13 OS=Homo sapiens OX=9606 GN=RPL13 PE=1 SV=4	P26373	RPL13	24 kDa	12	13	11	15	14	14	13	12	15	15	15	12	15	16	14	18	14	15
695	Ras-related protein Rab-14 OS=Homo sapiens OX=9606 GN=RAB14 PE=1 SV=4	P61106	RAB14	24 kDa	15	13	11	15	15	10	15	13	12	17	14	13	14	12	15	17	17	17
696	Mitochondrial carrier homolog 2 OS=Homo sapiens OX=9606 GN=MTCH2 PE=1 SV=1	Q9Y6C9	MTCH2	33 kDa	14	15	9	15	12	13	15	14	12	9	14	15	13	13	12	15	20	21
697	Tumor protein D54 OS=Homo sapiens OX=9606 GN=TPD52L2 PE=1 SV=2	O43399	TPD52L2	22 kDa	6	6	19	21	20	18	17	17	13	16	11	14	17	15	19	19	9	11
698	Calcyclin-binding protein OS=Homo sapiens OX=9606 GN=CACYBP PE=1 SV=2	Q9HB71	CACYBP	26 kDa	20	14	20	22	17	15	15	14	15	11	13	15	18	19	16	15	17	14
699	Cold shock domain-containing protein E1 OS=Homo sapiens OX=9606 GN=CSDE1 PE=1 SV=2	O75534	CSDE1	89 kDa	17	13	11	12	12	12	13	11	10	16	15	16	16	13	13	10	13	13
700	Annexin A3 OS=Homo sapiens OX=9606 GN=ANXA3 PE=1 SV=3	P12429	ANXA3	36 kDa	23	20	14	13	11	12	18	16	18	15	22	23	21	17	14	12	20	17
701	ATP-binding cassette sub-family E member 1 OS=Homo sapiens OX=9606 GN=ABCE1 PE=1 SV=1	P61221	ABCE1	67 kDa	12	16	13	16	17	19	13	15	13	13	17	15	16	14	17	21	19	21
702	Pyruvate dehydrogenase E1 component subunit beta, mitochondrial OS=Homo sapiens OX=9606 GN=PDHB PE=1 SV=3	P11177	PDHB	39 kDa	12	10	14	18	10	15	15	12	14	16	15	16	14	10	13	13	16	15
703	NSFL1 cofactor p47 OS=Homo sapiens OX=9606 GN=NSFL1C PE=1 SV=2	Q9UNZ2	NSFL1C	41 kDa	12	8	16	18	16	19	19	19	18	18	14	11	22	19	20	18	19	14
704	Glycogen phosphorylase, liver form OS=Homo sapiens OX=9606 GN=PYGL PE=1 SV=4	P06737	PYGL	97 kDa	8	8	13	13	17	12	12	10	8	12	12	9	11	11	17	11	12	10
705	Kinesin light chain 1 OS=Homo sapiens OX=9606 GN=KLC1 PE=1 SV=2	Q07866	KLC1	65 kDa	14	18	13	14	18	15	9	10	11	15	15	12	16	17	13	9	14	18
706	Complement component C1q receptor OS=Homo sapiens OX=9606 GN=CD93 PE=1 SV=3	Q9NPY3	CD93	69 kDa	9	14	18	19	24	18	15	20	17	18	10	9	15	12	22	19	10	10
707	Core histone macro-H2A.1 OS=Homo sapiens OX=9606 GN=H2AFY PE=1 SV=4	O75367	H2AFY	40 kDa	17	17	13	18	17	13	8	15	16	17	16	16	14	17	16	20	18	18
708	Lipoma-preferred partner OS=Homo sapiens OX=9606 GN=LPP PE=1 SV=1	Q93052	LPP	66 kDa	8	5	18	16	18	20	18	14	15	15	8	10	17	17	21	24	10	7
709	Protein SEC13 homolog OS=Homo sapiens OX=9606 GN=SEC13 PE=1 SV=3	P55735	SEC13	36 kDa	15	17	14	21	15	12	20	20	16	17	17	17	19	14	16	15	17	14
710	1-phosphatidylinositol 4,5-bisphosphate phosphodiesterase beta-3 OS=Homo sapiens OX=9606 GN=PLCB3 PE=1 SV=2	Q01970	PLCB3	139 kDa	15	14	15	13	16	16	12	14	11	14	16	16	12	11	11	14	18	19
711	Integrin-linked protein kinase OS=Homo sapiens OX=9606 GN=ILK PE=1 SV=2	Q13418	ILK	51 kDa	13	14	15	14	12	12	10	12	12	12	14	13	10	13	13	12	15	14
712	Alpha-parvin OS=Homo sapiens OX=9606 GN=PARVA PE=1 SV=1	Q9NVD7	PARVA	42 kDa	16	16	15	15	12	16	15	17	16	11	14	14	16	16	14	14	13	14
713	Dolichyl-diphosphooligosaccharide--protein glycosyltransferase subunit STT3A OS=Homo sapiens OX=9606 GN=STT3A PE=1 SV=2	P46977	STT3A	81 kDa	11	8	8	13	11	10	11	11	8	7	14	15	8	11	10	12	10	12
714	Proteasome activator complex subunit 1 OS=Homo sapiens OX=9606 GN=PSME1 PE=1 SV=1	Q06323	PSME1	29 kDa	13	12	11	13	17	13	9	10	14	8	10	13	11	17	12	9	16	16
715	Non-specific lipid-transfer protein OS=Homo sapiens OX=9606 GN=SCP2 PE=1 SV=2	P22307	SCP2	59 kDa	13	14	11	12	14	14	9	15	18	20	12	13	15	16	17	20	17	20
716	Coatomer subunit epsilon OS=Homo sapiens OX=9606 GN=COPE PE=1 SV=3	O14579	COPE	34 kDa	16	16	13	17	14	16	16	13	14	15	17	18	16	17	14	12	14	21
717	60S acidic ribosomal protein P2 OS=Homo sapiens OX=9606 GN=RPLP2 PE=1 SV=1	P05387	RPLP2	12 kDa	12	15	17	16	17	15	18	16	16	17	16	16	20	17	18	14	17	9
718	Unconventional myosin-Va OS=Homo sapiens OX=9606 GN=MYO5A PE=1 SV=2	Q9Y4I1	MYO5A	215 kDa	11	12	18	20	21	22	10	13	11	11	10	12	12	15	15	12	14	13
719	ATP-dependent 6-phosphofructokinase, muscle type OS=Homo sapiens OX=9606 GN=PFKM PE=1 SV=2	P08237	PFKM	85 kDa	14	16	12	9	7	15	11	16	11	12	16	13	16	15	10	8	10	9
720	Enoyl-CoA hydratase, mitochondrial OS=Homo sapiens OX=9606 GN=ECHS1 PE=1 SV=4	P30084	ECHS1	31 kDa	19	20	16	16	13	22	15	11	15	12	17	13	20	24	9	10	14	15
721	Ubiquitin-conjugating enzyme E2 N OS=Homo sapiens OX=9606 GN=UBE2N PE=1 SV=1	P61088	UBE2N	17 kDa	13	16	10	14	18	11	11	11	13	17	13	10	11	15	16	11	18	17
722	Leucine-rich repeat-containing protein 47 OS=Homo sapiens OX=9606 GN=LRRC47 PE=1 SV=1	Q8N1G4	LRRC47	63 kDa	16	13	14	16	19	20	14	13	16	19	12	13	18	19	13	15	21	18
723	Ran-specific GTPase-activating protein OS=Homo sapiens OX=9606 GN=RANBP1 PE=1 SV=1	P43487	RANBP1	23 kDa	11	16	17	11	14	12	18	19	19	20	13	11	17	20	23	21	20	21
724	Mesencephalic astrocyte-derived neurotrophic factor OS=Homo sapiens OX=9606 GN=MANF PE=1 SV=3	P55145	MANF	21 kDa	10	13	16	21	20	16	11	15	15	10	13	11	12	9	15	12	12	16
725	Cysteine and glycine-rich protein 1 OS=Homo sapiens OX=9606 GN=CSRP1 PE=1 SV=3	P21291	CSRP1	21 kDa	16	12	15	11	10	12	21	20	17	17	15	17	21	19	17	16	14	17
726	ATP synthase subunit O, mitochondrial OS=Homo sapiens OX=9606 GN=ATP5PO PE=1 SV=1	P48047	ATP5PO	23 kDa	11	17	17	16	15	19	14	14	18	15	12	18	16	18	17	18	18	19
727	Cofilin-2 OS=Homo sapiens OX=9606 GN=CFL2 PE=1 SV=1	Q9Y281	CFL2	19 kDa	4	3	3	2	3	4	3	3	3	3	2	5	1	4	3	4	4	3
728	Glutaminase kidney isoform, mitochondrial OS=Homo sapiens OX=9606 GN=GLS PE=1 SV=1	O94925	GLS	73 kDa	13	9	11	13	17	12	18	16	17	17	13	12	16	13	12	18	15	11
729	Calponin-2 OS=Homo sapiens OX=9606 GN=CNN2 PE=1 SV=4	Q99439	CNN2	34 kDa	9	3	11	16	15	17	17	16	19	18	9	7	17	18	17	13	9	12
730	Cell division control protein 42 homolog OS=Homo sapiens OX=9606 GN=CDC42 PE=1 SV=2	P60953	CDC42	21 kDa	15	18	17	13	14	14	14	14	17	16	14	13	13	19	14	15	17	14
731	Protein TFG OS=Homo sapiens OX=9606 GN=TFG PE=1 SV=2	Q92734	TFG	43 kDa	8	13	10	9	13	11	12	15	18	14	12	13	13	16	11	10	12	15
732	Keratin, type I cytoskeletal 17 OS=Homo sapiens OX=9606 GN=KRT17 PE=1 SV=2	Q04695	KRT17	48 kDa	0	0	0	0	0	0	5	21	0	1	0	0	0	4	1	0	0	1
733	26S proteasome non-ATPase regulatory subunit 14 OS=Homo sapiens OX=9606 GN=PSMD14 PE=1 SV=1	O00487	PSMD14	35 kDa	14	14	15	11	11	14	12	15	15	18	16	14	18	14	15	18	15	16
734	Ras-related C3 botulinum toxin substrate 1 OS=Homo sapiens OX=9606 GN=RAC1 PE=1 SV=1	P63000	RAC1	21 kDa	15	14	13	12	13	12	14	11	12	15	14	16	12	14	14	14	16	20
735	26S proteasome non-ATPase regulatory subunit 5 OS=Homo sapiens OX=9606 GN=PSMD5 PE=1 SV=3	Q16401	PSMD5	56 kDa	11	14	8	9	14	8	11	9	14	15	11	11	15	19	14	13	15	10
736	Importin-9 OS=Homo sapiens OX=9606 GN=IPO9 PE=1 SV=3	Q96P70	IPO9	116 kDa	12	19	10	10	15	14	16	12	16	16	16	17	19	25	18	19	15	17
737	PDZ and LIM domain protein 1 OS=Homo sapiens OX=9606 GN=PDLIM1 PE=1 SV=4	O00151	PDLIM1	36 kDa	12	7	25	19	26	26	10	15	11	15	8	9	12	21	13	14	7	6
738	Serine/threonine-protein phosphatase 2A 55 kDa regulatory subunit B alpha isoform OS=Homo sapiens OX=9606 GN=PPP2R2A PE=1 SV=1	P63151	PPP2R2A	52 kDa	19	15	19	12	13	12	15	18	12	15	14	14	12	15	11	14	14	14
739	Nucleolar RNA helicase 2 OS=Homo sapiens OX=9606 GN=DDX21 PE=1 SV=5	Q9NR30	DDX21	87 kDa	14	18	17	16	22	20	11	10	13	9	14	15	15	18	11	13	10	13
740	Splicing factor 3B subunit 2 OS=Homo sapiens OX=9606 GN=SF3B2 PE=1 SV=2	Q13435	SF3B2	100 kDa	7	8	16	10	14	15	17	16	21	19	5	8	11	15	13	15	8	9
741	Presequence protease, mitochondrial OS=Homo sapiens OX=9606 GN=PITRM1 PE=1 SV=3	Q5JRX3	PITRM1	117 kDa	9	12	13	15	22	13	13	15	16	12	11	13	15	16	17	20	12	17
742	Insulin-like growth factor 2 mRNA-binding protein 1 OS=Homo sapiens OX=9606 GN=IGF2BP1 PE=1 SV=2	Q9NZI8	IGF2BP1	63 kDa	6	7	9	8	12	9	9	13	11	13	8	8	11	14	13	12	13	9
743	Ankycorbin OS=Homo sapiens OX=9606 GN=RAI14 PE=1 SV=2	Q9P0K7	RAI14	110 kDa	16	11	17	12	15	19	15	16	15	14	13	11	12	18	12	14	14	12
744	Heme oxygenase 2 OS=Homo sapiens OX=9606 GN=HMOX2 PE=1 SV=2	P30519	HMOX2	36 kDa	16	17	20	18	21	17	12	12	12	13	14	14	16	13	10	15	15	17
745	26S proteasome non-ATPase regulatory subunit 6 OS=Homo sapiens OX=9606 GN=PSMD6 PE=1 SV=1	Q15008	PSMD6	46 kDa	15	17	12	16	11	14	8	11	11	10	15	13	12	15	9	5	12	13
746	Obg-like ATPase 1 OS=Homo sapiens OX=9606 GN=OLA1 PE=1 SV=2	Q9NTK5	OLA1	45 kDa	17	14	13	14	18	14	14	12	13	13	16	14	12	14	14	15	15	14
747	Mitochondrial import receptor subunit TOM40 homolog OS=Homo sapiens OX=9606 GN=TOMM40 PE=1 SV=1	O96008	TOMM40	38 kDa	10	14	19	13	15	13	16	17	18	20	16	14	18	18	12	11	13	11
748	Tyrosine--tRNA ligase, cytoplasmic OS=Homo sapiens OX=9606 GN=YARS PE=1 SV=4	P54577	YARS	59 kDa	13	15	9	2	5	10	11	9	8	6	11	15	11	10	13	8	14	14
749	Poly(U)-binding-splicing factor PUF60 OS=Homo sapiens OX=9606 GN=PUF60 PE=1 SV=1	Q9UHX1	PUF60	60 kDa	12	16	13	10	14	14	13	16	16	17	16	15	16	16	17	12	16	18
750	Lamina-associated polypeptide 2, isoforms beta/gamma OS=Homo sapiens OX=9606 GN=TMPO PE=1 SV=2	P42167	TMPO	51 kDa	3	3	3	4	1	4	4	4	3	3	2	3	4	3	4	4	2	1
751	Aminopeptidase B OS=Homo sapiens OX=9606 GN=RNPEP PE=1 SV=2	Q9H4A4	RNPEP	73 kDa	14	10	10	9	15	17	13	12	14	12	10	14	10	12	14	16	16	13
752	Mitochondrial import receptor subunit TOM70 OS=Homo sapiens OX=9606 GN=TOMM70 PE=1 SV=1	O94826	TOMM70	67 kDa	18	23	13	10	13	13	9	11	11	11	19	13	16	14	11	12	19	16
753	Aldose reductase OS=Homo sapiens OX=9606 GN=AKR1B1 PE=1 SV=3	P15121	AKR1B1	36 kDa	9	14	11	11	14	10	10	10	12	11	14	11	9	10	11	16	18	16
754	60S ribosomal protein L19 OS=Homo sapiens OX=9606 GN=RPL19 PE=1 SV=1	P84098	RPL19	23 kDa	11	11	11	14	13	12	13	13	14	15	9	11	13	13	13	17	18	20
755	NAD(P) transhydrogenase, mitochondrial OS=Homo sapiens OX=9606 GN=NNT PE=1 SV=3	Q13423	NNT	114 kDa	13	16	12	7	7	10	13	13	13	12	11	14	17	13	12	11	15	18
756	Proteasome adapter and scaffold protein ECM29 OS=Homo sapiens OX=9606 GN=ECPAS PE=1 SV=2	Q5VYK3	ECPAS	204 kDa	9	13	12	11	15	11	10	11	17	13	8	7	15	23	17	16	16	12
757	60S ribosomal protein L23a OS=Homo sapiens OX=9606 GN=RPL23A PE=1 SV=1	P62750	RPL23A	18 kDa	8	11	10	11	8	11	12	10	8	9	11	13	13	10	10	11	10	11
758	Adenine phosphoribosyltransferase OS=Homo sapiens OX=9606 GN=APRT PE=1 SV=2	P07741	APRT	20 kDa	20	16	13	10	16	8	12	12	14	12	13	16	13	17	9	10	18	16
759	Proteasome subunit alpha type-5 OS=Homo sapiens OX=9606 GN=PSMA5 PE=1 SV=3	P28066	PSMA5	26 kDa	17	18	14	10	12	17	12	14	11	12	20	15	12	12	9	12	13	14
760	Protein SET OS=Homo sapiens OX=9606 GN=SET PE=1 SV=3	Q01105	SET	33 kDa	15	11	10	13	18	11	14	14	15	14	14	19	13	15	20	14	23	24
761	ADP-ribosylation factor-like protein 8B OS=Homo sapiens OX=9606 GN=ARL8B PE=1 SV=1	Q9NVJ2	ARL8B	22 kDa	18	14	16	17	22	11	7	7	13	8	14	14	13	18	4	7	11	6
762	Catenin alpha-2 OS=Homo sapiens OX=9606 GN=CTNNA2 PE=1 SV=5	P26232	CTNNA2	105 kDa	3	6	4	5	3	1	4	6	5	3	3	2	7	5	6	4	8	5
763	Lysosomal alpha-glucosidase OS=Homo sapiens OX=9606 GN=GAA PE=1 SV=4	P10253	GAA	105 kDa	18	18	13	14	16	13	10	9	7	8	15	13	10	9	12	16	15	16
764	Disabled homolog 2 OS=Homo sapiens OX=9606 GN=DAB2 PE=1 SV=3	P98082	DAB2	82 kDa	7	7	17	15	12	19	19	19	17	22	7	8	16	20	21	14	7	5
765	Endophilin-A2 OS=Homo sapiens OX=9606 GN=SH3GL1 PE=1 SV=1	Q99961	SH3GL1	41 kDa	13	14	17	12	11	17	12	15	16	16	13	11	14	15	17	15	13	13
766	Band 4.1-like protein 3 OS=Homo sapiens OX=9606 GN=EPB41L3 PE=1 SV=2	Q9Y2J2	EPB41L3	121 kDa	11	9	11	12	15	8	14	14	20	17	9	11	12	21	16	21	13	17
767	26S proteasome regulatory subunit 4 OS=Homo sapiens OX=9606 GN=PSMC1 PE=1 SV=1	P62191	PSMC1	49 kDa	12	14	14	13	14	17	11	10	16	13	9	8	15	15	12	13	11	13
768	Protein transport protein Sec24C OS=Homo sapiens OX=9606 GN=SEC24C PE=1 SV=3	P53992	SEC24C	118 kDa	10	13	15	13	16	18	15	13	14	17	12	12	15	18	15	17	11	10
769	Very-long-chain 3-oxoacyl-CoA reductase OS=Homo sapiens OX=9606 GN=HSD17B12 PE=1 SV=2	Q53GQ0	HSD17B12	34 kDa	11	16	8	15	11	15	6	10	11	14	19	17	10	10	12	14	20	18
770	Nucleosome assembly protein 1-like 4 OS=Homo sapiens OX=9606 GN=NAP1L4 PE=1 SV=1	Q99733	NAP1L4	43 kDa	14	13	15	12	11	14	9	13	8	9	13	11	14	10	10	9	12	13
771	AP-3 complex subunit delta-1 OS=Homo sapiens OX=9606 GN=AP3D1 PE=1 SV=1	O14617	AP3D1	130 kDa	16	18	10	13	18	17	8	10	13	9	12	13	12	17	11	10	14	13
772	Integrin beta-3 OS=Homo sapiens OX=9606 GN=ITGB3 PE=1 SV=2	P05106	ITGB3	87 kDa	17	14	8	8	10	10	10	13	15	8	17	16	13	11	13	13	17	20
773	ATP-binding cassette sub-family F member 1 OS=Homo sapiens OX=9606 GN=ABCF1 PE=1 SV=2	Q8NE71	ABCF1	96 kDa	13	13	16	15	18	14	15	14	15	13	11	13	15	14	12	14	14	14
774	Putative phospholipase B-like 2 OS=Homo sapiens OX=9606 GN=PLBD2 PE=1 SV=2	Q8NHP8	PLBD2	65 kDa	16	16	16	15	16	16	10	10	11	8	19	18	10	10	12	9	16	14
775	Phosphoglucomutase-2 OS=Homo sapiens OX=9606 GN=PGM2 PE=1 SV=4	Q96G03	PGM2	68 kDa	14	16	7	12	12	10	13	12	13	15	14	13	13	13	14	13	14	13
776	Protein LYRIC OS=Homo sapiens OX=9606 GN=MTDH PE=1 SV=2	Q86UE4	MTDH	64 kDa	6	4	14	14	19	15	16	22	14	17	5	7	19	17	18	13	6	7
6	Flotillin-1 OS=Homo sapiens OX=9606 GN=FLOT1 PE=1 SV=3	O75955	FLOT1	47 kDa	19	18	18	13	21	16	13	13	11	10	16	15	17	13	15	14	15	17
777	Tyrosine-protein kinase Yes OS=Homo sapiens OX=9606 GN=YES1 PE=1 SV=3	P07947	YES1	61 kDa	11	17	12	15	9	7	12	15	15	12	11	14	12	14	13	15	9	9
778	Prostaglandin E synthase 3 OS=Homo sapiens OX=9606 GN=PTGES3 PE=1 SV=1	Q15185	PTGES3	19 kDa	12	14	5	9	11	6	7	8	10	8	18	16	12	10	12	11	18	15
779	Nuclear pore complex protein Nup93 OS=Homo sapiens OX=9606 GN=NUP93 PE=1 SV=2	Q8N1F7	NUP93	93 kDa	12	9	13	16	15	16	12	12	13	12	12	12	13	20	10	16	11	10
780	AP-2 complex subunit mu OS=Homo sapiens OX=9606 GN=AP2M1 PE=1 SV=2	Q96CW1	AP2M1	50 kDa	10	13	11	13	9	12	10	10	9	9	12	15	6	11	10	11	8	9
781	Tight junction protein ZO-1 OS=Homo sapiens OX=9606 GN=TJP1 PE=1 SV=3	Q07157	TJP1	195 kDa	9	11	16	11	18	24	16	12	17	13	12	8	8	13	16	18	8	6
782	Chromobox protein homolog 3 OS=Homo sapiens OX=9606 GN=CBX3 PE=1 SV=4	Q13185	CBX3	21 kDa	14	13	15	16	11	18	19	16	16	14	14	16	16	14	15	18	12	10
783	SH3 domain-binding glutamic acid-rich-like protein OS=Homo sapiens OX=9606 GN=SH3BGRL PE=1 SV=1	O75368	SH3BGRL	13 kDa	13	11	14	11	14	17	12	13	15	15	13	14	12	16	16	16	18	19
784	Annexin A7 OS=Homo sapiens OX=9606 GN=ANXA7 PE=1 SV=3	P20073	ANXA7	53 kDa	15	16	13	13	11	13	12	12	14	13	14	15	13	14	10	10	15	12
785	Aminoacyl tRNA synthase complex-interacting multifunctional protein 1 OS=Homo sapiens OX=9606 GN=AIMP1 PE=1 SV=2	Q12904	AIMP1	34 kDa	9	9	11	15	12	11	12	13	12	17	6	10	17	15	13	18	12	10
786	Septin-6 OS=Homo sapiens OX=9606 GN=SEPT6 PE=1 SV=4	Q14141	2020-09-06	50 kDa	5	2	5	6	4	5	5	3	2	4	4	4	5	4	4	5	2	3
787	Nicotinamide N-methyltransferase OS=Homo sapiens OX=9606 GN=NNMT PE=1 SV=1	P40261	NNMT	30 kDa	17	12	8	13	15	11	12	10	9	11	20	22	11	11	14	11	15	23
788	60S ribosomal protein L21 OS=Homo sapiens OX=9606 GN=RPL21 PE=1 SV=2	P46778	RPL21	19 kDa	14	17	12	13	12	12	15	12	11	15	16	15	14	12	11	13	15	14
789	N-acetyl-D-glucosamine kinase OS=Homo sapiens OX=9606 GN=NAGK PE=1 SV=4	Q9UJ70	NAGK	37 kDa	14	17	14	15	10	14	12	15	11	13	17	15	12	14	13	12	14	13
790	Nuclear pore complex protein Nup155 OS=Homo sapiens OX=9606 GN=NUP155 PE=1 SV=1	O75694	NUP155	155 kDa	8	8	9	14	12	14	14	14	23	15	13	14	11	17	12	17	13	15
791	60S ribosomal protein L14 OS=Homo sapiens OX=9606 GN=RPL14 PE=1 SV=4	P50914	RPL14	23 kDa	13	14	12	11	10	13	14	13	12	12	13	11	13	13	13	11	12	11
792	Phenylalanine--tRNA ligase alpha subunit OS=Homo sapiens OX=9606 GN=FARSA PE=1 SV=3	Q9Y285	FARSA	58 kDa	15	12	16	13	16	18	12	11	12	11	16	13	18	15	11	10	11	9
793	40S ribosomal protein S19 OS=Homo sapiens OX=9606 GN=RPS19 PE=1 SV=2	P39019	RPS19	16 kDa	10	13	10	11	12	11	14	12	11	11	13	11	13	12	14	15	13	16
794	Macrophage-capping protein OS=Homo sapiens OX=9606 GN=CAPG PE=1 SV=2	P40121	CAPG	38 kDa	17	13	16	12	13	13	16	13	10	10	12	12	11	13	15	10	14	18
795	Protein transport protein Sec24D OS=Homo sapiens OX=9606 GN=SEC24D PE=1 SV=2	O94855	SEC24D	113 kDa	12	11	11	13	13	15	14	12	12	16	14	11	14	16	14	10	13	13
796	Histone H1.5 OS=Homo sapiens OX=9606 GN=HIST1H1B PE=1 SV=3	P16401	HIST1H1B	23 kDa	12	10	14	12	12	15	14	11	15	14	14	13	19	13	16	20	9	11
797	Neutral cholesterol ester hydrolase 1 OS=Homo sapiens OX=9606 GN=NCEH1 PE=1 SV=3	Q6PIU2	NCEH1	46 kDa	14	11	13	14	14	16	13	11	13	10	11	11	16	15	12	11	10	14
798	Podocalyxin OS=Homo sapiens OX=9606 GN=PODXL PE=1 SV=2	O00592	PODXL	59 kDa	19	14	15	18	17	19	13	13	17	12	18	16	13	14	11	14	13	11
799	CD44 antigen OS=Homo sapiens OX=9606 GN=CD44 PE=1 SV=3	P16070	CD44	82 kDa	14	15	15	16	14	14	10	15	13	15	13	16	10	13	13	13	15	14
800	Carbonyl reductase [NADPH] 1 OS=Homo sapiens OX=9606 GN=CBR1 PE=1 SV=3	P16152	CBR1	30 kDa	18	20	12	15	14	12	10	13	12	11	19	14	16	13	9	12	14	12
801	UMP-CMP kinase OS=Homo sapiens OX=9606 GN=CMPK1 PE=1 SV=3	P30085	CMPK1	22 kDa	15	13	15	18	15	14	14	15	17	12	14	13	15	20	14	11	12	16
802	40S ribosomal protein S6 OS=Homo sapiens OX=9606 GN=RPS6 PE=1 SV=1	P62753	RPS6	29 kDa	13	13	8	14	14	9	9	12	12	15	11	10	13	12	11	15	15	13
803	Microtubule-associated protein 1S OS=Homo sapiens OX=9606 GN=MAP1S PE=1 SV=2	Q66K74	MAP1S	112 kDa	10	13	15	18	18	18	5	8	13	13	6	10	14	23	15	11	13	9
804	Lysophosphatidylcholine acyltransferase 2 OS=Homo sapiens OX=9606 GN=LPCAT2 PE=1 SV=1	Q7L5N7	LPCAT2	60 kDa	9	9	7	10	10	7	11	10	10	15	9	15	13	12	10	10	10	8
805	RuvB-like 2 OS=Homo sapiens OX=9606 GN=RUVBL2 PE=1 SV=3	Q9Y230	RUVBL2	51 kDa	12	13	13	14	18	17	13	12	9	14	14	15	11	13	16	15	12	15
806	Mitogen-activated protein kinase kinase kinase kinase 4 OS=Homo sapiens OX=9606 GN=MAP4K4 PE=1 SV=2	O95819	MAP4K4	142 kDa	11	14	19	17	12	18	16	15	10	8	8	13	13	11	16	16	11	10
807	SPARC OS=Homo sapiens OX=9606 GN=SPARC PE=1 SV=1	P09486	SPARC	35 kDa	7	8	18	20	15	22	15	12	11	11	9	9	9	10	11	9	9	10
808	Mitogen-activated protein kinase 3 OS=Homo sapiens OX=9606 GN=MAPK3 PE=1 SV=4	P27361	MAPK3	43 kDa	7	6	5	6	10	6	5	3	6	7	6	12	4	5	11	5	7	11
809	Serine/threonine-protein kinase PAK 2 OS=Homo sapiens OX=9606 GN=PAK2 PE=1 SV=3	Q13177	PAK2	58 kDa	13	14	13	11	14	11	14	10	16	12	13	11	12	11	16	13	15	18
810	Twinfilin-2 OS=Homo sapiens OX=9606 GN=TWF2 PE=1 SV=2	Q6IBS0	TWF2	40 kDa	14	17	20	15	10	12	16	14	14	14	15	10	15	12	12	15	10	14
811	Golgin subfamily B member 1 OS=Homo sapiens OX=9606 GN=GOLGB1 PE=1 SV=2	Q14789	GOLGB1	376 kDa	7	9	11	10	17	13	8	9	13	9	10	7	15	17	11	9	10	13
812	Plasminogen activator inhibitor 1 RNA-binding protein OS=Homo sapiens OX=9606 GN=SERBP1 PE=1 SV=2	Q8NC51	SERBP1	45 kDa	7	5	15	12	19	15	14	12	10	6	5	3	12	10	11	14	7	5
813	Nucleolar protein 58 OS=Homo sapiens OX=9606 GN=NOP58 PE=1 SV=1	Q9Y2X3	NOP58	60 kDa	14	19	14	11	14	13	12	11	11	13	11	19	15	12	11	12	12	16
814	AP-1 complex subunit gamma-1 OS=Homo sapiens OX=9606 GN=AP1G1 PE=1 SV=5	O43747	AP1G1	91 kDa	11	10	12	11	18	11	8	7	9	13	12	12	16	20	13	10	15	12
815	Tripeptidyl-peptidase 2 OS=Homo sapiens OX=9606 GN=TPP2 PE=1 SV=4	P29144	TPP2	138 kDa	10	9	10	9	12	11	12	13	10	13	11	16	14	14	9	12	13	13
816	Large proline-rich protein BAG6 OS=Homo sapiens OX=9606 GN=BAG6 PE=1 SV=2	P46379	BAG6	119 kDa	3	10	11	15	16	13	17	11	17	14	6	6	13	19	20	17	8	12
817	Fibronectin type III domain-containing protein 3B OS=Homo sapiens OX=9606 GN=FNDC3B PE=1 SV=2	Q53EP0	FNDC3B	133 kDa	16	18	12	11	9	14	15	14	17	12	19	16	18	16	7	5	12	18
818	EF-hand domain-containing protein D2 OS=Homo sapiens OX=9606 GN=EFHD2 PE=1 SV=1	Q96C19	EFHD2	27 kDa	13	10	15	10	14	13	17	19	12	13	8	8	14	14	15	15	8	7
819	Acyl-CoA dehydrogenase family member 9, mitochondrial OS=Homo sapiens OX=9606 GN=ACAD9 PE=1 SV=1	Q9H845	ACAD9	69 kDa	13	18	9	11	14	12	11	10	17	15	14	10	14	16	12	14	21	17
820	Protein SGT1 homolog OS=Homo sapiens OX=9606 GN=SUGT1 PE=1 SV=3	Q9Y2Z0	SUGT1	41 kDa	12	9	17	13	14	19	15	18	16	15	10	10	17	16	13	13	11	8
821	Synaptosomal-associated protein 23 OS=Homo sapiens OX=9606 GN=SNAP23 PE=1 SV=1	O00161	SNAP23	23 kDa	9	9	16	19	15	21	15	16	14	17	9	8	18	20	11	16	11	11
822	Eukaryotic translation initiation factor 3 subunit I OS=Homo sapiens OX=9606 GN=EIF3I PE=1 SV=1	Q13347	EIF3I	37 kDa	13	14	9	11	11	11	11	12	19	16	12	11	12	15	13	14	12	13
823	40S ribosomal protein S15 OS=Homo sapiens OX=9606 GN=RPS15 PE=1 SV=2	P62841	RPS15	17 kDa	9	15	14	11	10	14	13	12	12	12	13	11	14	12	13	8	12	16
824	Prolyl endopeptidase OS=Homo sapiens OX=9606 GN=PREP PE=1 SV=2	P48147	PREP	81 kDa	18	16	12	9	17	11	10	10	14	11	15	18	9	13	10	11	12	11
825	Importin subunit alpha-1 OS=Homo sapiens OX=9606 GN=KPNA2 PE=1 SV=1	P52292	KPNA2	58 kDa	12	14	9	8	14	13	12	11	12	14	11	13	15	14	12	11	14	16
826	Thyroid hormone receptor-associated protein 3 OS=Homo sapiens OX=9606 GN=THRAP3 PE=1 SV=2	Q9Y2W1	THRAP3	109 kDa	7	10	14	14	13	15	14	14	16	17	13	9	23	14	17	15	10	8
827	Signal recognition particle subunit SRP72 OS=Homo sapiens OX=9606 GN=SRP72 PE=1 SV=3	O76094	SRP72	75 kDa	9	10	11	12	18	15	9	13	16	11	8	12	16	17	13	15	9	10
828	Histone H1.3 OS=Homo sapiens OX=9606 GN=HIST1H1D PE=1 SV=2	P16402	HIST1H1D	22 kDa	16	15	13	9	12	13	12	11	14	14	15	15	13	11	13	14	12	13
829	MARCKS-related protein OS=Homo sapiens OX=9606 GN=MARCKSL1 PE=1 SV=2	P49006	MARCKSL1	20 kDa	10	8	17	18	17	15	20	21	16	17	10	9	21	15	18	17	10	9
830	GMP synthase [glutamine-hydrolyzing] OS=Homo sapiens OX=9606 GN=GMPS PE=1 SV=1	P49915	GMPS	77 kDa	13	15	12	12	11	14	10	12	14	11	15	14	15	16	12	14	13	12
831	Phosphatidylinositol-binding clathrin assembly protein OS=Homo sapiens OX=9606 GN=PICALM PE=1 SV=2	Q13492	PICALM	71 kDa	14	8	17	18	16	14	9	12	14	12	10	13	18	19	12	8	13	12
832	ATPase ASNA1 OS=Homo sapiens OX=9606 GN=ASNA1 PE=1 SV=2	O43681	ASNA1	39 kDa	13	14	12	9	13	8	10	7	10	11	12	11	9	11	13	12	17	14
833	Serine/arginine-rich splicing factor 3 OS=Homo sapiens OX=9606 GN=SRSF3 PE=1 SV=1	P84103	SRSF3	19 kDa	10	10	10	9	10	10	9	12	14	13	13	10	11	12	14	14	13	13
834	Scaffold attachment factor B1 OS=Homo sapiens OX=9606 GN=SAFB PE=1 SV=4	Q15424	SAFB	103 kDa	7	5	18	18	15	12	11	13	15	16	8	8	19	18	8	9	3	3
835	Laminin subunit alpha-4 OS=Homo sapiens OX=9606 GN=LAMA4 PE=1 SV=4	Q16363	LAMA4	203 kDa	9	8	14	14	20	12	12	17	14	12	13	9	12	17	11	14	13	11
836	Lysosomal alpha-mannosidase OS=Homo sapiens OX=9606 GN=MAN2B1 PE=1 SV=3	O00754	MAN2B1	114 kDa	14	11	14	10	13	13	10	11	8	10	13	17	9	10	14	12	18	15
837	Long-chain-fatty-acid--CoA ligase 4 OS=Homo sapiens OX=9606 GN=ACSL4 PE=1 SV=2	O60488	ACSL4	79 kDa	9	8	15	12	12	14	8	4	11	7	10	8	7	6	8	11	6	7
838	Glutathione S-transferase kappa 1 OS=Homo sapiens OX=9606 GN=GSTK1 PE=1 SV=3	Q9Y2Q3	GSTK1	25 kDa	15	16	14	13	13	16	13	12	14	9	10	15	12	14	11	10	11	18
839	Importin subunit alpha-3 OS=Homo sapiens OX=9606 GN=KPNA4 PE=1 SV=1	O00629	KPNA4	58 kDa	16	12	13	13	16	16	4	9	6	10	9	16	7	19	7	12	11	11
840	Rho GTPase-activating protein 18 OS=Homo sapiens OX=9606 GN=ARHGAP18 PE=1 SV=3	Q8N392	ARHGAP18	75 kDa	6	8	14	12	9	15	13	14	13	12	6	9	13	12	11	9	6	5
841	Keratin, type I cytoskeletal 15 OS=Homo sapiens OX=9606 GN=KRT15 PE=1 SV=3	P19012	KRT15	49 kDa	1	0	0	0	0	0	0	0	0	0	0	0	0	0	4	0	0	0
842	Aminoacyl tRNA synthase complex-interacting multifunctional protein 2 OS=Homo sapiens OX=9606 GN=AIMP2 PE=1 SV=2	Q13155	AIMP2	35 kDa	16	19	12	12	11	14	14	14	15	12	14	14	17	16	9	13	11	14
843	Cytoskeleton-associated protein 5 OS=Homo sapiens OX=9606 GN=CKAP5 PE=1 SV=3	Q14008	CKAP5	226 kDa	16	11	7	8	12	16	11	10	13	9	11	12	10	11	14	8	18	14
844	Phospholipase A-2-activating protein OS=Homo sapiens OX=9606 GN=PLAA PE=1 SV=2	Q9Y263	PLAA	87 kDa	7	7	14	13	13	13	14	13	16	13	9	9	13	18	17	13	11	7
845	Unconventional myosin-Id OS=Homo sapiens OX=9606 GN=MYO1D PE=1 SV=2	O94832	MYO1D	116 kDa	8	9	9	9	8	8	6	11	15	13	6	10	11	15	9	13	9	12
846	Serine/threonine-protein phosphatase 2A catalytic subunit beta isoform OS=Homo sapiens OX=9606 GN=PPP2CB PE=1 SV=1	P62714	PPP2CB	36 kDa	17	16	11	15	16	15	12	11	15	12	15	13	13	12	17	12	15	16
847	DnaJ homolog subfamily C member 10 OS=Homo sapiens OX=9606 GN=DNAJC10 PE=1 SV=2	Q8IXB1	DNAJC10	91 kDa	14	10	17	15	10	13	11	12	15	13	13	14	12	14	12	11	11	16
848	Dynactin subunit 4 OS=Homo sapiens OX=9606 GN=DCTN4 PE=1 SV=1	Q9UJW0	DCTN4	52 kDa	11	13	10	13	13	13	10	10	13	14	13	11	12	15	13	13	16	13
849	Dedicator of cytokinesis protein 6 OS=Homo sapiens OX=9606 GN=DOCK6 PE=1 SV=3	Q96HP0	DOCK6	230 kDa	7	12	17	17	20	18	14	11	11	10	7	11	9	14	11	14	8	8
850	Keratin, type II cytoskeletal 1b OS=Homo sapiens OX=9606 GN=KRT77 PE=2 SV=3	Q7Z794	KRT77	62 kDa	2	4	3	3	2	0	2	0	1	2	2	3	2	3	3	0	0	2
851	Eukaryotic translation initiation factor 3 subunit F OS=Homo sapiens OX=9606 GN=EIF3F PE=1 SV=1	O00303	EIF3F	38 kDa	13	15	12	11	13	11	10	14	14	13	12	10	11	12	15	17	13	12
852	Proteasome subunit beta type-1 OS=Homo sapiens OX=9606 GN=PSMB1 PE=1 SV=2	P20618	PSMB1	26 kDa	14	14	10	12	14	13	12	13	10	10	14	12	13	13	10	10	11	18
853	Minor histocompatibility antigen H13 OS=Homo sapiens OX=9606 GN=HM13 PE=1 SV=1	Q8TCT9	HM13	41 kDa	9	13	7	10	8	11	10	13	10	9	14	13	10	8	9	9	17	13
854	Nuclear pore complex protein Nup205 OS=Homo sapiens OX=9606 GN=NUP205 PE=1 SV=3	Q92621	NUP205	228 kDa	14	13	12	8	14	10	6	10	9	7	11	12	13	12	7	9	13	9
855	Glyoxylate reductase/hydroxypyruvate reductase OS=Homo sapiens OX=9606 GN=GRHPR PE=1 SV=1	Q9UBQ7	GRHPR	36 kDa	17	15	17	12	14	17	12	12	11	10	11	12	12	14	11	10	13	17
856	Proteasome subunit beta type-2 OS=Homo sapiens OX=9606 GN=PSMB2 PE=1 SV=1	P49721	PSMB2	23 kDa	10	10	9	14	10	9	9	9	11	11	13	11	16	12	9	9	12	11
857	Coronin-7 OS=Homo sapiens OX=9606 GN=CORO7 PE=1 SV=2	P57737	CORO7	101 kDa	12	9	12	9	14	13	12	14	14	8	9	10	12	14	13	12	10	12
858	Proteasome subunit alpha type-3 OS=Homo sapiens OX=9606 GN=PSMA3 PE=1 SV=2	P25788	PSMA3	28 kDa	13	16	9	11	10	10	11	11	11	11	14	11	12	13	14	14	18	17
859	Single-stranded DNA-binding protein, mitochondrial OS=Homo sapiens OX=9606 GN=SSBP1 PE=1 SV=1	Q04837	SSBP1	17 kDa	11	11	11	7	16	12	11	12	11	13	13	16	10	10	8	10	9	12
860	TAR DNA-binding protein 43 OS=Homo sapiens OX=9606 GN=TARDBP PE=1 SV=1	Q13148	TARDBP	45 kDa	12	11	12	14	13	10	15	11	12	13	15	14	15	15	14	14	11	13
861	RNA-binding protein Raly OS=Homo sapiens OX=9606 GN=RALY PE=1 SV=1	Q9UKM9	RALY	32 kDa	7	9	9	12	10	10	10	15	12	13	7	8	10	12	9	12	11	12
862	Serine--tRNA ligase, cytoplasmic OS=Homo sapiens OX=9606 GN=SARS PE=1 SV=3	P49591	SARS	59 kDa	10	12	8	8	14	10	9	10	11	10	12	9	12	13	16	11	13	15
863	Tyrosine-protein phosphatase non-receptor type 11 OS=Homo sapiens OX=9606 GN=PTPN11 PE=1 SV=2	Q06124	PTPN11	68 kDa	12	13	9	12	13	12	13	8	12	14	7	13	10	14	14	14	13	13
864	Probable ubiquitin carboxyl-terminal hydrolase FAF-X OS=Homo sapiens OX=9606 GN=USP9X PE=1 SV=3	Q93008	USP9X	292 kDa	12	12	9	11	17	11	11	7	9	12	11	12	12	11	6	11	9	13
865	AP-3 complex subunit beta-1 OS=Homo sapiens OX=9606 GN=AP3B1 PE=1 SV=3	O00203	AP3B1	121 kDa	12	13	16	9	12	11	9	10	12	12	8	10	11	11	13	9	8	10
866	Xaa-Pro dipeptidase OS=Homo sapiens OX=9606 GN=PEPD PE=1 SV=3	P12955	PEPD	55 kDa	11	12	8	10	9	9	10	6	10	9	14	13	15	13	10	8	13	11
867	Nuclear transport factor 2 OS=Homo sapiens OX=9606 GN=NUTF2 PE=1 SV=1	P61970	NUTF2	14 kDa	7	10	6	10	17	8	4	10	9	9	11	6	8	15	14	7	14	14
868	60S ribosomal protein L23 OS=Homo sapiens OX=9606 GN=RPL23 PE=1 SV=1	P62829	RPL23	15 kDa	15	14	8	13	11	13	13	14	14	12	9	12	11	11	13	13	20	15
869	SUMO-activating enzyme subunit 2 OS=Homo sapiens OX=9606 GN=UBA2 PE=1 SV=2	Q9UBT2	UBA2	71 kDa	12	9	10	14	13	11	11	13	14	11	10	10	14	15	11	10	11	9
870	Signal recognition particle subunit SRP68 OS=Homo sapiens OX=9606 GN=SRP68 PE=1 SV=2	Q9UHB9	SRP68	71 kDa	11	13	6	7	19	10	10	10	10	14	12	16	10	13	13	15	16	13
871	Catechol O-methyltransferase OS=Homo sapiens OX=9606 GN=COMT PE=1 SV=2	P21964	COMT	30 kDa	11	9	14	11	10	11	7	11	12	10	13	10	12	14	6	9	11	10
872	ATP synthase subunit gamma, mitochondrial OS=Homo sapiens OX=9606 GN=ATP5F1C PE=1 SV=1	P36542	ATP5F1C	33 kDa	12	16	12	12	15	12	13	11	15	18	10	12	14	11	12	16	14	12
873	Torsin-1A-interacting protein 1 OS=Homo sapiens OX=9606 GN=TOR1AIP1 PE=1 SV=2	Q5JTV8	TOR1AIP1	66 kDa	9	9	8	12	13	12	8	13	14	14	7	8	9	15	14	14	11	10
874	Protein unc-45 homolog A OS=Homo sapiens OX=9606 GN=UNC45A PE=1 SV=1	Q9H3U1	UNC45A	103 kDa	13	11	9	12	11	12	12	9	21	11	11	10	20	17	6	6	12	16
875	Endoplasmic reticulum aminopeptidase 1 OS=Homo sapiens OX=9606 GN=ERAP1 PE=1 SV=3	Q9NZ08	ERAP1	107 kDa	13	12	11	16	17	16	6	7	12	12	7	5	10	17	15	8	10	14
876	Protein CDV3 homolog OS=Homo sapiens OX=9606 GN=CDV3 PE=1 SV=1	Q9UKY7	CDV3	27 kDa	2	1	11	19	11	14	14	13	19	13	2	3	15	12	19	14	4	2
877	Ribosomal L1 domain-containing protein 1 OS=Homo sapiens OX=9606 GN=RSL1D1 PE=1 SV=3	O76021	RSL1D1	55 kDa	10	11	11	12	8	11	10	11	13	12	13	14	11	12	8	8	13	12
878	Ras-related protein Rab-10 OS=Homo sapiens OX=9606 GN=RAB10 PE=1 SV=1	P61026	RAB10	23 kDa	8	14	9	11	5	10	8	10	9	12	10	5	11	7	7	8	10	14
879	Acyl-coenzyme A thioesterase 9, mitochondrial OS=Homo sapiens OX=9606 GN=ACOT9 PE=1 SV=2	Q9Y305	ACOT9	50 kDa	10	10	15	16	15	15	8	14	11	12	10	8	12	10	17	13	11	12
880	Nascent polypeptide-associated complex subunit alpha, muscle-specific form OS=Homo sapiens OX=9606 GN=NACA PE=1 SV=1	E9PAV3	NACA	205 kDa	10	13	11	16	10	13	14	15	16	16	16	13	16	13	13	12	12	11
881	Granulins OS=Homo sapiens OX=9606 GN=GRN PE=1 SV=2	P28799	GRN	64 kDa	16	14	13	11	13	12	13	12	12	15	11	14	11	14	15	11	17	14
882	Acidic leucine-rich nuclear phosphoprotein 32 family member A OS=Homo sapiens OX=9606 GN=ANP32A PE=1 SV=1	P39687	ANP32A	29 kDa	14	16	10	12	11	13	11	12	11	12	13	12	15	15	13	7	12	15
883	Proteasome subunit beta type-7 OS=Homo sapiens OX=9606 GN=PSMB7 PE=1 SV=1	Q99436	PSMB7	30 kDa	7	8	12	11	19	15	14	13	14	11	11	10	15	14	16	21	10	13
884	B-cell receptor-associated protein 31 OS=Homo sapiens OX=9606 GN=BCAP31 PE=1 SV=3	P51572	BCAP31	28 kDa	9	10	10	9	9	7	10	8	7	8	6	7	7	7	8	6	12	8
885	Eukaryotic translation initiation factor 3 subunit H OS=Homo sapiens OX=9606 GN=EIF3H PE=1 SV=1	O15372	EIF3H	40 kDa	16	13	13	14	17	9	9	7	13	7	9	8	9	17	11	11	11	9
886	Transmembrane protein 43 OS=Homo sapiens OX=9606 GN=TMEM43 PE=1 SV=1	Q9BTV4	TMEM43	45 kDa	10	9	11	12	9	11	6	6	8	8	9	6	8	7	12	7	13	10
7	CD9 antigen OS=Homo sapiens OX=9606 GN=CD9 PE=1 SV=4	P21926	CD9	25 kDa	14	17	8	14	16	4	8	9	10	9	12	13	13	13	10	11	17	17
887	HLA class I histocompatibility antigen, Cw-12 alpha chain OS=Homo sapiens OX=9606 GN=HLA-C PE=1 SV=2	P30508	HLA-C	41 kDa	4	2	3	4	5	3	2	2	3	2	3	3	3	3	4	6	5	3
888	Ras-related C3 botulinum toxin substrate 2 OS=Homo sapiens OX=9606 GN=RAC2 PE=1 SV=1	P15153	RAC2	21 kDa	5	4	4	5	4	5	3	4	4	4	5	4	4	3	4	3	5	6
889	Guanine nucleotide-binding protein subunit beta-4 OS=Homo sapiens OX=9606 GN=GNB4 PE=1 SV=3	Q9HAV0	GNB4	38 kDa	1	3	2	1	5	1	1	1	3	3	1	1	2	3	3	2	2	2
890	Cleft lip and palate transmembrane protein 1 OS=Homo sapiens OX=9606 GN=CLPTM1 PE=1 SV=1	O96005	CLPTM1	76 kDa	11	14	13	11	13	11	14	16	10	17	15	12	13	16	14	13	16	14
891	Transferrin receptor protein 1 OS=Homo sapiens OX=9606 GN=TFRC PE=1 SV=2	P02786	TFRC	85 kDa	9	12	7	7	9	11	9	7	10	13	9	12	12	12	12	11	16	13
892	Small nuclear ribonucleoprotein Sm D2 OS=Homo sapiens OX=9606 GN=SNRPD2 PE=1 SV=1	P62316	SNRPD2	14 kDa	10	10	8	9	9	9	8	10	11	11	8	9	10	11	10	12	7	9
893	Mitochondrial antiviral-signaling protein OS=Homo sapiens OX=9606 GN=MAVS PE=1 SV=2	Q7Z434	MAVS	57 kDa	9	5	16	17	18	17	14	14	11	17	5	5	14	15	18	19	9	7
894	ADP-ribosylation factor-like protein 8A OS=Homo sapiens OX=9606 GN=ARL8A PE=1 SV=1	Q96BM9	ARL8A	21 kDa	2	3	0	3	2	3	2	2	2	2	2	2	2	3	3	2	3	3
895	Importin subunit alpha-4 OS=Homo sapiens OX=9606 GN=KPNA3 PE=1 SV=2	O00505	KPNA3	58 kDa	8	9	9	8	8	9	5	10	10	9	7	6	8	10	8	7	11	8
896	Fragile X mental retardation syndrome-related protein 1 OS=Homo sapiens OX=9606 GN=FXR1 PE=1 SV=3	P51114	FXR1	70 kDa	4	7	9	9	15	9	10	11	15	9	9	10	10	11	11	10	10	11
897	Heterogeneous nuclear ribonucleoprotein A/B OS=Homo sapiens OX=9606 GN=HNRNPAB PE=1 SV=2	Q99729	HNRNPAB	36 kDa	10	11	11	10	9	11	10	9	11	13	10	9	10	11	10	12	10	10
898	BAG family molecular chaperone regulator 3 OS=Homo sapiens OX=9606 GN=BAG3 PE=1 SV=3	O95817	BAG3	62 kDa	7	7	16	16	16	17	13	15	12	20	4	5	8	13	15	21	7	10
899	Sequestosome-1 OS=Homo sapiens OX=9606 GN=SQSTM1 PE=1 SV=1	Q13501	SQSTM1	48 kDa	9	8	12	15	16	14	14	12	14	13	9	8	16	12	13	14	14	15
900	Spermidine synthase OS=Homo sapiens OX=9606 GN=SRM PE=1 SV=1	P19623	SRM	34 kDa	8	9	7	13	19	9	7	9	12	13	10	8	7	12	17	18	13	10
901	Cysteine-rich protein 2 OS=Homo sapiens OX=9606 GN=CRIP2 PE=1 SV=1	P52943	CRIP2	22 kDa	5	5	12	13	12	13	15	16	19	20	5	6	15	16	14	15	3	5
902	Actin-related protein 2/3 complex subunit 3 OS=Homo sapiens OX=9606 GN=ARPC3 PE=1 SV=3	O15145	ARPC3	21 kDa	13	10	7	9	10	9	8	12	10	9	11	10	11	9	9	9	11	12
903	Catalase OS=Homo sapiens OX=9606 GN=CAT PE=1 SV=3	P04040	CAT	60 kDa	15	14	13	15	15	11	14	13	12	15	10	10	11	10	14	13	9	9
904	Dihydrolipoyllysine-residue succinyltransferase component of 2-oxoglutarate dehydrogenase complex, mitochondrial OS=Homo sapiens OX=9606 GN=DLST PE=1 SV=4	P36957	DLST	49 kDa	6	7	5	7	9	6	6	7	10	9	5	9	6	12	9	7	14	12
905	Cytochrome c OS=Homo sapiens OX=9606 GN=CYCS PE=1 SV=2	P99999	CYCS	12 kDa	15	10	8	7	9	12	11	10	11	11	10	7	12	15	11	9	10	10
906	Destrin OS=Homo sapiens OX=9606 GN=DSTN PE=1 SV=3	P60981	DSTN	19 kDa	11	14	10	9	10	10	10	10	14	12	13	14	10	13	9	7	11	11
907	DnaJ homolog subfamily A member 2 OS=Homo sapiens OX=9606 GN=DNAJA2 PE=1 SV=1	O60884	DNAJA2	46 kDa	13	13	6	5	9	8	9	9	10	7	12	12	13	9	7	10	9	11
908	Glutathione peroxidase 1 OS=Homo sapiens OX=9606 GN=GPX1 PE=1 SV=4	P07203	GPX1	22 kDa	10	12	2	5	6	4	11	9	6	10	8	9	14	8	13	13	14	17
909	4F2 cell-surface antigen heavy chain OS=Homo sapiens OX=9606 GN=SLC3A2 PE=1 SV=3	P08195	SLC3A2	68 kDa	11	11	7	9	10	9	8	13	14	13	12	13	11	16	9	13	13	16
910	CTP synthase 1 OS=Homo sapiens OX=9606 GN=CTPS1 PE=1 SV=2	P17812	CTPS1	67 kDa	12	18	13	10	14	10	13	13	11	11	9	11	13	14	12	13	11	9
911	40S ribosomal protein S20 OS=Homo sapiens OX=9606 GN=RPS20 PE=1 SV=1	P60866	RPS20	13 kDa	10	11	9	8	10	10	12	11	8	13	10	8	12	9	13	11	12	13
912	Protein phosphatase 1 regulatory subunit 12A OS=Homo sapiens OX=9606 GN=PPP1R12A PE=1 SV=1	O14974	PPP1R12A	115 kDa	11	11	11	14	15	16	15	13	12	11	7	9	16	16	11	13	11	8
913	Vesicle-trafficking protein SEC22b OS=Homo sapiens OX=9606 GN=SEC22B PE=1 SV=4	O75396	SEC22B	25 kDa	8	7	14	16	13	12	15	17	14	14	10	13	13	15	13	16	12	13
914	Nuclear autoantigenic sperm protein OS=Homo sapiens OX=9606 GN=NASP PE=1 SV=2	P49321	NASP	85 kDa	10	7	12	9	10	12	15	10	12	17	6	5	16	19	10	9	6	4
915	Secernin-1 OS=Homo sapiens OX=9606 GN=SCRN1 PE=1 SV=2	Q12765	SCRN1	46 kDa	13	13	9	11	13	11	9	9	6	10	16	11	8	10	12	13	17	17
916	Sorting nexin-6 OS=Homo sapiens OX=9606 GN=SNX6 PE=1 SV=1	Q9UNH7	SNX6	47 kDa	12	12	13	10	8	12	6	10	11	6	7	6	11	10	11	7	11	10
917	Alpha-aminoadipic semialdehyde dehydrogenase OS=Homo sapiens OX=9606 GN=ALDH7A1 PE=1 SV=5	P49419	ALDH7A1	58 kDa	12	13	16	11	12	13	12	11	10	11	11	15	11	10	13	14	12	9
918	Protein FAM98A OS=Homo sapiens OX=9606 GN=FAM98A PE=1 SV=1	Q8NCA5	FAM98A	55 kDa	9	9	12	14	13	12	12	13	11	10	11	10	17	14	11	12	11	12
919	Constitutive coactivator of PPAR-gamma-like protein 1 OS=Homo sapiens OX=9606 GN=FAM120A PE=1 SV=2	Q9NZB2	FAM120A	122 kDa	4	9	12	12	11	12	14	9	14	18	7	6	10	15	16	13	10	12
920	UBX domain-containing protein 4 OS=Homo sapiens OX=9606 GN=UBXN4 PE=1 SV=2	Q92575	UBXN4	57 kDa	12	11	14	14	12	15	15	14	12	14	11	10	10	14	11	13	11	10
921	Serrate RNA effector molecule homolog OS=Homo sapiens OX=9606 GN=SRRT PE=1 SV=1	Q9BXP5	SRRT	101 kDa	12	11	12	11	10	11	13	12	12	11	10	9	13	14	13	13	9	7
922	Phosphoserine aminotransferase OS=Homo sapiens OX=9606 GN=PSAT1 PE=1 SV=2	Q9Y617	PSAT1	40 kDa	19	23	5	3	4	7	6	4	5	4	19	17	6	10	6	7	17	20
923	Ras-related protein Rab-5A OS=Homo sapiens OX=9606 GN=RAB5A PE=1 SV=2	P20339	RAB5A	24 kDa	6	3	4	4	4	5	3	6	7	7	6	3	6	4	6	7	8	6
924	Protein phosphatase 1G OS=Homo sapiens OX=9606 GN=PPM1G PE=1 SV=1	O15355	PPM1G	59 kDa	6	10	10	7	11	9	14	15	12	13	7	10	16	13	16	14	9	5
925	Thioredoxin-like protein 1 OS=Homo sapiens OX=9606 GN=TXNL1 PE=1 SV=3	O43396	TXNL1	32 kDa	12	11	12	13	10	16	10	12	16	10	12	14	12	13	13	11	12	8
926	U1 small nuclear ribonucleoprotein 70 kDa OS=Homo sapiens OX=9606 GN=SNRNP70 PE=1 SV=2	P08621	SNRNP70	52 kDa	4	4	10	10	12	10	12	12	13	12	5	4	13	13	10	14	11	9
927	DnaJ homolog subfamily A member 1 OS=Homo sapiens OX=9606 GN=DNAJA1 PE=1 SV=2	P31689	DNAJA1	45 kDa	18	14	12	9	10	9	8	9	13	7	10	11	12	15	10	8	16	13
928	Palmdelphin OS=Homo sapiens OX=9606 GN=PALMD PE=1 SV=1	Q9NP74	PALMD	63 kDa	7	4	16	9	18	17	14	14	17	15	3	4	20	17	15	14	5	3
929	Basic leucine zipper and W2 domain-containing protein 2 OS=Homo sapiens OX=9606 GN=BZW2 PE=1 SV=1	Q9Y6E2	BZW2	48 kDa	8	10	6	9	8	5	5	7	9	10	5	10	8	8	8	6	8	6
930	60S ribosomal protein L27 OS=Homo sapiens OX=9606 GN=RPL27 PE=1 SV=2	P61353	RPL27	16 kDa	11	11	10	9	10	12	10	11	10	12	11	11	10	11	9	10	12	12
931	Serum paraoxonase/arylesterase 2 OS=Homo sapiens OX=9606 GN=PON2 PE=1 SV=4	Q15165	PON2	39 kDa	9	13	14	16	13	14	11	13	15	17	8	9	15	14	13	7	11	10
932	40S ribosomal protein S10 OS=Homo sapiens OX=9606 GN=RPS10 PE=1 SV=1	P46783	RPS10	19 kDa	8	10	7	9	11	12	9	10	12	11	8	8	11	13	10	14	9	9
933	Sorting nexin-3 OS=Homo sapiens OX=9606 GN=SNX3 PE=1 SV=3	O60493	SNX3	19 kDa	7	6	9	7	11	9	7	8	8	8	10	8	8	5	8	8	10	9
934	cAMP-dependent protein kinase type I-alpha regulatory subunit OS=Homo sapiens OX=9606 GN=PRKAR1A PE=1 SV=1	P10644	PRKAR1A	43 kDa	5	10	7	12	11	9	7	9	12	14	9	7	8	10	12	15	14	13
935	Probable ATP-dependent RNA helicase DDX6 OS=Homo sapiens OX=9606 GN=DDX6 PE=1 SV=2	P26196	DDX6	54 kDa	4	3	12	14	13	16	12	14	16	15	7	11	13	15	13	17	12	12
936	Hydroxyacyl-coenzyme A dehydrogenase, mitochondrial OS=Homo sapiens OX=9606 GN=HADH PE=1 SV=3	Q16836	HADH	34 kDa	5	9	8	7	10	7	9	9	18	14	10	7	11	11	12	13	19	17
937	Nuclear migration protein nudC OS=Homo sapiens OX=9606 GN=NUDC PE=1 SV=1	Q9Y266	NUDC	38 kDa	11	14	14	11	14	13	9	12	11	12	11	10	12	10	11	8	10	7
938	Emerin OS=Homo sapiens OX=9606 GN=EMD PE=1 SV=1	P50402	EMD	29 kDa	10	10	13	14	14	12	13	12	12	12	9	10	11	9	14	14	12	11
939	Eukaryotic translation initiation factor 6 OS=Homo sapiens OX=9606 GN=EIF6 PE=1 SV=1	P56537	EIF6	27 kDa	9	8	10	13	14	12	6	12	15	15	13	8	11	15	12	16	12	12
940	DNA topoisomerase 2-beta OS=Homo sapiens OX=9606 GN=TOP2B PE=1 SV=3	Q02880	TOP2B	183 kDa	6	5	4	5	8	4	8	6	12	8	4	7	8	11	7	12	10	8
941	Prolyl 3-hydroxylase 3 OS=Homo sapiens OX=9606 GN=P3H3 PE=1 SV=1	Q8IVL6	P3H3	82 kDa	9	10	12	14	13	16	13	10	10	8	11	7	9	10	12	15	10	11
942	V-type proton ATPase subunit H OS=Homo sapiens OX=9606 GN=ATP6V1H PE=1 SV=1	Q9UI12	ATP6V1H	56 kDa	12	11	10	13	12	15	14	14	12	13	11	12	14	12	8	7	13	11
943	Protein-L-isoaspartate(D-aspartate) O-methyltransferase OS=Homo sapiens OX=9606 GN=PCMT1 PE=1 SV=4	P22061	PCMT1	25 kDa	12	11	10	13	14	12	12	10	16	14	10	9	8	10	15	13	15	11
944	Sorcin OS=Homo sapiens OX=9606 GN=SRI PE=1 SV=1	P30626	SRI	22 kDa	13	11	12	14	12	8	11	9	10	10	12	13	11	6	10	12	10	11
945	Translocon-associated protein subunit delta OS=Homo sapiens OX=9606 GN=SSR4 PE=1 SV=1	P51571	SSR4	19 kDa	13	10	12	13	9	14	10	13	12	12	11	10	15	13	9	12	10	10
946	Hematopoietic lineage cell-specific protein OS=Homo sapiens OX=9606 GN=HCLS1 PE=1 SV=3	P14317	HCLS1	54 kDa	0	0	13	13	12	13	17	16	14	13	2	1	17	12	15	19	2	0
947	Glycylpeptide N-tetradecanoyltransferase 1 OS=Homo sapiens OX=9606 GN=NMT1 PE=1 SV=2	P30419	NMT1	57 kDa	9	11	9	15	12	9	10	9	12	10	11	7	13	10	12	14	13	14
948	Ubiquitin carboxyl-terminal hydrolase 7 OS=Homo sapiens OX=9606 GN=USP7 PE=1 SV=2	Q93009	USP7	128 kDa	8	8	8	7	9	8	5	4	9	11	10	8	10	14	10	9	11	14
949	SUN domain-containing protein 2 OS=Homo sapiens OX=9606 GN=SUN2 PE=1 SV=3	Q9UH99	SUN2	80 kDa	11	13	8	13	12	15	6	9	14	13	8	6	12	12	13	11	10	12
950	Junctional adhesion molecule A OS=Homo sapiens OX=9606 GN=F11R PE=1 SV=1	Q9Y624	F11R	33 kDa	8	11	13	11	9	10	15	13	12	12	13	12	12	14	9	10	8	8
951	Tubulin-specific chaperone A OS=Homo sapiens OX=9606 GN=TBCA PE=1 SV=3	O75347	TBCA	13 kDa	9	8	10	12	12	11	9	12	8	9	9	8	10	10	13	10	13	11
952	26S proteasome non-ATPase regulatory subunit 10 OS=Homo sapiens OX=9606 GN=PSMD10 PE=1 SV=1	O75832	PSMD10	24 kDa	11	10	8	11	8	8	7	9	12	11	11	9	9	14	7	10	11	10
953	Lamina-associated polypeptide 2, isoform alpha OS=Homo sapiens OX=9606 GN=TMPO PE=1 SV=2	P42166	TMPO	75 kDa	9	10	12	10	13	15	10	10	12	17	9	11	11	15	10	11	9	6
954	Vesicle-fusing ATPase OS=Homo sapiens OX=9606 GN=NSF PE=1 SV=3	P46459	NSF	83 kDa	8	7	8	8	11	8	7	10	10	11	6	9	10	16	9	12	12	9
955	Aspartate aminotransferase, cytoplasmic OS=Homo sapiens OX=9606 GN=GOT1 PE=1 SV=3	P17174	GOT1	46 kDa	8	15	5	9	9	9	9	8	10	7	13	11	9	8	10	9	12	15
956	S-adenosylmethionine synthase isoform type-2 OS=Homo sapiens OX=9606 GN=MAT2A PE=1 SV=1	P31153	MAT2A	44 kDa	13	15	8	5	6	6	11	9	15	10	13	17	10	9	7	7	9	12
957	Sideroflexin-1 OS=Homo sapiens OX=9606 GN=SFXN1 PE=1 SV=4	Q9H9B4	SFXN1	36 kDa	9	8	8	12	14	9	7	8	13	12	7	11	11	15	11	10	14	14
958	Host cell factor 1 OS=Homo sapiens OX=9606 GN=HCFC1 PE=1 SV=2	P51610	HCFC1	209 kDa	4	5	11	11	8	14	13	10	15	11	4	5	16	7	16	10	8	7
959	Vacuolar protein sorting-associated protein 13C OS=Homo sapiens OX=9606 GN=VPS13C PE=1 SV=1	Q709C8	VPS13C	422 kDa	17	13	9	9	13	11	5	4	9	8	10	11	11	13	9	9	8	14
960	Signal recognition particle receptor subunit beta OS=Homo sapiens OX=9606 GN=SRPRB PE=1 SV=3	Q9Y5M8	SRPRB	30 kDa	10	11	9	12	9	11	11	12	9	10	13	11	11	7	8	10	10	11
961	Alcohol dehydrogenase class-3 OS=Homo sapiens OX=9606 GN=ADH5 PE=1 SV=4	P11766	ADH5	40 kDa	12	14	9	10	12	10	9	7	9	8	16	12	8	12	9	11	16	14
962	Tetratricopeptide repeat protein 37 OS=Homo sapiens OX=9606 GN=TTC37 PE=1 SV=1	Q6PGP7	TTC37	175 kDa	12	13	9	10	10	12	8	6	12	9	8	11	9	18	11	8	9	12
963	Reticulocalbin-3 OS=Homo sapiens OX=9606 GN=RCN3 PE=1 SV=1	Q96D15	RCN3	37 kDa	7	9	14	14	14	15	15	12	13	12	8	6	12	9	14	11	9	11
964	Voltage-dependent anion-selective channel protein 3 OS=Homo sapiens OX=9606 GN=VDAC3 PE=1 SV=1	Q9Y277	VDAC3	31 kDa	9	10	11	12	11	10	6	8	13	9	9	11	8	11	13	13	12	12
965	E3 ubiquitin-protein ligase RNF213 OS=Homo sapiens OX=9606 GN=RNF213 PE=1 SV=3	Q63HN8	RNF213	591 kDa	7	11	6	7	8	7	8	5	10	6	15	14	6	8	7	6	12	13
966	Protein disulfide-isomerase TMX3 OS=Homo sapiens OX=9606 GN=TMX3 PE=1 SV=2	Q96JJ7	TMX3	52 kDa	12	8	12	8	8	8	14	8	10	7	12	10	11	9	9	9	13	10
967	AP-1 complex subunit mu-1 OS=Homo sapiens OX=9606 GN=AP1M1 PE=1 SV=3	Q9BXS5	AP1M1	49 kDa	11	13	11	9	8	13	11	10	10	12	11	10	11	11	10	10	11	5
968	Carbonyl reductase [NADPH] 3 OS=Homo sapiens OX=9606 GN=CBR3 PE=1 SV=3	O75828	CBR3	31 kDa	9	10	6	4	8	8	7	6	6	8	6	8	5	5	8	6	9	10
969	PDZ and LIM domain protein 4 OS=Homo sapiens OX=9606 GN=PDLIM4 PE=1 SV=2	P50479	PDLIM4	35 kDa	6	6	14	13	11	15	12	13	11	13	5	4	22	18	14	12	5	6
970	SUMO-conjugating enzyme UBC9 OS=Homo sapiens OX=9606 GN=UBE2I PE=1 SV=1	P63279	UBE2I	18 kDa	10	12	9	6	8	8	8	7	8	11	10	11	11	10	9	6	8	7
971	FACT complex subunit SSRP1 OS=Homo sapiens OX=9606 GN=SSRP1 PE=1 SV=1	Q08945	SSRP1	81 kDa	9	10	6	6	11	6	10	9	12	11	9	7	11	18	15	9	11	14
972	DnaJ homolog subfamily C member 3 OS=Homo sapiens OX=9606 GN=DNAJC3 PE=1 SV=1	Q13217	DNAJC3	58 kDa	8	6	10	13	14	10	9	7	8	8	9	9	8	8	8	11	10	7
973	UDP-glucose 4-epimerase OS=Homo sapiens OX=9606 GN=GALE PE=1 SV=2	Q14376	GALE	38 kDa	11	11	10	15	12	13	9	9	9	6	14	15	11	8	10	9	12	14
974	Dedicator of cytokinesis protein 9 OS=Homo sapiens OX=9606 GN=DOCK9 PE=1 SV=2	Q9BZ29	DOCK9	236 kDa	5	5	13	15	12	13	4	11	13	11	2	5	6	9	11	11	10	9
975	RNA cytidine acetyltransferase OS=Homo sapiens OX=9606 GN=NAT10 PE=1 SV=2	Q9H0A0	NAT10	116 kDa	12	13	10	7	8	9	8	7	8	6	11	9	12	7	8	9	10	8
976	Keratin, type I cytoskeletal 19 OS=Homo sapiens OX=9606 GN=KRT19 PE=1 SV=4	P08727	KRT19	44 kDa	4	2	2	1	0	0	0	0	0	0	3	4	0	0	3	0	2	3
977	6-phosphogluconolactonase OS=Homo sapiens OX=9606 GN=PGLS PE=1 SV=2	O95336	PGLS	28 kDa	8	10	8	8	10	9	9	10	11	10	13	13	7	11	8	8	16	13
978	Actin-related protein 2/3 complex subunit 5-like protein OS=Homo sapiens OX=9606 GN=ARPC5L PE=1 SV=1	Q9BPX5	ARPC5L	17 kDa	9	9	11	13	8	7	9	8	9	8	9	9	8	5	8	9	9	6
979	Glutathione reductase, mitochondrial OS=Homo sapiens OX=9606 GN=GSR PE=1 SV=2	P00390	GSR	56 kDa	9	14	5	8	13	6	8	11	14	15	10	18	11	12	9	11	18	15
980	Thioredoxin OS=Homo sapiens OX=9606 GN=TXN PE=1 SV=3	P10599	TXN	12 kDa	13	12	10	11	11	12	12	10	9	7	10	13	10	10	12	11	9	10
981	Small nuclear ribonucleoprotein Sm D3 OS=Homo sapiens OX=9606 GN=SNRPD3 PE=1 SV=1	P62318	SNRPD3	14 kDa	7	12	9	9	16	8	7	9	10	16	9	8	10	11	17	14	13	10
982	Flotillin-2 OS=Homo sapiens OX=9606 GN=FLOT2 PE=1 SV=2	Q14254	FLOT2	47 kDa	16	11	13	12	8	13	11	9	10	10	10	10	13	11	6	7	6	6
983	Lysosome-associated membrane glycoprotein 2 OS=Homo sapiens OX=9606 GN=LAMP2 PE=1 SV=2	P13473	LAMP2	45 kDa	14	12	13	12	13	11	9	7	10	8	9	10	9	13	6	8	9	8
984	Cation-independent mannose-6-phosphate receptor OS=Homo sapiens OX=9606 GN=IGF2R PE=1 SV=3	P11717	IGF2R	274 kDa	9	7	9	9	10	8	11	10	14	13	10	12	10	11	13	11	13	12
8	Annexin A11 OS=Homo sapiens OX=9606 GN=ANXA11 PE=1 SV=1	P50995	ANXA11	54 kDa	10	10	9	9	9	16	9	11	8	8	10	13	8	9	10	10	11	14
985	26S proteasome non-ATPase regulatory subunit 4 OS=Homo sapiens OX=9606 GN=PSMD4 PE=1 SV=1	P55036	PSMD4	41 kDa	8	8	14	10	11	12	12	10	11	13	8	8	13	11	8	11	10	8
986	Eukaryotic translation initiation factor 2A OS=Homo sapiens OX=9606 GN=EIF2A PE=1 SV=3	Q9BY44	EIF2A	65 kDa	8	10	6	8	11	5	8	12	10	8	7	8	12	7	8	9	8	7
987	Vesicle-associated membrane protein-associated protein A OS=Homo sapiens OX=9606 GN=VAPA PE=1 SV=3	Q9P0L0	VAPA	28 kDa	10	11	9	7	11	5	7	6	7	8	8	7	7	10	7	7	7	9
988	Hypoxanthine-guanine phosphoribosyltransferase OS=Homo sapiens OX=9606 GN=HPRT1 PE=1 SV=2	P00492	HPRT1	25 kDa	15	14	12	14	14	9	10	12	10	13	10	14	10	12	10	12	13	11
989	Cytochrome c oxidase subunit 4 isoform 1, mitochondrial OS=Homo sapiens OX=9606 GN=COX4I1 PE=1 SV=1	P13073	COX4I1	20 kDa	10	9	9	8	8	8	9	9	12	10	10	10	7	8	12	13	8	10
990	cAMP-dependent protein kinase type II-alpha regulatory subunit OS=Homo sapiens OX=9606 GN=PRKAR2A PE=1 SV=2	P13861	PRKAR2A	46 kDa	7	8	8	12	12	12	11	13	13	13	5	6	12	14	12	13	5	6
991	NAD-dependent malic enzyme, mitochondrial OS=Homo sapiens OX=9606 GN=ME2 PE=1 SV=1	P23368	ME2	65 kDa	6	12	9	8	13	8	5	11	12	10	12	13	6	6	10	14	14	7
992	Cysteine--tRNA ligase, cytoplasmic OS=Homo sapiens OX=9606 GN=CARS PE=1 SV=3	P49589	CARS	85 kDa	12	15	8	6	9	8	5	5	7	8	14	12	8	8	7	9	13	16
993	Rho-related GTP-binding protein RhoG OS=Homo sapiens OX=9606 GN=RHOG PE=1 SV=1	P84095	RHOG	21 kDa	11	10	9	7	9	11	5	4	6	11	10	12	11	7	10	9	12	8
994	Endoplasmic reticulum aminopeptidase 2 OS=Homo sapiens OX=9606 GN=ERAP2 PE=1 SV=2	Q6P179	ERAP2	110 kDa	12	12	15	11	11	11	5	7	6	6	8	12	9	11	4	7	16	12
995	Dual specificity mitogen-activated protein kinase kinase 2 OS=Homo sapiens OX=9606 GN=MAP2K2 PE=1 SV=1	P36507	MAP2K2	44 kDa	5	3	3	5	7	7	6	2	4	7	4	4	6	7	8	6	5	3
996	High mobility group protein HMGI-C OS=Homo sapiens OX=9606 GN=HMGA2 PE=1 SV=1	P52926	HMGA2	12 kDa	11	11	11	10	12	10	7	7	9	12	14	14	11	10	9	9	13	12
997	Ubiquitin-conjugating enzyme E2 K OS=Homo sapiens OX=9606 GN=UBE2K PE=1 SV=3	P61086	UBE2K	22 kDa	13	10	10	14	12	13	12	9	11	10	12	11	14	14	7	6	10	10
998	Transmembrane emp24 domain-containing protein 9 OS=Homo sapiens OX=9606 GN=TMED9 PE=1 SV=2	Q9BVK6	TMED9	27 kDa	9	11	12	10	11	11	10	8	10	11	9	9	11	9	9	8	8	9
999	DnaJ homolog subfamily C member 9 OS=Homo sapiens OX=9606 GN=DNAJC9 PE=1 SV=1	Q8WXX5	DNAJC9	30 kDa	4	3	2	2	3	2	6	4	5	5	2	5	4	5	6	5	5	4
1000	Serine/threonine-protein phosphatase 2A 65 kDa regulatory subunit A beta isoform OS=Homo sapiens OX=9606 GN=PPP2R1B PE=1 SV=3	P30154	PPP2R1B	66 kDa	1	1	2	1	3	3	1	2	1	1	0	1	1	3	3	2	1	1
1001	Prolyl 4-hydroxylase subunit alpha-2 OS=Homo sapiens OX=9606 GN=P4HA2 PE=1 SV=1	O15460	P4HA2	61 kDa	10	11	11	12	11	13	10	10	12	10	11	11	12	13	10	8	11	11
1002	Pyruvate dehydrogenase E1 component subunit alpha, somatic form, mitochondrial OS=Homo sapiens OX=9606 GN=PDHA1 PE=1 SV=3	P08559	PDHA1	43 kDa	3	10	7	7	13	3	9	13	6	9	6	8	6	13	14	15	16	19
1003	DNA topoisomerase 1 OS=Homo sapiens OX=9606 GN=TOP1 PE=1 SV=2	P11387	TOP1	91 kDa	12	12	8	8	8	8	10	11	9	7	11	9	7	10	5	7	8	9
1004	V-type proton ATPase subunit d 1 OS=Homo sapiens OX=9606 GN=ATP6V0D1 PE=1 SV=1	P61421	ATP6V0D1	40 kDa	8	12	13	10	12	12	11	11	10	12	10	10	9	12	12	10	11	9
1005	Sialic acid synthase OS=Homo sapiens OX=9606 GN=NANS PE=1 SV=2	Q9NR45	NANS	40 kDa	10	9	7	10	11	6	8	11	10	8	12	13	8	12	12	12	13	15
1006	Prolyl 4-hydroxylase subunit alpha-1 OS=Homo sapiens OX=9606 GN=P4HA1 PE=1 SV=2	P13674	P4HA1	61 kDa	8	7	11	16	10	12	11	12	11	13	5	7	13	11	12	12	10	10
1007	Vacuolar protein sorting-associated protein 26A OS=Homo sapiens OX=9606 GN=VPS26A PE=1 SV=2	O75436	VPS26A	38 kDa	11	9	9	8	13	8	7	9	11	11	10	11	11	13	14	12	17	16
1008	Adapter molecule crk OS=Homo sapiens OX=9606 GN=CRK PE=1 SV=2	P46108	CRK	34 kDa	13	14	11	11	12	9	10	9	9	11	9	12	10	11	12	9	10	12
1009	2,4-dienoyl-CoA reductase, mitochondrial OS=Homo sapiens OX=9606 GN=DECR1 PE=1 SV=1	Q16698	DECR1	36 kDa	6	7	9	11	12	10	3	8	12	10	5	17	7	10	10	10	14	13
1010	Cytochrome c oxidase subunit 6B1 OS=Homo sapiens OX=9606 GN=COX6B1 PE=1 SV=2	P14854	COX6B1	10 kDa	12	12	7	8	11	10	9	10	6	10	8	8	6	10	13	9	11	13
1011	ER membrane protein complex subunit 1 OS=Homo sapiens OX=9606 GN=EMC1 PE=1 SV=1	Q8N766	EMC1	112 kDa	4	5	7	6	14	5	4	6	10	7	6	8	8	13	8	8	11	12
1012	Sideroflexin-3 OS=Homo sapiens OX=9606 GN=SFXN3 PE=1 SV=3	Q9BWM7	SFXN3	36 kDa	11	8	9	10	15	11	8	9	9	8	7	12	9	10	11	13	10	11
1013	40S ribosomal protein S21 OS=Homo sapiens OX=9606 GN=RPS21 PE=1 SV=1	P63220	RPS21	9 kDa	10	10	12	8	8	8	10	11	12	12	12	9	9	11	10	12	9	12
1014	Lactoylglutathione lyase OS=Homo sapiens OX=9606 GN=GLO1 PE=1 SV=4	Q04760	GLO1	21 kDa	9	9	8	12	9	11	7	10	7	7	9	7	6	6	9	8	7	6
1015	Thymosin beta-4 OS=Homo sapiens OX=9606 GN=TMSB4X PE=1 SV=2	P62328	TMSB4X	5 kDa	2	6	8	8	10	5	7	11	11	14	1	1	10	9	16	16	10	6
1016	ELAV-like protein 1 OS=Homo sapiens OX=9606 GN=ELAVL1 PE=1 SV=2	Q15717	ELAVL1	36 kDa	10	10	11	10	10	10	12	14	12	12	12	13	11	13	11	10	10	11
1017	Fructose-2,6-bisphosphatase TIGAR OS=Homo sapiens OX=9606 GN=TIGAR PE=1 SV=1	Q9NQ88	TIGAR	30 kDa	11	12	8	10	14	11	9	10	12	9	8	9	10	10	13	13	14	11
1018	Cysteine and histidine-rich domain-containing protein 1 OS=Homo sapiens OX=9606 GN=CHORDC1 PE=1 SV=2	Q9UHD1	CHORDC1	37 kDa	9	10	11	8	8	9	8	11	10	12	8	9	12	13	10	12	10	12
1019	60S ribosomal protein L38 OS=Homo sapiens OX=9606 GN=RPL38 PE=1 SV=2	P63173	RPL38	8 kDa	9	9	4	6	6	6	7	5	6	6	6	9	9	7	5	7	9	10
1020	Syntaxin-12 OS=Homo sapiens OX=9606 GN=STX12 PE=1 SV=1	Q86Y82	STX12	32 kDa	12	11	11	8	7	10	12	12	14	11	10	11	10	11	10	10	12	14
1021	Perilipin-2 OS=Homo sapiens OX=9606 GN=PLIN2 PE=1 SV=2	Q99541	PLIN2	48 kDa	18	20	0	0	2	0	6	4	9	9	18	21	13	15	6	8	16	15
1022	Signal transducer and activator of transcription 1-alpha/beta OS=Homo sapiens OX=9606 GN=STAT1 PE=1 SV=2	P42224	STAT1	87 kDa	7	6	6	5	12	9	10	11	13	16	9	7	13	14	12	13	11	10
1023	Galactokinase OS=Homo sapiens OX=9606 GN=GALK1 PE=1 SV=1	P51570	GALK1	42 kDa	9	12	8	9	10	12	10	8	8	10	9	11	9	12	9	10	8	9
1024	RNA-binding protein EWS OS=Homo sapiens OX=9606 GN=EWSR1 PE=1 SV=1	Q01844	EWSR1	68 kDa	7	8	12	11	14	14	8	15	11	15	9	9	14	14	16	13	6	6
1025	Protein S100-A13 OS=Homo sapiens OX=9606 GN=S100A13 PE=1 SV=1	Q99584	S100A13	11 kDa	5	6	8	8	11	10	9	12	8	9	6	8	12	11	11	12	6	8
1026	60S ribosomal protein L35 OS=Homo sapiens OX=9606 GN=RPL35 PE=1 SV=2	P42766	RPL35	15 kDa	9	10	8	6	10	9	8	9	8	6	9	10	10	11	10	9	12	12
1027	Actin-related protein 2/3 complex subunit 1A OS=Homo sapiens OX=9606 GN=ARPC1A PE=2 SV=2	Q92747	ARPC1A	42 kDa	10	14	10	12	9	3	9	10	4	11	13	12	11	11	8	5	9	11
1028	Beta-galactosidase OS=Homo sapiens OX=9606 GN=GLB1 PE=1 SV=2	P16278	GLB1	76 kDa	14	12	9	7	12	11	7	11	6	8	12	14	6	7	9	5	9	14
1029	Thimet oligopeptidase OS=Homo sapiens OX=9606 GN=THOP1 PE=1 SV=2	P52888	THOP1	79 kDa	10	9	13	8	14	10	10	9	9	11	8	9	11	11	9	13	13	9
1030	Tubulin--tyrosine ligase-like protein 12 OS=Homo sapiens OX=9606 GN=TTLL12 PE=1 SV=2	Q14166	TTLL12	74 kDa	8	8	10	9	8	8	9	10	11	8	12	9	9	9	10	9	11	6
1031	Acidic leucine-rich nuclear phosphoprotein 32 family member B OS=Homo sapiens OX=9606 GN=ANP32B PE=1 SV=1	Q92688	ANP32B	29 kDa	6	4	5	2	3	3	5	3	5	2	4	5	7	6	5	7	8	5
1032	Apoptotic chromatin condensation inducer in the nucleus OS=Homo sapiens OX=9606 GN=ACIN1 PE=1 SV=2	Q9UKV3	ACIN1	152 kDa	1	2	8	9	13	10	12	13	13	15	1	1	14	14	16	16	1	3
1033	Elongation factor G, mitochondrial OS=Homo sapiens OX=9606 GN=GFM1 PE=1 SV=2	Q96RP9	GFM1	83 kDa	7	8	6	9	8	6	11	8	10	8	8	10	10	10	6	7	12	10
1034	Ubiquitin-conjugating enzyme E2 variant 2 OS=Homo sapiens OX=9606 GN=UBE2V2 PE=1 SV=4	Q15819	UBE2V2	16 kDa	2	1	2	2	1	3	2	3	1	1	2	2	1	1	1	1	1	4
1035	Eukaryotic translation initiation factor 3 subunit M OS=Homo sapiens OX=9606 GN=EIF3M PE=1 SV=1	Q7L2H7	EIF3M	43 kDa	13	12	12	11	15	11	8	7	9	7	9	16	8	13	10	8	8	11
1036	MMS19 nucleotide excision repair protein homolog OS=Homo sapiens OX=9606 GN=MMS19 PE=1 SV=2	Q96T76	MMS19	113 kDa	6	8	7	10	11	5	9	8	9	12	9	7	16	14	7	8	12	9
1037	FACT complex subunit SPT16 OS=Homo sapiens OX=9606 GN=SUPT16H PE=1 SV=1	Q9Y5B9	SUPT16H	120 kDa	9	6	4	8	4	6	10	7	7	8	8	11	12	12	9	11	10	11
1038	Plastin-1 OS=Homo sapiens OX=9606 GN=PLS1 PE=1 SV=2	Q14651	PLS1	70 kDa	3	4	2	4	3	2	0	3	5	1	1	1	1	1	4	3	1	2
1039	Oxysterol-binding protein 1 OS=Homo sapiens OX=9606 GN=OSBP PE=1 SV=1	P22059	OSBP	89 kDa	8	5	12	9	11	10	6	8	6	7	10	9	3	12	12	7	11	7
1040	60S ribosomal protein L37a OS=Homo sapiens OX=9606 GN=RPL37A PE=1 SV=2	P61513	RPL37A	10 kDa	10	11	7	6	9	4	5	6	4	9	6	5	6	8	7	9	14	14
1041	Mitotic checkpoint protein BUB3 OS=Homo sapiens OX=9606 GN=BUB3 PE=1 SV=1	O43684	BUB3	37 kDa	10	9	10	10	12	10	11	10	12	12	8	8	11	13	12	11	9	9
1042	Branched-chain-amino-acid aminotransferase, cytosolic OS=Homo sapiens OX=9606 GN=BCAT1 PE=1 SV=3	P54687	BCAT1	43 kDa	9	12	8	12	9	15	7	11	9	8	7	7	9	11	8	9	8	10
1043	Adenylate kinase 2, mitochondrial OS=Homo sapiens OX=9606 GN=AK2 PE=1 SV=2	P54819	AK2	26 kDa	8	9	7	9	9	8	6	8	8	9	6	5	8	7	13	12	15	12
1044	Calcium-binding mitochondrial carrier protein Aralar2 OS=Homo sapiens OX=9606 GN=SLC25A13 PE=1 SV=2	Q9UJS0	SLC25A13	74 kDa	6	6	7	8	11	10	8	7	11	9	5	8	10	11	11	12	9	10
1045	Alpha-taxilin OS=Homo sapiens OX=9606 GN=TXLNA PE=1 SV=3	P40222	TXLNA	62 kDa	6	9	14	13	12	11	11	12	13	14	3	6	16	15	9	10	6	7
1046	Translocon-associated protein subunit alpha OS=Homo sapiens OX=9606 GN=SSR1 PE=1 SV=3	P43307	SSR1	32 kDa	10	9	12	10	10	13	12	12	9	8	10	11	11	11	9	7	9	7
1047	Actin-related protein 2/3 complex subunit 4 OS=Homo sapiens OX=9606 GN=ARPC4 PE=1 SV=3	P59998	ARPC4	20 kDa	10	12	10	11	9	12	10	12	9	12	10	8	9	9	7	11	11	12
1048	Exocyst complex component 4 OS=Homo sapiens OX=9606 GN=EXOC4 PE=1 SV=1	Q96A65	EXOC4	111 kDa	9	10	15	13	13	13	7	7	7	6	8	13	7	13	12	9	14	7
1049	Latexin OS=Homo sapiens OX=9606 GN=LXN PE=1 SV=2	Q9BS40	LXN	26 kDa	12	10	7	10	10	11	12	10	8	12	11	15	7	10	10	10	9	12
1050	Apoptosis inhibitor 5 OS=Homo sapiens OX=9606 GN=API5 PE=1 SV=3	Q9BZZ5	API5	59 kDa	12	13	11	10	13	15	8	5	11	7	9	12	14	10	8	7	9	12
1051	Protein FAM49B OS=Homo sapiens OX=9606 GN=FAM49B PE=1 SV=1	Q9NUQ9	FAM49B	37 kDa	8	7	7	7	9	9	9	9	10	10	10	8	10	9	11	8	10	8
1052	DnaJ homolog subfamily B member 4 OS=Homo sapiens OX=9606 GN=DNAJB4 PE=1 SV=1	Q9UDY4	DNAJB4	38 kDa	9	8	11	6	10	8	9	12	10	14	9	8	10	12	12	14	10	9
1053	Cytoplasmic FMR1-interacting protein 2 OS=Homo sapiens OX=9606 GN=CYFIP2 PE=1 SV=2	Q96F07	CYFIP2	148 kDa	1	1	2	1	0	0	1	0	0	0	2	1	0	0	0	0	1	0
1054	NADP-dependent malic enzyme OS=Homo sapiens OX=9606 GN=ME1 PE=1 SV=1	P48163	ME1	64 kDa	17	13	13	9	10	11	10	8	7	6	12	14	8	7	7	7	8	13
1055	Mitochondrial 2-oxoglutarate/malate carrier protein OS=Homo sapiens OX=9606 GN=SLC25A11 PE=1 SV=3	Q02978	SLC25A11	34 kDa	11	12	10	8	7	10	9	9	8	7	10	11	10	8	7	10	10	12
1056	Apoptosis regulator BAX OS=Homo sapiens OX=9606 GN=BAX PE=1 SV=1	Q07812	BAX	21 kDa	10	7	12	11	11	11	10	10	13	12	8	8	12	11	12	9	9	11
1057	Heterochromatin protein 1-binding protein 3 OS=Homo sapiens OX=9606 GN=HP1BP3 PE=1 SV=1	Q5SSJ5	HP1BP3	61 kDa	5	7	5	7	8	8	11	8	12	10	8	11	7	11	8	9	10	8
1058	Dihydrolipoyllysine-residue acetyltransferase component of pyruvate dehydrogenase complex, mitochondrial OS=Homo sapiens OX=9606 GN=DLAT PE=1 SV=3	P10515	DLAT	69 kDa	7	10	6	10	9	7	8	5	8	8	9	8	7	8	11	7	10	11
1059	Histone-binding protein RBBP7 OS=Homo sapiens OX=9606 GN=RBBP7 PE=1 SV=1	Q16576	RBBP7	48 kDa	2	6	3	4	3	5	6	4	5	5	5	3	4	4	3	5	4	4
1060	Copine-3 OS=Homo sapiens OX=9606 GN=CPNE3 PE=1 SV=1	O75131	CPNE3	60 kDa	15	10	11	13	8	13	8	7	11	7	10	7	8	13	10	6	10	7
1061	Eukaryotic translation initiation factor 2 subunit 2 OS=Homo sapiens OX=9606 GN=EIF2S2 PE=1 SV=2	P20042	EIF2S2	38 kDa	11	9	11	10	7	13	11	12	7	7	8	10	11	11	9	8	7	8
1062	Huntingtin-interacting protein 1-related protein OS=Homo sapiens OX=9606 GN=HIP1R PE=1 SV=2	O75146	HIP1R	119 kDa	6	7	9	8	9	11	10	7	8	9	7	5	8	13	11	8	9	10
1063	Wolframin OS=Homo sapiens OX=9606 GN=WFS1 PE=1 SV=2	O76024	WFS1	100 kDa	5	7	9	9	7	10	6	10	10	9	6	7	11	14	9	7	5	11
1064	Activator of 90 kDa heat shock protein ATPase homolog 1 OS=Homo sapiens OX=9606 GN=AHSA1 PE=1 SV=1	O95433	AHSA1	38 kDa	8	8	6	9	10	10	12	11	10	12	9	7	11	9	9	8	8	8
1065	Splicing factor 1 OS=Homo sapiens OX=9606 GN=SF1 PE=1 SV=4	Q15637	SF1	68 kDa	8	8	7	10	8	8	10	11	11	9	7	8	11	8	6	11	10	11
1066	Cytoplasmic dynein 1 light intermediate chain 1 OS=Homo sapiens OX=9606 GN=DYNC1LI1 PE=1 SV=3	Q9Y6G9	DYNC1LI1	57 kDa	8	9	7	12	12	10	11	10	11	11	8	6	13	13	9	10	10	6
1067	Double-stranded RNA-specific adenosine deaminase OS=Homo sapiens OX=9606 GN=ADAR PE=1 SV=4	P55265	ADAR	136 kDa	3	6	5	8	17	12	4	5	8	7	1	2	10	15	11	8	6	4
1068	Ubiquitin-fold modifier 1 OS=Homo sapiens OX=9606 GN=UFM1 PE=1 SV=1	P61960	UFM1	9 kDa	10	8	6	10	7	5	8	10	10	9	9	8	9	11	13	9	11	11
1069	Rho GTPase-activating protein 1 OS=Homo sapiens OX=9606 GN=ARHGAP1 PE=1 SV=1	Q07960	ARHGAP1	50 kDa	4	8	9	13	14	10	10	6	7	11	8	6	8	9	12	13	10	8
1070	Myeloid-derived growth factor OS=Homo sapiens OX=9606 GN=MYDGF PE=1 SV=1	Q969H8	MYDGF	19 kDa	13	8	12	11	12	11	10	9	8	12	6	8	10	10	11	10	9	9
1071	26S proteasome non-ATPase regulatory subunit 7 OS=Homo sapiens OX=9606 GN=PSMD7 PE=1 SV=2	P51665	PSMD7	37 kDa	12	7	5	10	16	6	6	7	10	6	7	9	8	8	10	6	11	12
1072	Casein kinase II subunit alpha OS=Homo sapiens OX=9606 GN=CSNK2A1 PE=1 SV=1	P68400	CSNK2A1	45 kDa	12	8	10	12	13	9	8	7	9	8	9	11	9	10	8	9	15	13
1073	Dual specificity mitogen-activated protein kinase kinase 1 OS=Homo sapiens OX=9606 GN=MAP2K1 PE=1 SV=2	Q02750	MAP2K1	43 kDa	7	8	6	7	9	5	7	11	11	12	6	6	4	8	11	10	10	12
1074	Cullin-4A OS=Homo sapiens OX=9606 GN=CUL4A PE=1 SV=3	Q13619	CUL4A	88 kDa	2	3	1	1	1	1	1	1	1	1	2	3	0	3	1	1	5	1
1075	Cytochrome c oxidase subunit 2 OS=Homo sapiens OX=9606 GN=MT-CO2 PE=1 SV=1	P00403	MT-CO2	26 kDa	8	7	7	9	6	7	7	4	7	8	7	8	7	11	6	7	6	7
1076	Stathmin OS=Homo sapiens OX=9606 GN=STMN1 PE=1 SV=3	P16949	STMN1	17 kDa	7	5	7	7	3	9	8	11	8	11	4	8	13	6	11	10	5	4
1077	Succinyl-CoA:3-ketoacid coenzyme A transferase 1, mitochondrial OS=Homo sapiens OX=9606 GN=OXCT1 PE=1 SV=1	P55809	OXCT1	56 kDa	12	9	8	9	9	10	6	9	8	6	9	8	9	9	8	8	6	7
1078	Histone-binding protein RBBP4 OS=Homo sapiens OX=9606 GN=RBBP4 PE=1 SV=3	Q09028	RBBP4	48 kDa	10	10	7	8	9	9	9	7	9	8	9	8	8	9	11	14	10	12
1079	Heterogeneous nuclear ribonucleoprotein A0 OS=Homo sapiens OX=9606 GN=HNRNPA0 PE=1 SV=1	Q13151	HNRNPA0	31 kDa	6	8	5	8	12	8	8	11	11	15	5	6	13	11	15	12	8	9
1080	Target of Myb protein 1 OS=Homo sapiens OX=9606 GN=TOM1 PE=1 SV=2	O60784	TOM1	54 kDa	8	8	9	9	10	8	9	10	15	15	10	9	14	12	10	12	12	10
1081	Glutaredoxin-3 OS=Homo sapiens OX=9606 GN=GLRX3 PE=1 SV=2	O76003	GLRX3	37 kDa	10	11	9	12	8	10	8	11	9	9	11	9	9	9	9	12	11	9
1082	Collagen alpha-1(XVIII) chain OS=Homo sapiens OX=9606 GN=COL18A1 PE=1 SV=5	P39060	COL18A1	178 kDa	9	12	11	6	7	8	8	9	8	5	8	7	4	6	10	7	10	12
1083	Proteasome activator complex subunit 3 OS=Homo sapiens OX=9606 GN=PSME3 PE=1 SV=1	P61289	PSME3	30 kDa	6	8	7	7	9	10	10	5	12	8	8	7	9	15	12	12	10	7
1084	PRA1 family protein 3 OS=Homo sapiens OX=9606 GN=ARL6IP5 PE=1 SV=1	O75915	ARL6IP5	22 kDa	9	8	11	10	12	13	9	9	10	12	7	6	7	11	12	13	13	14
1085	NADH dehydrogenase [ubiquinone] 1 alpha subcomplex subunit 10, mitochondrial OS=Homo sapiens OX=9606 GN=NDUFA10 PE=1 SV=1	O95299	NDUFA10	41 kDa	10	13	12	11	14	12	7	5	10	6	10	11	10	10	6	6	5	9
1086	60S ribosomal protein L27a OS=Homo sapiens OX=9606 GN=RPL27A PE=1 SV=2	P46776	RPL27A	17 kDa	9	10	6	9	8	9	8	8	9	9	8	9	8	8	8	9	8	10
1087	Lysophospholipid acyltransferase 7 OS=Homo sapiens OX=9606 GN=MBOAT7 PE=1 SV=2	Q96N66	MBOAT7	53 kDa	12	16	10	11	11	8	9	9	8	8	9	12	11	10	7	8	12	11
1088	Eukaryotic translation initiation factor 3 subunit G OS=Homo sapiens OX=9606 GN=EIF3G PE=1 SV=2	O75821	EIF3G	36 kDa	8	8	6	7	9	11	8	9	9	11	11	8	10	9	10	10	11	14
1089	Transmembrane protein 165 OS=Homo sapiens OX=9606 GN=TMEM165 PE=1 SV=1	Q9HC07	TMEM165	35 kDa	9	12	12	10	9	12	10	12	11	10	11	13	9	10	9	7	6	8
1090	Dipeptidyl peptidase 2 OS=Homo sapiens OX=9606 GN=DPP7 PE=1 SV=3	Q9UHL4	DPP7	54 kDa	14	15	10	9	7	11	8	9	8	9	15	15	7	5	7	7	10	12
1091	Protein PRRC2C OS=Homo sapiens OX=9606 GN=PRRC2C PE=1 SV=4	Q9Y520	PRRC2C	317 kDa	1	2	7	8	10	10	11	13	9	16	3	3	8	14	8	13	4	6
1092	Platelet-activating factor acetylhydrolase IB subunit alpha OS=Homo sapiens OX=9606 GN=PAFAH1B1 PE=1 SV=2	P43034	PAFAH1B1	47 kDa	9	10	9	11	8	10	8	7	8	8	14	12	8	8	7	6	12	9
1093	60 kDa SS-A/Ro ribonucleoprotein OS=Homo sapiens OX=9606 GN=TROVE2 PE=1 SV=2	P10155	TROVE2	61 kDa	14	8	11	10	14	13	6	8	8	9	8	9	10	11	8	8	11	10
1094	26S proteasome non-ATPase regulatory subunit 8 OS=Homo sapiens OX=9606 GN=PSMD8 PE=1 SV=2	P48556	PSMD8	40 kDa	10	8	9	5	5	5	6	6	7	7	9	9	8	9	7	4	7	5
1095	Serine/arginine repetitive matrix protein 2 OS=Homo sapiens OX=9606 GN=SRRM2 PE=1 SV=2	Q9UQ35	SRRM2	300 kDa	0	1	10	9	10	11	11	12	18	16	1	1	13	15	17	13	2	1
1096	ATP synthase subunit d, mitochondrial OS=Homo sapiens OX=9606 GN=ATP5PD PE=1 SV=3	O75947	ATP5PD	18 kDa	8	5	10	7	6	9	8	9	11	12	8	8	9	11	7	8	8	7
1097	40S ribosomal protein S24 OS=Homo sapiens OX=9606 GN=RPS24 PE=1 SV=1	P62847	RPS24	15 kDa	4	6	8	8	5	7	7	11	11	12	10	11	11	7	8	11	12	11
1098	Coiled-coil domain-containing protein 47 OS=Homo sapiens OX=9606 GN=CCDC47 PE=1 SV=1	Q96A33	CCDC47	56 kDa	6	7	6	2	8	7	8	8	9	7	7	9	8	9	7	5	9	11
1099	ADP-sugar pyrophosphatase OS=Homo sapiens OX=9606 GN=NUDT5 PE=1 SV=1	Q9UKK9	NUDT5	24 kDa	12	11	11	9	7	9	8	9	9	6	12	15	9	8	7	8	10	12
1100	Septin-8 OS=Homo sapiens OX=9606 GN=SEPT8 PE=1 SV=4	Q92599	2020-09-08	56 kDa	4	4	4	5	3	2	3	3	4	4	3	4	4	3	2	3	3	3
1101	Hornerin OS=Homo sapiens OX=9606 GN=HRNR PE=1 SV=2	Q86YZ3	HRNR	282 kDa	6	16	12	13	3	5	1	23	0	3	5	1	14	7	10	9	22	4
1102	Small nuclear ribonucleoprotein-associated proteins B and B' OS=Homo sapiens OX=9606 GN=SNRPB PE=1 SV=2	P14678	SNRPB	25 kDa	7	8	6	6	7	4	7	7	9	5	6	8	11	7	8	7	6	8
1103	COP9 signalosome complex subunit 4 OS=Homo sapiens OX=9606 GN=COPS4 PE=1 SV=1	Q9BT78	COPS4	46 kDa	9	8	10	8	8	9	9	8	7	6	9	12	9	11	9	6	12	9
1104	DnaJ homolog subfamily B member 11 OS=Homo sapiens OX=9606 GN=DNAJB11 PE=1 SV=1	Q9UBS4	DNAJB11	41 kDa	3	5	7	11	7	9	11	8	10	10	6	7	10	12	7	8	8	9
1105	Poly [ADP-ribose] polymerase 4 OS=Homo sapiens OX=9606 GN=PARP4 PE=1 SV=3	Q9UKK3	PARP4	193 kDa	4	4	9	15	15	10	4	8	9	9	6	7	9	11	8	9	7	11
1106	Beta-centractin OS=Homo sapiens OX=9606 GN=ACTR1B PE=1 SV=1	P42025	ACTR1B	42 kDa	8	6	4	5	4	3	3	6	3	6	4	5	4	3	3	4	6	3
1107	RNA-binding protein 3 OS=Homo sapiens OX=9606 GN=RBM3 PE=1 SV=1	P98179	RBM3	17 kDa	4	4	4	2	10	4	7	6	16	17	8	6	12	8	14	18	13	14
1108	2',3'-cyclic-nucleotide 3'-phosphodiesterase OS=Homo sapiens OX=9606 GN=CNP PE=1 SV=2	P09543	CNP	48 kDa	11	11	9	6	7	7	9	7	8	9	11	7	10	9	8	6	8	8
1109	Regulator of chromosome condensation OS=Homo sapiens OX=9606 GN=RCC1 PE=1 SV=1	P18754	RCC1	45 kDa	9	10	7	8	12	11	12	12	15	11	10	10	10	14	10	13	6	6
1110	DNA replication licensing factor MCM3 OS=Homo sapiens OX=9606 GN=MCM3 PE=1 SV=3	P25205	MCM3	91 kDa	14	10	10	5	5	11	9	12	11	10	11	11	10	14	7	9	6	7
1111	Unconventional myosin-Ie OS=Homo sapiens OX=9606 GN=MYO1E PE=1 SV=2	Q12965	MYO1E	127 kDa	3	5	10	9	10	7	10	9	12	10	5	9	9	10	10	10	8	8
1112	Insulin-like growth factor-binding protein 7 OS=Homo sapiens OX=9606 GN=IGFBP7 PE=1 SV=1	Q16270	IGFBP7	29 kDa	6	7	8	9	6	9	8	9	11	12	11	5	7	14	8	6	10	9
1113	Malignant T-cell-amplified sequence 1 OS=Homo sapiens OX=9606 GN=MCTS1 PE=1 SV=1	Q9ULC4	MCTS1	21 kDa	9	8	12	11	8	7	5	9	9	10	7	7	7	9	10	7	12	12
1114	Sulfide:quinone oxidoreductase, mitochondrial OS=Homo sapiens OX=9606 GN=SQOR PE=1 SV=1	Q9Y6N5	SQOR	50 kDa	10	10	6	9	9	9	5	10	7	9	10	7	7	7	8	7	14	12
1115	ADP-ribosylation factor-like protein 1 OS=Homo sapiens OX=9606 GN=ARL1 PE=1 SV=1	P40616	ARL1	20 kDa	8	11	9	11	12	7	7	7	9	7	9	6	8	9	10	7	6	9
1116	Monofunctional C1-tetrahydrofolate synthase, mitochondrial OS=Homo sapiens OX=9606 GN=MTHFD1L PE=1 SV=1	Q6UB35	MTHFD1L	106 kDa	7	14	5	2	6	7	11	8	10	12	8	10	8	10	8	10	7	10
1117	N-sulphoglucosamine sulphohydrolase OS=Homo sapiens OX=9606 GN=SGSH PE=1 SV=1	P51688	SGSH	57 kDa	6	11	9	6	10	8	6	8	8	6	9	13	8	5	9	5	12	12
1118	IST1 homolog OS=Homo sapiens OX=9606 GN=IST1 PE=1 SV=1	P53990	IST1	40 kDa	6	6	10	8	9	8	7	12	9	9	10	7	8	10	6	12	8	6
1119	Protein RRP5 homolog OS=Homo sapiens OX=9606 GN=PDCD11 PE=1 SV=3	Q14690	PDCD11	209 kDa	9	10	6	8	8	8	7	5	9	9	5	6	10	11	7	5	7	5
1120	Membrane-associated progesterone receptor component 1 OS=Homo sapiens OX=9606 GN=PGRMC1 PE=1 SV=3	O00264	PGRMC1	22 kDa	7	7	6	9	9	7	9	10	8	8	9	7	8	8	7	7	8	7
1121	Prothymosin alpha OS=Homo sapiens OX=9606 GN=PTMA PE=1 SV=2	P06454	PTMA	12 kDa	4	4	10	15	12	17	13	11	10	9	6	5	13	12	9	15	5	4
1122	Ubiquilin-1 OS=Homo sapiens OX=9606 GN=UBQLN1 PE=1 SV=2	Q9UMX0	UBQLN1	63 kDa	1	1	12	14	13	14	10	9	14	17	2	2	14	17	16	11	2	3
1123	Mitochondrial import inner membrane translocase subunit TIM44 OS=Homo sapiens OX=9606 GN=TIMM44 PE=1 SV=2	O43615	TIMM44	51 kDa	11	11	13	12	11	11	6	7	9	9	11	11	11	11	5	5	7	9
1124	LIM and senescent cell antigen-like-containing domain protein 1 OS=Homo sapiens OX=9606 GN=LIMS1 PE=1 SV=4	P48059	LIMS1	37 kDa	8	9	9	7	8	7	7	6	8	8	7	5	6	7	7	7	11	6
1125	Protein transport protein Sec61 subunit alpha isoform 1 OS=Homo sapiens OX=9606 GN=SEC61A1 PE=1 SV=2	P61619	SEC61A1	52 kDa	8	11	6	6	7	6	6	7	8	7	7	6	13	14	7	6	11	11
1126	RNA-binding protein 14 OS=Homo sapiens OX=9606 GN=RBM14 PE=1 SV=2	Q96PK6	RBM14	69 kDa	4	4	11	8	10	11	10	11	12	12	7	6	13	14	9	10	4	5
1127	Copine-1 OS=Homo sapiens OX=9606 GN=CPNE1 PE=1 SV=1	Q99829	CPNE1	59 kDa	8	12	12	10	10	13	11	8	6	6	11	13	8	10	9	6	10	10
1128	Putative RNA-binding protein Luc7-like 2 OS=Homo sapiens OX=9606 GN=LUC7L2 PE=1 SV=2	Q9Y383	LUC7L2	47 kDa	9	7	8	10	8	11	7	12	6	7	5	8	10	11	13	6	8	9
1129	60S ribosomal protein L26 OS=Homo sapiens OX=9606 GN=RPL26 PE=1 SV=1	P61254	RPL26	17 kDa	8	8	7	5	7	8	7	7	4	5	5	6	8	7	7	8	8	6
1130	40S ribosomal protein S27-like OS=Homo sapiens OX=9606 GN=RPS27L PE=1 SV=3	Q71UM5	RPS27L	9 kDa	7	8	7	9	9	7	7	9	8	8	7	7	10	9	9	8	10	10
1131	Nuclear protein localization protein 4 homolog OS=Homo sapiens OX=9606 GN=NPLOC4 PE=1 SV=3	Q8TAT6	NPLOC4	68 kDa	8	7	4	4	5	6	5	8	9	10	9	7	11	7	11	9	5	7
1132	Ras-related protein Rab-8A OS=Homo sapiens OX=9606 GN=RAB8A PE=1 SV=1	P61006	RAB8A	24 kDa	5	6	5	5	4	3	4	4	4	5	5	4	7	5	4	5	5	2
1133	La-related protein 1 OS=Homo sapiens OX=9606 GN=LARP1 PE=1 SV=2	Q6PKG0	LARP1	124 kDa	1	3	7	7	10	7	8	7	11	10	4	5	9	12	10	9	9	2
1134	Dynein light chain Tctex-type 1 OS=Homo sapiens OX=9606 GN=DYNLT1 PE=1 SV=1	P63172	DYNLT1	12 kDa	11	12	9	9	10	12	8	9	10	10	5	8	10	13	9	8	10	10
1135	Vesicular integral-membrane protein VIP36 OS=Homo sapiens OX=9606 GN=LMAN2 PE=1 SV=1	Q12907	LMAN2	40 kDa	7	9	13	13	14	4	7	8	10	6	10	8	9	8	11	9	6	12
1136	Activating signal cointegrator 1 complex subunit 3 OS=Homo sapiens OX=9606 GN=ASCC3 PE=1 SV=3	Q8N3C0	ASCC3	251 kDa	6	6	8	5	10	6	6	6	8	5	3	4	5	10	8	6	11	9
1137	3-ketoacyl-CoA thiolase, mitochondrial OS=Homo sapiens OX=9606 GN=ACAA2 PE=1 SV=2	P42765	ACAA2	42 kDa	8	10	3	4	7	2	5	9	12	8	7	7	9	12	5	7	11	10
1138	Cytosolic acyl coenzyme A thioester hydrolase OS=Homo sapiens OX=9606 GN=ACOT7 PE=1 SV=3	O00154	ACOT7	42 kDa	12	11	12	10	5	8	7	7	8	8	13	8	9	5	5	6	10	9
1139	Flavin reductase (NADPH) OS=Homo sapiens OX=9606 GN=BLVRB PE=1 SV=3	P30043	BLVRB	22 kDa	12	13	7	8	11	8	5	4	12	6	10	10	6	9	10	9	16	13
1140	Serine/arginine-rich splicing factor 7 OS=Homo sapiens OX=9606 GN=SRSF7 PE=1 SV=1	Q16629	SRSF7	27 kDa	6	6	5	6	7	6	7	6	7	6	7	7	7	8	6	6	7	7
1141	ATP-dependent RNA helicase DDX42 OS=Homo sapiens OX=9606 GN=DDX42 PE=1 SV=1	Q86XP3	DDX42	103 kDa	5	7	4	9	10	8	5	10	11	12	8	6	9	9	10	6	7	5
1142	Filamin-binding LIM protein 1 OS=Homo sapiens OX=9606 GN=FBLIM1 PE=1 SV=2	Q8WUP2	FBLIM1	41 kDa	5	5	6	6	10	7	6	7	11	9	6	6	10	7	10	12	9	10
1143	Protein RCC2 OS=Homo sapiens OX=9606 GN=RCC2 PE=1 SV=2	Q9P258	RCC2	56 kDa	6	5	5	6	6	8	7	8	6	7	5	4	8	7	8	7	9	5
1144	Heat shock 70 kDa protein 4L OS=Homo sapiens OX=9606 GN=HSPA4L PE=1 SV=3	O95757	HSPA4L	95 kDa	7	12	4	5	5	5	4	5	4	3	7	7	7	5	2	3	5	5
1145	Unconventional myosin-Ib OS=Homo sapiens OX=9606 GN=MYO1B PE=1 SV=3	O43795	MYO1B	132 kDa	7	7	7	7	9	9	10	8	8	6	11	9	12	11	9	6	5	5
1146	Protein phosphatase 1 regulatory subunit 7 OS=Homo sapiens OX=9606 GN=PPP1R7 PE=1 SV=1	Q15435	PPP1R7	42 kDa	9	10	13	12	13	12	8	8	9	7	5	8	9	12	8	6	10	6
1147	Polyadenylate-binding protein 2 OS=Homo sapiens OX=9606 GN=PABPN1 PE=1 SV=3	Q86U42	PABPN1	33 kDa	7	5	9	10	11	14	8	8	9	9	6	5	10	9	14	9	7	9
1148	FH1/FH2 domain-containing protein 1 OS=Homo sapiens OX=9606 GN=FHOD1 PE=1 SV=3	Q9Y613	FHOD1	127 kDa	5	8	8	6	7	11	13	8	11	10	8	10	12	16	10	11	6	7
1149	Putative hydroxypyruvate isomerase OS=Homo sapiens OX=9606 GN=HYI PE=1 SV=2	Q5T013	HYI	30 kDa	11	14	2	1	3	3	9	7	13	14	10	12	11	15	10	7	10	10
1150	Intercellular adhesion molecule 2 OS=Homo sapiens OX=9606 GN=ICAM2 PE=1 SV=2	P13598	ICAM2	31 kDa	8	10	6	7	6	12	8	6	12	9	8	7	9	11	7	8	8	9
1151	Protein PML OS=Homo sapiens OX=9606 GN=PML PE=1 SV=3	P29590	PML	98 kDa	5	8	9	6	10	9	8	8	10	11	6	11	7	11	12	9	8	10
1152	Tricarboxylate transport protein, mitochondrial OS=Homo sapiens OX=9606 GN=SLC25A1 PE=1 SV=2	P53007	SLC25A1	34 kDa	10	9	11	11	9	8	8	9	10	7	10	7	7	7	10	11	9	8
1153	Signal recognition particle 54 kDa protein OS=Homo sapiens OX=9606 GN=SRP54 PE=1 SV=1	P61011	SRP54	56 kDa	8	8	11	12	6	11	8	9	10	9	10	10	13	10	8	7	9	10
1154	SUMO-activating enzyme subunit 1 OS=Homo sapiens OX=9606 GN=SAE1 PE=1 SV=1	Q9UBE0	SAE1	38 kDa	4	8	4	6	6	3	10	10	11	12	5	6	10	8	9	8	7	6
1155	Small glutamine-rich tetratricopeptide repeat-containing protein alpha OS=Homo sapiens OX=9606 GN=SGTA PE=1 SV=1	O43765	SGTA	34 kDa	9	8	9	7	9	9	9	9	8	8	9	9	7	9	6	11	9	9
1156	Dedicator of cytokinesis protein 4 OS=Homo sapiens OX=9606 GN=DOCK4 PE=1 SV=3	Q8N1I0	DOCK4	225 kDa	5	7	10	7	12	9	8	3	8	7	6	6	12	12	9	6	7	5
1157	Glucosamine-6-phosphate isomerase 1 OS=Homo sapiens OX=9606 GN=GNPDA1 PE=1 SV=1	P46926	GNPDA1	33 kDa	6	8	4	2	10	6	6	5	3	4	9	11	4	2	8	6	12	14
1158	Helicase SKI2W OS=Homo sapiens OX=9606 GN=SKIV2L PE=1 SV=3	Q15477	SKIV2L	138 kDa	7	9	4	5	9	8	7	8	11	11	7	9	7	10	11	10	15	12
1159	NEDD8-activating enzyme E1 regulatory subunit OS=Homo sapiens OX=9606 GN=NAE1 PE=1 SV=1	Q13564	NAE1	60 kDa	10	12	6	9	9	5	8	7	11	8	8	10	9	10	8	8	8	11
1160	Paraspeckle component 1 OS=Homo sapiens OX=9606 GN=PSPC1 PE=1 SV=1	Q8WXF1	PSPC1	59 kDa	8	11	8	8	6	11	5	8	7	7	6	6	7	7	7	7	8	13
1161	Tetratricopeptide repeat protein 1 OS=Homo sapiens OX=9606 GN=TTC1 PE=1 SV=1	Q99614	TTC1	34 kDa	4	3	9	8	11	6	8	8	9	7	3	4	4	7	9	11	10	7
1162	Dystonin OS=Homo sapiens OX=9606 GN=DST PE=1 SV=4	Q03001	DST	861 kDa	7	6	4	5	6	4	1	3	3	4	5	4	2	6	2	3	5	4
1163	Exportin-T OS=Homo sapiens OX=9606 GN=XPOT PE=1 SV=2	O43592	XPOT	110 kDa	9	12	5	5	10	8	4	8	4	6	5	3	2	5	9	6	10	9
1164	N(G),N(G)-dimethylarginine dimethylaminohydrolase 2 OS=Homo sapiens OX=9606 GN=DDAH2 PE=1 SV=1	O95865	DDAH2	30 kDa	11	14	9	8	10	7	5	6	10	9	9	7	8	8	6	9	8	9
1165	Phosphatidylinositol transfer protein beta isoform OS=Homo sapiens OX=9606 GN=PITPNB PE=1 SV=2	P48739	PITPNB	32 kDa	5	7	6	8	13	9	6	9	8	7	9	7	7	6	10	10	11	10
1166	Afadin OS=Homo sapiens OX=9606 GN=AFDN PE=1 SV=3	P55196	AFDN	207 kDa	9	6	10	11	11	11	8	9	10	10	4	6	10	10	8	10	5	5
1167	Cleavage and polyadenylation specificity factor subunit 5 OS=Homo sapiens OX=9606 GN=NUDT21 PE=1 SV=1	O43809	NUDT21	26 kDa	10	7	7	8	8	7	9	8	9	8	10	13	10	10	9	8	9	9
1168	Interferon-induced, double-stranded RNA-activated protein kinase OS=Homo sapiens OX=9606 GN=EIF2AK2 PE=1 SV=2	P19525	EIF2AK2	62 kDa	6	5	10	7	8	5	8	7	10	7	6	3	6	8	6	9	8	10
1169	Sodium/potassium-transporting ATPase subunit beta-3 OS=Homo sapiens OX=9606 GN=ATP1B3 PE=1 SV=1	P54709	ATP1B3	32 kDa	6	10	7	9	6	4	8	8	11	11	12	11	9	11	5	8	11	15
1170	Delta(3,5)-Delta(2,4)-dienoyl-CoA isomerase, mitochondrial OS=Homo sapiens OX=9606 GN=ECH1 PE=1 SV=2	Q13011	ECH1	36 kDa	6	8	7	3	7	2	4	7	5	12	8	9	7	8	9	7	12	9
1171	Ras-related protein Rab-5B OS=Homo sapiens OX=9606 GN=RAB5B PE=1 SV=1	P61020	RAB5B	24 kDa	2	3	4	4	3	3	2	4	2	2	3	4	2	2	3	1	2	2
1172	Mitochondrial-processing peptidase subunit beta OS=Homo sapiens OX=9606 GN=PMPCB PE=1 SV=2	O75439	PMPCB	54 kDa	8	9	8	7	8	4	7	7	7	9	8	9	8	9	6	6	6	9
1173	3-mercaptopyruvate sulfurtransferase OS=Homo sapiens OX=9606 GN=MPST PE=1 SV=3	P25325	MPST	33 kDa	7	8	8	10	9	8	5	8	6	7	4	7	6	8	6	10	7	8
1174	Phosphoglucomutase-1 OS=Homo sapiens OX=9606 GN=PGM1 PE=1 SV=3	P36871	PGM1	61 kDa	9	6	6	8	7	10	7	7	9	7	6	7	8	10	6	6	8	10
1175	NPC intracellular cholesterol transporter 2 OS=Homo sapiens OX=9606 GN=NPC2 PE=1 SV=1	P61916	NPC2	17 kDa	11	8	6	7	7	9	8	5	8	8	12	11	7	7	10	7	12	11
1176	60S ribosomal protein L24 OS=Homo sapiens OX=9606 GN=RPL24 PE=1 SV=1	P83731	RPL24	18 kDa	9	9	7	6	8	10	8	9	9	8	10	10	8	9	10	7	9	8
1177	UTP--glucose-1-phosphate uridylyltransferase OS=Homo sapiens OX=9606 GN=UGP2 PE=1 SV=5	Q16851	UGP2	57 kDa	10	15	8	9	13	9	4	3	4	5	5	6	5	7	6	4	6	5
1178	Synembryn-A OS=Homo sapiens OX=9606 GN=RIC8A PE=1 SV=3	Q9NPQ8	RIC8A	60 kDa	10	11	8	8	10	8	6	10	11	9	5	10	7	11	9	6	6	6
1179	40S ribosomal protein S26 OS=Homo sapiens OX=9606 GN=RPS26 PE=1 SV=3	P62854	RPS26	13 kDa	9	9	9	9	6	8	10	11	10	9	11	12	9	9	8	10	8	8
1180	Importin subunit alpha-5 OS=Homo sapiens OX=9606 GN=KPNA1 PE=1 SV=3	P52294	KPNA1	60 kDa	4	3	3	4	4	2	5	2	7	5	4	5	7	6	4	5	5	6
1181	Liprin-beta-1 OS=Homo sapiens OX=9606 GN=PPFIBP1 PE=1 SV=2	Q86W92	PPFIBP1	114 kDa	8	4	13	11	9	13	9	10	4	9	1	4	9	15	6	9	6	1
1182	UBX domain-containing protein 1 OS=Homo sapiens OX=9606 GN=UBXN1 PE=1 SV=2	Q04323	UBXN1	33 kDa	4	4	9	10	9	12	16	10	11	14	3	6	12	12	11	9	3	1
1183	Leucine zipper protein 1 OS=Homo sapiens OX=9606 GN=LUZP1 PE=1 SV=2	Q86V48	LUZP1	120 kDa	1	2	14	10	10	15	14	16	14	9	3	5	13	16	14	12	2	0
1184	Squalene synthase OS=Homo sapiens OX=9606 GN=FDFT1 PE=1 SV=1	P37268	FDFT1	48 kDa	3	4	16	23	15	19	7	10	5	3	3	4	5	3	10	11	5	5
1185	Elongin-B OS=Homo sapiens OX=9606 GN=ELOB PE=1 SV=1	Q15370	ELOB	13 kDa	4	4	8	11	8	7	10	8	9	8	6	7	6	8	7	6	4	4
1186	OCIA domain-containing protein 2 OS=Homo sapiens OX=9606 GN=OCIAD2 PE=1 SV=1	Q56VL3	OCIAD2	17 kDa	9	8	10	12	7	9	8	7	6	8	6	7	10	9	6	6	5	5
1187	Palladin OS=Homo sapiens OX=9606 GN=PALLD PE=1 SV=3	Q8WX93	PALLD	151 kDa	6	6	4	6	7	5	12	11	10	14	7	7	13	10	12	11	7	7
1188	Importin-4 OS=Homo sapiens OX=9606 GN=IPO4 PE=1 SV=2	Q8TEX9	IPO4	119 kDa	7	8	7	5	4	5	9	8	9	8	11	14	11	8	2	4	7	13
1189	60S ribosomal protein L32 OS=Homo sapiens OX=9606 GN=RPL32 PE=1 SV=2	P62910	RPL32	16 kDa	7	8	4	4	8	4	2	6	6	7	8	11	4	7	8	4	7	7
1190	Non-histone chromosomal protein HMG-14 OS=Homo sapiens OX=9606 GN=HMGN1 PE=1 SV=3	P05114	HMGN1	11 kDa	3	2	11	8	12	10	12	12	10	15	2	1	13	14	10	8	3	1
1191	Rho-associated protein kinase 2 OS=Homo sapiens OX=9606 GN=ROCK2 PE=1 SV=4	O75116	ROCK2	161 kDa	7	7	5	6	5	5	5	5	4	6	6	11	3	6	9	7	9	9
1192	Apoptosis-inducing factor 1, mitochondrial OS=Homo sapiens OX=9606 GN=AIFM1 PE=1 SV=1	O95831	AIFM1	67 kDa	10	11	6	6	5	8	8	8	9	10	8	10	8	7	8	7	8	8
1193	Uroporphyrinogen decarboxylase OS=Homo sapiens OX=9606 GN=UROD PE=1 SV=2	P06132	UROD	41 kDa	7	5	4	5	10	7	5	6	6	8	3	5	11	9	8	5	5	6
1194	rRNA 2'-O-methyltransferase fibrillarin OS=Homo sapiens OX=9606 GN=FBL PE=1 SV=2	P22087	FBL	34 kDa	8	7	8	7	10	6	7	7	10	7	4	9	8	7	9	5	8	7
1195	Nicalin OS=Homo sapiens OX=9606 GN=NCLN PE=1 SV=2	Q969V3	NCLN	63 kDa	8	8	9	9	11	8	8	8	10	6	9	8	6	10	5	6	7	10
1196	Prefoldin subunit 3 OS=Homo sapiens OX=9606 GN=VBP1 PE=1 SV=3	P61758	VBP1	23 kDa	9	9	6	6	9	10	11	7	8	6	7	8	9	7	5	3	7	7
1197	Quinone oxidoreductase OS=Homo sapiens OX=9606 GN=CRYZ PE=1 SV=1	Q08257	CRYZ	35 kDa	7	10	8	11	9	10	5	10	8	7	11	6	6	8	7	8	9	10
1198	Rho GTPase-activating protein 17 OS=Homo sapiens OX=9606 GN=ARHGAP17 PE=1 SV=1	Q68EM7	ARHGAP17	95 kDa	5	5	8	10	9	10	10	8	9	11	4	5	11	16	7	10	6	10
1199	Bifunctional 3'-phosphoadenosine 5'-phosphosulfate synthase 1 OS=Homo sapiens OX=9606 GN=PAPSS1 PE=1 SV=2	O43252	PAPSS1	71 kDa	9	8	11	11	14	9	6	5	9	9	3	6	10	8	5	10	3	4
1200	Lanosterol synthase OS=Homo sapiens OX=9606 GN=LSS PE=1 SV=1	P48449	LSS	83 kDa	4	5	17	17	16	15	6	9	3	3	4	5	4	3	9	7	2	3
1201	Squamous cell carcinoma antigen recognized by T-cells 3 OS=Homo sapiens OX=9606 GN=SART3 PE=1 SV=1	Q15020	SART3	110 kDa	7	5	5	6	6	9	6	10	12	12	6	4	8	11	9	9	9	6
1202	Stimulator of interferon genes protein OS=Homo sapiens OX=9606 GN=TMEM173 PE=1 SV=1	Q86WV6	TMEM173	42 kDa	4	6	9	7	10	7	10	9	8	7	5	5	6	9	7	6	7	7
1203	COP9 signalosome complex subunit 8 OS=Homo sapiens OX=9606 GN=COPS8 PE=1 SV=1	Q99627	COPS8	23 kDa	4	8	3	5	9	4	6	6	9	8	9	9	5	8	5	6	9	9
1204	Inorganic pyrophosphatase 2, mitochondrial OS=Homo sapiens OX=9606 GN=PPA2 PE=1 SV=2	Q9H2U2	PPA2	38 kDa	8	8	10	8	9	5	7	6	9	10	7	9	10	9	9	10	11	8
1205	Serine/threonine-protein phosphatase CPPED1 OS=Homo sapiens OX=9606 GN=CPPED1 PE=1 SV=3	Q9BRF8	CPPED1	36 kDa	10	12	7	10	7	9	6	7	9	9	9	10	8	14	7	7	5	10
1206	AP-3 complex subunit mu-1 OS=Homo sapiens OX=9606 GN=AP3M1 PE=1 SV=1	Q9Y2T2	AP3M1	47 kDa	7	6	8	9	9	9	8	8	7	5	3	4	7	10	10	11	7	11
1207	Centrosomal protein of 170 kDa OS=Homo sapiens OX=9606 GN=CEP170 PE=1 SV=1	Q5SW79	CEP170	175 kDa	2	1	12	9	14	14	13	6	6	13	0	1	10	12	14	7	1	0
1208	Quinone oxidoreductase PIG3 OS=Homo sapiens OX=9606 GN=TP53I3 PE=1 SV=2	Q53FA7	TP53I3	36 kDa	8	8	10	6	8	9	7	7	7	4	8	7	9	8	8	9	9	11
1209	Developmentally-regulated GTP-binding protein 1 OS=Homo sapiens OX=9606 GN=DRG1 PE=1 SV=1	Q9Y295	DRG1	41 kDa	11	8	10	10	5	10	9	10	8	7	8	9	8	10	8	6	9	9
1210	Dehydrogenase/reductase SDR family member 7 OS=Homo sapiens OX=9606 GN=DHRS7 PE=1 SV=1	Q9Y394	DHRS7	38 kDa	6	9	11	10	10	7	6	7	7	7	7	6	6	10	6	7	5	6
1211	V-type proton ATPase subunit C 1 OS=Homo sapiens OX=9606 GN=ATP6V1C1 PE=1 SV=4	P21283	ATP6V1C1	44 kDa	9	8	9	4	5	7	5	3	9	9	7	4	9	11	7	5	5	11
1212	Guanine nucleotide-binding protein G(s) subunit alpha isoforms XLas OS=Homo sapiens OX=9606 GN=GNAS PE=1 SV=2	Q5JWF2	GNAS	111 kDa	5	8	6	4	5	7	4	6	6	8	3	5	7	8	6	4	6	9
9	Disintegrin and metalloproteinase domain-containing protein 10 OS=Homo sapiens OX=9606 GN=ADAM10 PE=1 SV=1	O14672	ADAM10	84 kDa	5	6	8	6	6	5	3	6	6	7	5	3	7	7	6	6	13	5
1213	Signal recognition particle receptor subunit alpha OS=Homo sapiens OX=9606 GN=SRPRA PE=1 SV=2	P08240	SRPRA	70 kDa	7	5	12	8	10	15	5	7	9	6	4	5	7	8	8	8	8	5
1214	U2 small nuclear ribonucleoprotein A' OS=Homo sapiens OX=9606 GN=SNRPA1 PE=1 SV=2	P09661	SNRPA1	28 kDa	7	5	6	4	6	6	7	6	7	8	5	7	7	9	11	7	8	5
1215	NADPH:adrenodoxin oxidoreductase, mitochondrial OS=Homo sapiens OX=9606 GN=FDXR PE=1 SV=3	P22570	FDXR	54 kDa	6	8	7	6	8	9	5	6	6	9	9	9	7	11	5	6	9	10
1216	V-type proton ATPase 116 kDa subunit a isoform 3 OS=Homo sapiens OX=9606 GN=TCIRG1 PE=1 SV=3	Q13488	TCIRG1	93 kDa	13	9	14	9	7	9	2	5	4	9	6	7	7	8	5	5	10	12
1217	Multimerin-2 OS=Homo sapiens OX=9606 GN=MMRN2 PE=1 SV=2	Q9H8L6	MMRN2	104 kDa	7	6	9	11	12	11	7	9	7	9	6	6	10	13	11	9	10	6
1218	Golgi reassembly-stacking protein 2 OS=Homo sapiens OX=9606 GN=GORASP2 PE=1 SV=3	Q9H8Y8	GORASP2	47 kDa	6	6	11	13	9	11	9	10	10	10	5	4	14	13	6	8	7	5
1219	Protein S100-A10 OS=Homo sapiens OX=9606 GN=S100A10 PE=1 SV=2	P60903	S100A10	11 kDa	4	4	9	7	4	7	4	7	4	6	2	4	3	5	6	6	3	4
1220	60S acidic ribosomal protein P1 OS=Homo sapiens OX=9606 GN=RPLP1 PE=1 SV=1	P05386	RPLP1	12 kDa	8	7	8	9	10	11	12	12	9	10	7	11	8	13	8	7	10	7
1221	H/ACA ribonucleoprotein complex subunit DKC1 OS=Homo sapiens OX=9606 GN=DKC1 PE=1 SV=3	O60832	DKC1	58 kDa	10	11	6	7	7	7	4	7	5	4	5	6	8	9	7	7	7	7
1222	NADPH--cytochrome P450 reductase OS=Homo sapiens OX=9606 GN=POR PE=1 SV=2	P16435	POR	77 kDa	9	11	9	13	8	11	6	9	7	5	8	6	8	9	4	6	7	4
1223	Serine/arginine-rich splicing factor 9 OS=Homo sapiens OX=9606 GN=SRSF9 PE=1 SV=1	Q13242	SRSF9	26 kDa	7	6	7	7	6	8	6	5	7	7	5	5	6	7	7	6	6	7
1224	WASH complex subunit 2A OS=Homo sapiens OX=9606 GN=WASHC2A PE=1 SV=3	Q641Q2	WASHC2A	147 kDa	3	4	9	6	10	8	10	13	14	10	5	5	11	9	11	13	8	6
1225	Tubulin-specific chaperone D OS=Homo sapiens OX=9606 GN=TBCD PE=1 SV=2	Q9BTW9	TBCD	133 kDa	12	7	9	10	9	12	6	6	7	6	8	11	8	8	7	5	5	8
1226	ATP-dependent RNA helicase DDX19A OS=Homo sapiens OX=9606 GN=DDX19A PE=1 SV=1	Q9NUU7	DDX19A	54 kDa	6	6	5	8	8	6	4	8	8	6	7	8	7	9	8	10	6	8
1227	Dynamin-like 120 kDa protein, mitochondrial OS=Homo sapiens OX=9606 GN=OPA1 PE=1 SV=3	O60313	OPA1	112 kDa	8	5	6	8	7	11	6	6	4	3	8	11	11	10	3	4	4	3
1228	60S ribosomal protein L31 OS=Homo sapiens OX=9606 GN=RPL31 PE=1 SV=1	P62899	RPL31	14 kDa	9	8	10	9	6	8	8	8	7	8	7	9	7	7	6	7	8	7
1229	Chromodomain-helicase-DNA-binding protein 4 OS=Homo sapiens OX=9606 GN=CHD4 PE=1 SV=2	Q14839	CHD4	218 kDa	4	2	4	2	6	2	5	5	6	8	3	3	5	8	4	10	3	7
1230	GTPase IMAP family member 1 OS=Homo sapiens OX=9606 GN=GIMAP1 PE=1 SV=1	Q8WWP7	GIMAP1	34 kDa	7	8	10	12	13	12	5	8	9	9	2	3	7	8	9	9	8	9
1231	3-hydroxyisobutyrate dehydrogenase, mitochondrial OS=Homo sapiens OX=9606 GN=HIBADH PE=1 SV=2	P31937	HIBADH	35 kDa	10	12	8	8	8	7	11	6	8	8	9	11	8	9	6	10	9	12
1232	Ras-related protein Rab-18 OS=Homo sapiens OX=9606 GN=RAB18 PE=1 SV=1	Q9NP72	RAB18	23 kDa	9	10	10	9	10	8	7	9	9	7	9	6	9	9	7	9	10	8
1233	Low molecular weight phosphotyrosine protein phosphatase OS=Homo sapiens OX=9606 GN=ACP1 PE=1 SV=3	P24666	ACP1	18 kDa	9	8	8	9	8	9	10	8	7	8	8	9	8	7	8	5	9	8
1234	Sterol-4-alpha-carboxylate 3-dehydrogenase, decarboxylating OS=Homo sapiens OX=9606 GN=NSDHL PE=1 SV=2	Q15738	NSDHL	42 kDa	7	7	12	11	8	10	8	8	6	6	7	5	6	6	9	7	5	7
1235	Golgin subfamily A member 3 OS=Homo sapiens OX=9606 GN=GOLGA3 PE=1 SV=2	Q08378	GOLGA3	167 kDa	7	7	8	8	6	11	10	9	9	7	2	6	9	6	8	5	1	4
1236	CAP-Gly domain-containing linker protein 1 OS=Homo sapiens OX=9606 GN=CLIP1 PE=1 SV=2	P30622	CLIP1	162 kDa	8	6	5	5	6	4	5	7	8	10	9	5	6	10	7	6	12	11
1237	COP9 signalosome complex subunit 2 OS=Homo sapiens OX=9606 GN=COPS2 PE=1 SV=1	P61201	COPS2	52 kDa	4	6	5	7	9	7	3	6	8	8	6	5	8	11	11	14	12	8
1238	General transcription factor II-I OS=Homo sapiens OX=9606 GN=GTF2I PE=1 SV=2	P78347	GTF2I	112 kDa	4	7	3	6	7	6	8	9	9	9	8	10	9	4	6	9	6	9
1239	GTPase IMAP family member 4 OS=Homo sapiens OX=9606 GN=GIMAP4 PE=1 SV=1	Q9NUV9	GIMAP4	38 kDa	6	6	8	12	12	9	9	9	9	7	7	7	8	9	11	9	6	6
1240	NEDD8-activating enzyme E1 catalytic subunit OS=Homo sapiens OX=9606 GN=UBA3 PE=1 SV=2	Q8TBC4	UBA3	52 kDa	11	10	6	9	9	12	8	7	9	10	8	8	11	8	6	5	9	7
1241	Plexin-A2 OS=Homo sapiens OX=9606 GN=PLXNA2 PE=1 SV=4	O75051	PLXNA2	211 kDa	9	7	10	9	11	4	5	6	4	10	7	9	9	7	7	5	10	10
1242	Erlin-2 OS=Homo sapiens OX=9606 GN=ERLIN2 PE=1 SV=1	O94905	ERLIN2	38 kDa	9	11	10	6	7	9	7	8	6	8	11	9	9	7	6	5	10	7
1243	Interstitial collagenase OS=Homo sapiens OX=9606 GN=MMP1 PE=1 SV=3	P03956	MMP1	54 kDa	3	3	11	11	8	10	7	5	8	4	6	5	5	5	5	3	4	5
1244	Serine/threonine-protein phosphatase 5 OS=Homo sapiens OX=9606 GN=PPP5C PE=1 SV=1	P53041	PPP5C	57 kDa	4	7	4	7	12	5	6	5	9	8	4	3	6	6	10	10	9	9
1245	Importin subunit alpha-7 OS=Homo sapiens OX=9606 GN=KPNA6 PE=1 SV=1	O60684	KPNA6	60 kDa	10	10	10	11	10	9	4	6	7	7	7	7	10	13	4	5	7	8
1246	Glutathione S-transferase Mu 3 OS=Homo sapiens OX=9606 GN=GSTM3 PE=1 SV=3	P21266	GSTM3	27 kDa	9	8	10	9	8	3	9	7	7	8	7	7	9	9	6	5	9	6
1247	Glycerol-3-phosphate dehydrogenase, mitochondrial OS=Homo sapiens OX=9606 GN=GPD2 PE=1 SV=3	P43304	GPD2	81 kDa	8	7	2	5	5	4	6	5	9	10	8	7	6	9	8	10	11	9
1248	DnaJ homolog subfamily C member 7 OS=Homo sapiens OX=9606 GN=DNAJC7 PE=1 SV=2	Q99615	DNAJC7	56 kDa	12	10	10	11	7	6	7	8	8	8	8	7	9	8	8	9	8	7
1249	Calcium-binding mitochondrial carrier protein Aralar1 OS=Homo sapiens OX=9606 GN=SLC25A12 PE=1 SV=2	O75746	SLC25A12	75 kDa	4	5	2	2	5	2	3	3	1	3	3	8	6	2	5	6	7	8
1250	Eukaryotic translation initiation factor 4B OS=Homo sapiens OX=9606 GN=EIF4B PE=1 SV=2	P23588	EIF4B	69 kDa	2	4	4	6	7	6	4	4	8	6	9	3	5	5	7	9	12	7
1251	60S ribosomal protein L11 OS=Homo sapiens OX=9606 GN=RPL11 PE=1 SV=2	P62913	RPL11	20 kDa	10	7	7	7	7	8	8	10	9	7	7	5	8	10	7	7	9	10
1252	Alpha-synuclein OS=Homo sapiens OX=9606 GN=SNCA PE=1 SV=1	P37840	SNCA	14 kDa	1	0	9	9	10	8	11	13	11	13	2	2	11	13	11	17	2	1
1253	Probable 28S rRNA (cytosine(4447)-C(5))-methyltransferase OS=Homo sapiens OX=9606 GN=NOP2 PE=1 SV=2	P46087	NOP2	89 kDa	3	4	6	7	9	6	7	7	12	8	6	4	6	10	7	9	6	5
1254	Glycogen synthase kinase-3 beta OS=Homo sapiens OX=9606 GN=GSK3B PE=1 SV=2	P49841	GSK3B	47 kDa	6	7	7	8	5	4	8	10	8	11	5	7	8	8	7	9	8	7
1255	Guanine nucleotide-binding protein G(q) subunit alpha OS=Homo sapiens OX=9606 GN=GNAQ PE=1 SV=4	P50148	GNAQ	42 kDa	7	8	6	8	8	6	11	4	6	6	7	9	5	7	7	7	9	10
1256	Ras-related protein R-Ras2 OS=Homo sapiens OX=9606 GN=RRAS2 PE=1 SV=1	P62070	RRAS2	23 kDa	8	10	8	8	6	6	6	4	5	7	7	8	6	5	6	7	10	8
1257	Ragulator complex protein LAMTOR1 OS=Homo sapiens OX=9606 GN=LAMTOR1 PE=1 SV=2	Q6IAA8	LAMTOR1	18 kDa	10	9	14	9	9	10	7	7	5	5	9	9	10	8	5	3	7	7
1258	39S ribosomal protein L44, mitochondrial OS=Homo sapiens OX=9606 GN=MRPL44 PE=1 SV=1	Q9H9J2	MRPL44	38 kDa	5	8	5	6	5	5	6	6	6	5	7	7	5	5	6	5	6	7
1259	Endophilin-B1 OS=Homo sapiens OX=9606 GN=SH3GLB1 PE=1 SV=1	Q9Y371	SH3GLB1	41 kDa	4	4	6	7	8	7	6	7	11	4	4	4	4	5	9	7	6	8
1260	Inositol 1,4,5-trisphosphate receptor type 2 OS=Homo sapiens OX=9606 GN=ITPR2 PE=1 SV=2	Q14571	ITPR2	308 kDa	6	9	6	2	9	8	3	2	4	6	7	7	8	3	6	8	11	6
1261	Alpha-adducin OS=Homo sapiens OX=9606 GN=ADD1 PE=1 SV=2	P35611	ADD1	81 kDa	2	4	8	9	10	9	9	10	12	13	3	5	7	7	10	11	4	3
1262	Ubiquilin-2 OS=Homo sapiens OX=9606 GN=UBQLN2 PE=1 SV=2	Q9UHD9	UBQLN2	66 kDa	1	1	3	3	4	3	5	4	7	6	1	1	5	7	7	6	2	1
1263	HLA class I histocompatibility antigen, B-37 alpha chain OS=Homo sapiens OX=9606 GN=HLA-B PE=1 SV=1	P18463	HLA-B	40 kDa	4	3	3	5	5	5	2	2	2	1	3	3	3	1	3	2	2	3
1264	Pre-mRNA-processing factor 6 OS=Homo sapiens OX=9606 GN=PRPF6 PE=1 SV=1	O94906	PRPF6	107 kDa	12	10	9	6	6	9	11	10	10	7	10	9	11	8	6	7	4	4
1265	Vesicle-associated membrane protein 3 OS=Homo sapiens OX=9606 GN=VAMP3 PE=1 SV=3	Q15836	VAMP3	11 kDa	8	8	9	11	9	8	7	8	7	8	6	4	9	8	8	9	9	9
1266	NAD(P)H-hydrate epimerase OS=Homo sapiens OX=9606 GN=NAXE PE=1 SV=2	Q8NCW5	NAXE	32 kDa	8	9	6	8	7	4	11	8	8	8	4	5	8	7	7	6	9	7
1267	Costars family protein ABRACL OS=Homo sapiens OX=9606 GN=ABRACL PE=1 SV=1	Q9P1F3	ABRACL	9 kDa	12	11	9	7	9	13	4	3	4	4	7	8	8	9	4	4	6	6
1268	Mitochondrial fission 1 protein OS=Homo sapiens OX=9606 GN=FIS1 PE=1 SV=2	Q9Y3D6	FIS1	17 kDa	12	10	9	8	9	12	8	5	8	9	10	9	9	8	8	7	10	8
1269	Nuclear autoantigen Sp-100 OS=Homo sapiens OX=9606 GN=SP100 PE=1 SV=3	P23497	SP100	100 kDa	4	2	8	8	7	7	5	9	9	8	4	4	6	8	4	8	5	2
1270	Spectrin beta chain, non-erythrocytic 2 OS=Homo sapiens OX=9606 GN=SPTBN2 PE=1 SV=3	O15020	SPTBN2	271 kDa	2	2	0	0	0	0	0	0	0	0	0	0	0	0	0	0	1	2
1271	CCR4-NOT transcription complex subunit 1 OS=Homo sapiens OX=9606 GN=CNOT1 PE=1 SV=2	A5YKK6	CNOT1	267 kDa	4	8	5	6	5	4	4	4	7	4	5	6	5	7	6	9	7	8
1272	Matrix metalloproteinase-14 OS=Homo sapiens OX=9606 GN=MMP14 PE=1 SV=3	P50281	MMP14	66 kDa	11	7	10	8	4	5	10	6	5	4	8	9	7	5	3	5	7	10
1273	Transformer-2 protein homolog beta OS=Homo sapiens OX=9606 GN=TRA2B PE=1 SV=1	P62995	TRA2B	34 kDa	5	8	6	4	5	7	6	6	7	10	7	8	6	7	9	7	7	5
1274	Nuclear cap-binding protein subunit 1 OS=Homo sapiens OX=9606 GN=NCBP1 PE=1 SV=1	Q09161	NCBP1	92 kDa	5	8	3	5	5	4	5	5	9	11	5	6	7	8	7	7	10	7
1275	Polyribonucleotide nucleotidyltransferase 1, mitochondrial OS=Homo sapiens OX=9606 GN=PNPT1 PE=1 SV=2	Q8TCS8	PNPT1	86 kDa	7	6	4	8	6	5	5	7	10	9	8	7	8	9	7	7	7	5
1276	Pre-B-cell leukemia transcription factor-interacting protein 1 OS=Homo sapiens OX=9606 GN=PBXIP1 PE=1 SV=1	Q96AQ6	PBXIP1	81 kDa	4	7	11	10	8	10	9	9	9	8	5	6	8	10	6	5	6	5
1277	Transmembrane emp24 domain-containing protein 2 OS=Homo sapiens OX=9606 GN=TMED2 PE=1 SV=1	Q15363	TMED2	23 kDa	4	7	6	6	5	6	6	8	5	6	6	7	6	10	5	5	10	11
1278	Microsomal glutathione S-transferase 3 OS=Homo sapiens OX=9606 GN=MGST3 PE=1 SV=1	O14880	MGST3	17 kDa	6	12	6	5	6	5	3	5	6	7	25	8	3	4	4	5	11	12
1279	Zinc finger protein 185 OS=Homo sapiens OX=9606 GN=ZNF185 PE=1 SV=3	O15231	ZNF185	74 kDa	2	2	11	10	11	9	10	10	8	13	1	3	9	9	9	11	3	4
1280	40S ribosomal protein S25 OS=Homo sapiens OX=9606 GN=RPS25 PE=1 SV=1	P62851	RPS25	14 kDa	5	5	7	7	8	5	7	7	8	6	8	6	7	6	9	7	8	7
1281	Casein kinase II subunit beta OS=Homo sapiens OX=9606 GN=CSNK2B PE=1 SV=1	P67870	CSNK2B	25 kDa	6	9	5	9	5	4	6	6	6	7	6	7	9	9	6	7	7	7
1282	Four and a half LIM domains protein 1 OS=Homo sapiens OX=9606 GN=FHL1 PE=1 SV=4	Q13642	FHL1	36 kDa	12	10	10	5	8	8	6	8	8	7	8	8	5	6	7	6	8	11
1283	Glucosamine 6-phosphate N-acetyltransferase OS=Homo sapiens OX=9606 GN=GNPNAT1 PE=1 SV=1	Q96EK6	GNPNAT1	21 kDa	8	10	8	11	7	9	7	9	6	7	9	7	7	9	6	8	9	6
1284	MAP7 domain-containing protein 1 OS=Homo sapiens OX=9606 GN=MAP7D1 PE=1 SV=1	Q3KQU3	MAP7D1	93 kDa	1	1	7	8	8	6	9	10	10	8	4	2	8	12	9	10	2	4
1285	N-alpha-acetyltransferase 15, NatA auxiliary subunit OS=Homo sapiens OX=9606 GN=NAA15 PE=1 SV=1	Q9BXJ9	NAA15	101 kDa	7	4	6	7	5	6	7	8	8	8	4	3	6	12	7	6	8	6
1286	Biglycan OS=Homo sapiens OX=9606 GN=BGN PE=1 SV=2	P21810	BGN	42 kDa	9	12	4	5	5	4	4	6	8	9	8	10	9	7	5	8	12	12
1287	Exportin-7 OS=Homo sapiens OX=9606 GN=XPO7 PE=1 SV=3	Q9UIA9	XPO7	124 kDa	7	3	4	6	5	5	4	3	8	10	5	7	5	7	5	9	8	7
1288	Isopentenyl-diphosphate Delta-isomerase 1 OS=Homo sapiens OX=9606 GN=IDI1 PE=1 SV=2	Q13907	IDI1	26 kDa	3	3	12	10	10	12	7	7	4	4	5	4	3	3	9	7	6	8
1289	Ran-binding protein 6 OS=Homo sapiens OX=9606 GN=RANBP6 PE=1 SV=2	O60518	RANBP6	125 kDa	6	4	5	6	6	8	3	4	9	7	6	6	7	6	4	5	7	4
1290	GTPase HRas OS=Homo sapiens OX=9606 GN=HRAS PE=1 SV=1	P01112	HRAS	21 kDa	9	10	8	9	9	6	6	6	9	8	6	5	11	8	7	9	10	10
1291	Aldehyde dehydrogenase X, mitochondrial OS=Homo sapiens OX=9606 GN=ALDH1B1 PE=1 SV=3	P30837	ALDH1B1	57 kDa	4	5	8	8	14	8	6	5	5	4	3	3	5	5	5	3	4	4
1292	Isoleucine--tRNA ligase, mitochondrial OS=Homo sapiens OX=9606 GN=IARS2 PE=1 SV=2	Q9NSE4	IARS2	114 kDa	6	6	5	6	8	3	4	6	6	8	5	6	11	10	9	8	16	15
1293	Ataxin-10 OS=Homo sapiens OX=9606 GN=ATXN10 PE=1 SV=1	Q9UBB4	ATXN10	53 kDa	7	5	6	6	9	7	6	6	9	7	5	6	7	6	5	10	5	5
1294	Structural maintenance of chromosomes protein 3 OS=Homo sapiens OX=9606 GN=SMC3 PE=1 SV=2	Q9UQE7	SMC3	142 kDa	9	7	5	10	6	10	8	6	4	5	9	9	6	10	6	6	8	9
1295	Cytochrome c1, heme protein, mitochondrial OS=Homo sapiens OX=9606 GN=CYC1 PE=1 SV=3	P08574	CYC1	35 kDa	6	6	2	1	5	1	4	7	10	6	10	10	8	10	5	6	9	7
1296	D-3-phosphoglycerate dehydrogenase OS=Homo sapiens OX=9606 GN=PHGDH PE=1 SV=4	O43175	PHGDH	57 kDa	19	15	1	3	2	3	3	2	2	2	16	15	2	3	3	1	17	23
1297	60S ribosomal protein L28 OS=Homo sapiens OX=9606 GN=RPL28 PE=1 SV=3	P46779	RPL28	16 kDa	7	5	7	6	6	6	6	5	4	7	6	6	5	4	3	8	6	7
1298	Serpin B8 OS=Homo sapiens OX=9606 GN=SERPINB8 PE=1 SV=2	P50452	SERPINB8	43 kDa	5	4	7	6	5	8	5	6	4	4	4	5	7	5	4	3	3	3
1299	mRNA export factor OS=Homo sapiens OX=9606 GN=RAE1 PE=1 SV=1	P78406	RAE1	41 kDa	8	8	4	8	8	8	8	4	10	8	6	4	8	7	7	9	9	6
1300	Translocation protein SEC63 homolog OS=Homo sapiens OX=9606 GN=SEC63 PE=1 SV=2	Q9UGP8	SEC63	88 kDa	9	5	7	5	5	7	8	6	12	9	9	8	8	9	7	6	7	6
1301	STE20-like serine/threonine-protein kinase OS=Homo sapiens OX=9606 GN=SLK PE=1 SV=1	Q9H2G2	SLK	143 kDa	5	5	7	7	8	9	6	6	6	7	4	2	8	6	6	5	6	5
1302	3-ketoacyl-CoA thiolase, peroxisomal OS=Homo sapiens OX=9606 GN=ACAA1 PE=1 SV=2	P09110	ACAA1	44 kDa	11	11	7	8	8	12	5	9	7	6	5	7	7	7	7	5	9	6
1303	Eukaryotic peptide chain release factor GTP-binding subunit ERF3A OS=Homo sapiens OX=9606 GN=GSPT1 PE=1 SV=1	P15170	GSPT1	56 kDa	4	7	10	8	5	5	5	5	2	3	7	8	5	4	5	4	8	4
1304	4-trimethylaminobutyraldehyde dehydrogenase OS=Homo sapiens OX=9606 GN=ALDH9A1 PE=1 SV=3	P49189	ALDH9A1	54 kDa	10	8	10	9	8	8	7	7	7	8	9	8	7	7	8	6	8	8
1305	Cullin-3 OS=Homo sapiens OX=9606 GN=CUL3 PE=1 SV=2	Q13618	CUL3	89 kDa	9	8	5	8	9	8	5	4	6	7	8	5	6	5	7	6	5	6
1306	Selenide, water dikinase 1 OS=Homo sapiens OX=9606 GN=SEPHS1 PE=1 SV=2	P49903	SEPHS1	43 kDa	6	4	10	7	8	9	7	5	10	10	4	4	6	10	7	8	7	3
1307	Zinc finger CCCH-type antiviral protein 1 OS=Homo sapiens OX=9606 GN=ZC3HAV1 PE=1 SV=3	Q7Z2W4	ZC3HAV1	101 kDa	6	5	9	11	10	11	7	8	10	6	2	3	7	7	11	11	4	5
1308	Cold-inducible RNA-binding protein OS=Homo sapiens OX=9606 GN=CIRBP PE=1 SV=1	Q14011	CIRBP	19 kDa	9	9	8	6	7	9	7	7	9	6	10	9	11	8	6	7	3	5
1309	Hippocalcin-like protein 1 OS=Homo sapiens OX=9606 GN=HPCAL1 PE=1 SV=3	P37235	HPCAL1	22 kDa	3	7	7	9	3	7	7	10	4	8	9	6	4	10	7	6	6	8
1310	Ubiquitin-conjugating enzyme E2 D3 OS=Homo sapiens OX=9606 GN=UBE2D3 PE=1 SV=1	P61077 (+1)	UBE2D3	17 kDa	10	9	7	7	8	6	4	6	7	8	7	9	5	7	5	5	7	7
1311	Beta-2-syntrophin OS=Homo sapiens OX=9606 GN=SNTB2 PE=1 SV=1	Q13425	SNTB2	58 kDa	10	8	7	6	7	10	3	7	5	5	8	6	7	8	7	6	4	7
1312	28 kDa heat- and acid-stable phosphoprotein OS=Homo sapiens OX=9606 GN=PDAP1 PE=1 SV=1	Q13442	PDAP1	21 kDa	6	5	6	7	5	7	7	9	8	8	9	8	8	9	7	7	11	8
1313	Serine/threonine-protein phosphatase 2A activator OS=Homo sapiens OX=9606 GN=PTPA PE=1 SV=3	Q15257	PTPA	41 kDa	6	8	7	7	5	4	5	7	9	7	5	6	9	8	8	7	6	5
1314	Mannose-1-phosphate guanyltransferase alpha OS=Homo sapiens OX=9606 GN=GMPPA PE=1 SV=1	Q96IJ6	GMPPA	46 kDa	8	10	7	11	8	10	7	7	6	8	7	6	6	12	8	6	8	7
1315	Septin-10 OS=Homo sapiens OX=9606 GN=SEPT10 PE=1 SV=2	Q9P0V9	2020-09-10	53 kDa	5	6	5	4	7	4	4	4	5	5	4	2	5	10	7	7	5	6
1316	NADH dehydrogenase [ubiquinone] flavoprotein 1, mitochondrial OS=Homo sapiens OX=9606 GN=NDUFV1 PE=1 SV=4	P49821	NDUFV1	51 kDa	8	7	6	6	9	5	7	6	7	6	6	9	8	11	5	8	8	7
1317	Far upstream element-binding protein 3 OS=Homo sapiens OX=9606 GN=FUBP3 PE=1 SV=2	Q96I24	FUBP3	62 kDa	4	3	5	4	6	8	6	5	6	4	6	4	6	8	5	8	4	5
1318	Thioredoxin domain-containing protein 17 OS=Homo sapiens OX=9606 GN=TXNDC17 PE=1 SV=1	Q9BRA2	TXNDC17	14 kDa	11	9	2	8	7	6	3	5	6	8	4	2	8	6	4	5	5	6
1319	Proteasome subunit beta type-3 OS=Homo sapiens OX=9606 GN=PSMB3 PE=1 SV=2	P49720	PSMB3	23 kDa	7	8	11	8	8	11	5	5	6	9	6	9	7	6	6	5	7	5
1320	Protein transport protein Sec16A OS=Homo sapiens OX=9606 GN=SEC16A PE=1 SV=4	O15027	SEC16A	252 kDa	3	1	8	6	10	7	9	5	6	10	1	1	9	9	10	8	2	2
1321	Ras-related protein Rab-6A OS=Homo sapiens OX=9606 GN=RAB6A PE=1 SV=3	P20340	RAB6A	24 kDa	7	10	6	8	7	6	2	5	4	7	8	4	4	3	7	6	5	6
1322	Saccharopine dehydrogenase-like oxidoreductase OS=Homo sapiens OX=9606 GN=SCCPDH PE=1 SV=1	Q8NBX0	SCCPDH	47 kDa	9	8	3	7	7	4	3	6	9	8	8	7	7	10	8	6	10	13
1323	U1 small nuclear ribonucleoprotein A OS=Homo sapiens OX=9606 GN=SNRPA PE=1 SV=3	P09012	SNRPA	31 kDa	1	0	5	6	6	7	8	4	6	6	1	1	8	3	6	4	2	1
1324	Microtubule-associated protein RP/EB family member 2 OS=Homo sapiens OX=9606 GN=MAPRE2 PE=1 SV=1	Q15555	MAPRE2	37 kDa	1	2	2	2	2	3	4	11	6	7	2	2	11	10	5	6	2	0
1325	Acyl-protein thioesterase 1 OS=Homo sapiens OX=9606 GN=LYPLA1 PE=1 SV=1	O75608	LYPLA1	25 kDa	10	7	11	5	7	10	7	4	4	5	7	9	6	3	6	6	7	7
1326	Spermine synthase OS=Homo sapiens OX=9606 GN=SMS PE=1 SV=2	P52788	SMS	41 kDa	11	10	9	8	5	7	7	8	7	6	10	8	8	6	7	4	6	5
1327	Eukaryotic translation initiation factor 4H OS=Homo sapiens OX=9606 GN=EIF4H PE=1 SV=5	Q15056	EIF4H	27 kDa	6	7	5	6	6	9	8	7	7	8	6	7	8	7	6	5	4	5
1328	Dolichyl-diphosphooligosaccharide--protein glycosyltransferase subunit STT3B OS=Homo sapiens OX=9606 GN=STT3B PE=1 SV=1	Q8TCJ2	STT3B	94 kDa	2	4	3	3	3	3	2	2	1	2	3	3	2	2	3	2	3	2
1329	Endothelial protein C receptor OS=Homo sapiens OX=9606 GN=PROCR PE=1 SV=1	Q9UNN8	PROCR	27 kDa	8	8	6	8	4	7	7	6	8	4	10	7	8	7	3	4	7	6
1330	Protein arginine N-methyltransferase 5 OS=Homo sapiens OX=9606 GN=PRMT5 PE=1 SV=4	O14744	PRMT5	73 kDa	3	13	6	2	9	3	6	4	6	6	7	7	9	10	4	5	13	7
1331	Membrane-associated progesterone receptor component 2 OS=Homo sapiens OX=9606 GN=PGRMC2 PE=1 SV=1	O15173	PGRMC2	24 kDa	7	6	8	7	7	10	7	6	8	7	7	8	6	5	7	8	7	8
1332	Centromere/kinetochore protein zw10 homolog OS=Homo sapiens OX=9606 GN=ZW10 PE=1 SV=3	O43264	ZW10	89 kDa	7	7	4	6	7	6	2	7	5	8	5	8	6	7	7	5	9	9
1333	N(G),N(G)-dimethylarginine dimethylaminohydrolase 1 OS=Homo sapiens OX=9606 GN=DDAH1 PE=1 SV=3	O94760	DDAH1	31 kDa	6	11	7	6	5	5	4	9	6	6	6	6	5	7	5	5	5	5
1334	Ras-related protein Rap-2b OS=Homo sapiens OX=9606 GN=RAP2B PE=1 SV=1	P61225	RAP2B	21 kDa	6	5	8	6	9	5	5	7	8	7	7	7	9	10	4	5	9	7
1335	S-methyl-5'-thioadenosine phosphorylase OS=Homo sapiens OX=9606 GN=MTAP PE=1 SV=2	Q13126	MTAP	31 kDa	9	9	9	6	6	11	6	7	6	4	8	8	6	9	4	6	6	7
1336	Prenylcysteine oxidase 1 OS=Homo sapiens OX=9606 GN=PCYOX1 PE=1 SV=3	Q9UHG3	PCYOX1	57 kDa	5	7	7	6	7	7	4	5	6	4	9	6	4	6	8	9	10	12
1337	Signal peptidase complex subunit 2 OS=Homo sapiens OX=9606 GN=SPCS2 PE=1 SV=3	Q15005	SPCS2	25 kDa	7	9	6	9	3	10	7	8	4	5	8	7	7	3	8	7	8	6
1338	Adaptin ear-binding coat-associated protein 2 OS=Homo sapiens OX=9606 GN=NECAP2 PE=1 SV=1	Q9NVZ3	NECAP2	28 kDa	6	5	9	7	8	8	8	8	9	10	6	7	9	6	9	8	6	5
1339	Methionine adenosyltransferase 2 subunit beta OS=Homo sapiens OX=9606 GN=MAT2B PE=1 SV=1	Q9NZL9	MAT2B	38 kDa	9	11	5	4	4	5	8	5	8	8	11	11	8	8	8	6	10	9
1340	Palmitoyl-protein thioesterase 1 OS=Homo sapiens OX=9606 GN=PPT1 PE=1 SV=1	P50897	PPT1	34 kDa	9	7	6	5	9	6	8	5	6	7	6	7	6	8	10	9	12	13
1341	Nuclear pore complex protein Nup214 OS=Homo sapiens OX=9606 GN=NUP214 PE=1 SV=2	P35658	NUP214	214 kDa	2	1	7	3	8	6	7	5	11	10	1	2	8	13	9	8	1	2
1342	Crk-like protein OS=Homo sapiens OX=9606 GN=CRKL PE=1 SV=1	P46109	CRKL	34 kDa	8	5	11	10	9	7	6	6	7	6	4	8	6	7	9	7	11	10
1343	WD repeat-containing protein 61 OS=Homo sapiens OX=9606 GN=WDR61 PE=1 SV=1	Q9GZS3	WDR61	34 kDa	5	8	5	9	7	7	4	5	5	5	6	8	8	11	10	6	12	11
1344	Golgi resident protein GCP60 OS=Homo sapiens OX=9606 GN=ACBD3 PE=1 SV=4	Q9H3P7	ACBD3	61 kDa	4	6	10	6	9	8	9	7	5	8	7	8	5	7	8	6	6	7
1345	Histidine triad nucleotide-binding protein 1 OS=Homo sapiens OX=9606 GN=HINT1 PE=1 SV=2	P49773	HINT1	14 kDa	7	9	5	4	5	7	5	5	7	7	5	6	5	7	11	10	11	9
1346	Protein DEK OS=Homo sapiens OX=9606 GN=DEK PE=1 SV=1	P35659	DEK	43 kDa	6	5	7	8	7	6	7	8	9	9	7	8	7	9	8	7	5	6
1347	Acylpyruvase FAHD1, mitochondrial OS=Homo sapiens OX=9606 GN=FAHD1 PE=1 SV=2	Q6P587	FAHD1	25 kDa	6	7	4	9	4	5	6	9	8	6	6	6	7	8	6	3	7	7
1348	Serine/threonine-protein kinase MRCK beta OS=Homo sapiens OX=9606 GN=CDC42BPB PE=1 SV=2	Q9Y5S2	CDC42BPB	194 kDa	5	6	3	7	6	8	3	5	8	4	3	5	4	6	6	4	6	5
1349	Acylamino-acid-releasing enzyme OS=Homo sapiens OX=9606 GN=APEH PE=1 SV=4	P13798	APEH	81 kDa	7	3	6	1	5	4	4	5	9	7	4	5	6	4	4	7	8	6
1350	Putative RNA-binding protein Luc7-like 1 OS=Homo sapiens OX=9606 GN=LUC7L PE=1 SV=1	Q9NQ29	LUC7L	44 kDa	1	4	3	2	3	1	0	3	2	2	0	5	2	6	6	2	4	3
1351	E3 UFM1-protein ligase 1 OS=Homo sapiens OX=9606 GN=UFL1 PE=1 SV=2	O94874	UFL1	90 kDa	5	6	4	7	8	6	5	7	5	4	4	5	7	9	4	3	4	2
1352	Prostaglandin G/H synthase 1 OS=Homo sapiens OX=9606 GN=PTGS1 PE=1 SV=2	P23219	PTGS1	69 kDa	6	6	8	8	7	7	5	7	7	6	4	5	7	7	7	6	7	8
1353	Replication protein A 70 kDa DNA-binding subunit OS=Homo sapiens OX=9606 GN=RPA1 PE=1 SV=2	P27694	RPA1	68 kDa	5	5	5	3	7	5	6	3	6	3	6	5	4	5	8	8	6	5
1354	Serine/threonine-protein kinase N1 OS=Homo sapiens OX=9606 GN=PKN1 PE=1 SV=2	Q16512	PKN1	104 kDa	7	4	8	6	8	7	6	9	9	8	6	8	11	8	5	7	8	5
1355	pre-rRNA processing protein FTSJ3 OS=Homo sapiens OX=9606 GN=FTSJ3 PE=1 SV=2	Q8IY81	FTSJ3	97 kDa	5	8	5	6	7	6	5	9	5	6	7	8	10	6	6	7	6	6
1356	SRA stem-loop-interacting RNA-binding protein, mitochondrial OS=Homo sapiens OX=9606 GN=SLIRP PE=1 SV=1	Q9GZT3	SLIRP	12 kDa	5	4	4	3	4	4	6	4	9	8	3	3	4	5	4	8	6	8
1357	Cytochrome b-c1 complex subunit Rieske, mitochondrial OS=Homo sapiens OX=9606 GN=UQCRFS1 PE=1 SV=2	P47985	UQCRFS1	30 kDa	5	4	2	1	5	2	4	4	3	5	8	8	8	10	5	3	6	5
1358	Amyloid-like protein 2 OS=Homo sapiens OX=9606 GN=APLP2 PE=1 SV=2	Q06481	APLP2	87 kDa	7	4	7	7	10	8	2	3	8	5	5	6	6	3	4	2	8	9
1359	Glycylpeptide N-tetradecanoyltransferase 2 OS=Homo sapiens OX=9606 GN=NMT2 PE=1 SV=1	O60551	NMT2	57 kDa	2	1	0	1	0	1	1	1	2	3	2	1	1	1	1	0	4	3
1360	Syntaxin-7 OS=Homo sapiens OX=9606 GN=STX7 PE=1 SV=4	O15400	STX7	30 kDa	5	3	8	9	9	7	8	7	4	9	6	6	10	10	8	8	4	5
1361	Nucleolysin TIAR OS=Homo sapiens OX=9606 GN=TIAL1 PE=1 SV=1	Q01085	TIAL1	42 kDa	5	7	6	7	7	5	5	6	7	7	6	6	7	6	7	7	7	9
1362	tRNA (cytosine(34)-C(5))-methyltransferase OS=Homo sapiens OX=9606 GN=NSUN2 PE=1 SV=2	Q08J23	NSUN2	86 kDa	4	7	6	7	6	5	8	7	10	7	6	5	9	8	5	4	6	7
1363	Transcriptional activator protein Pur-beta OS=Homo sapiens OX=9606 GN=PURB PE=1 SV=3	Q96QR8	PURB	33 kDa	6	6	6	7	5	7	6	7	9	6	3	6	7	5	8	5	7	6
1364	Tubulin gamma-1 chain OS=Homo sapiens OX=9606 GN=TUBG1 PE=1 SV=2	P23258	TUBG1	51 kDa	5	5	2	6	10	6	7	5	3	7	6	7	8	5	7	2	9	7
1365	Astrocytic phosphoprotein PEA-15 OS=Homo sapiens OX=9606 GN=PEA15 PE=1 SV=2	Q15121	PEA15	15 kDa	8	6	12	6	10	7	10	6	6	4	8	7	9	6	6	7	10	7
1366	Tax1-binding protein 3 OS=Homo sapiens OX=9606 GN=TAX1BP3 PE=1 SV=2	O14907	TAX1BP3	14 kDa	8	6	5	5	6	8	5	5	7	6	7	8	7	7	6	6	7	5
1367	Guanine nucleotide-binding protein subunit alpha-11 OS=Homo sapiens OX=9606 GN=GNA11 PE=1 SV=2	P29992	GNA11	42 kDa	6	3	5	5	7	3	4	2	6	3	3	4	4	4	5	5	6	6
1368	NADH dehydrogenase [ubiquinone] 1 beta subcomplex subunit 10 OS=Homo sapiens OX=9606 GN=NDUFB10 PE=1 SV=3	O96000	NDUFB10	21 kDa	7	7	6	6	5	8	6	7	6	6	7	8	7	6	5	6	8	10
1369	Platelet-activating factor acetylhydrolase IB subunit beta OS=Homo sapiens OX=9606 GN=PAFAH1B2 PE=1 SV=1	P68402	PAFAH1B2	26 kDa	6	7	6	3	8	6	4	4	7	5	6	5	5	4	5	5	6	4
1370	Diphosphoinositol polyphosphate phosphohydrolase 2 OS=Homo sapiens OX=9606 GN=NUDT4 PE=1 SV=2	Q9NZJ9	NUDT4	20 kDa	4	7	6	7	7	11	5	7	7	7	2	3	5	5	9	7	7	6
1371	MOB-like protein phocein OS=Homo sapiens OX=9606 GN=MOB4 PE=1 SV=1	Q9Y3A3	MOB4	26 kDa	6	6	6	5	8	7	6	7	7	7	7	8	5	8	8	8	7	8
1372	Nuclear ubiquitous casein and cyclin-dependent kinase substrate 1 OS=Homo sapiens OX=9606 GN=NUCKS1 PE=1 SV=1	Q9H1E3	NUCKS1	27 kDa	8	5	7	8	9	7	4	4	7	4	9	6	6	7	7	5	9	10
1373	Prefoldin subunit 2 OS=Homo sapiens OX=9606 GN=PFDN2 PE=1 SV=1	Q9UHV9	PFDN2	17 kDa	5	8	5	6	5	5	7	8	8	7	7	6	8	8	7	7	6	7
1374	Chromobox protein homolog 1 OS=Homo sapiens OX=9606 GN=CBX1 PE=1 SV=1	P83916	CBX1	21 kDa	4	4	3	3	4	2	4	2	2	3	4	4	3	3	3	2	4	6
1375	Homer protein homolog 3 OS=Homo sapiens OX=9606 GN=HOMER3 PE=1 SV=2	Q9NSC5	HOMER3	40 kDa	4	3	7	8	5	9	9	7	7	10	2	0	9	9	10	9	5	2
1376	Acetolactate synthase-like protein OS=Homo sapiens OX=9606 GN=ILVBL PE=1 SV=2	A1L0T0	ILVBL	68 kDa	6	8	7	5	9	5	5	8	9	8	6	10	6	8	7	7	8	9
1377	Serine/threonine-protein kinase OSR1 OS=Homo sapiens OX=9606 GN=OXSR1 PE=1 SV=1	O95747	OXSR1	58 kDa	6	5	5	10	7	7	7	7	6	7	4	3	8	7	8	8	8	6
1378	Adenosine kinase OS=Homo sapiens OX=9606 GN=ADK PE=1 SV=2	P55263	ADK	41 kDa	4	4	4	3	5	3	5	4	4	4	5	7	4	5	7	4	6	8
1379	Probable ATP-dependent RNA helicase DDX46 OS=Homo sapiens OX=9606 GN=DDX46 PE=1 SV=2	Q7L014	DDX46	117 kDa	3	8	4	3	5	4	5	5	9	8	4	6	9	9	9	6	2	6
1380	Hepatocyte growth factor-regulated tyrosine kinase substrate OS=Homo sapiens OX=9606 GN=HGS PE=1 SV=1	O14964	HGS	86 kDa	8	10	6	5	7	9	7	7	8	6	7	8	7	9	5	5	6	5
1381	Protein transport protein Sec24B OS=Homo sapiens OX=9606 GN=SEC24B PE=1 SV=2	O95487	SEC24B	137 kDa	2	2	7	8	8	6	5	7	6	6	4	4	9	8	6	9	8	9
1382	Casein kinase II subunit alpha' OS=Homo sapiens OX=9606 GN=CSNK2A2 PE=1 SV=1	P19784	CSNK2A2	41 kDa	10	5	7	8	10	9	5	7	6	7	5	7	9	7	6	6	7	9
1383	Eukaryotic translation initiation factor 5 OS=Homo sapiens OX=9606 GN=EIF5 PE=1 SV=2	P55010	EIF5	49 kDa	6	8	7	6	7	7	6	4	4	7	4	5	9	6	9	6	5	6
1384	Breast cancer anti-estrogen resistance protein 1 OS=Homo sapiens OX=9606 GN=BCAR1 PE=1 SV=2	P56945	BCAR1	93 kDa	6	5	7	8	7	7	8	9	10	9	4	4	8	5	8	8	5	4
1385	Ras-related protein Rab-32 OS=Homo sapiens OX=9606 GN=RAB32 PE=1 SV=3	Q13637	RAB32	25 kDa	8	8	5	8	5	8	6	8	6	8	5	5	7	6	6	5	10	10
1386	Mitochondrial import inner membrane translocase subunit TIM50 OS=Homo sapiens OX=9606 GN=TIMM50 PE=1 SV=2	Q3ZCQ8	TIMM50	40 kDa	6	6	6	9	6	7	6	8	7	7	6	6	7	7	9	8	8	7
1387	GTP:AMP phosphotransferase AK3, mitochondrial OS=Homo sapiens OX=9606 GN=AK3 PE=1 SV=4	Q9UIJ7	AK3	26 kDa	7	8	5	7	4	6	6	6	5	7	6	6	6	6	7	9	12	8
1388	Double-stranded RNA-binding protein Staufen homolog 1 OS=Homo sapiens OX=9606 GN=STAU1 PE=1 SV=2	O95793	STAU1	63 kDa	6	4	4	6	7	6	4	4	9	7	7	2	6	5	5	7	5	7
1389	RNA-binding protein 25 OS=Homo sapiens OX=9606 GN=RBM25 PE=1 SV=3	P49756	RBM25	100 kDa	1	4	7	5	6	7	5	6	4	6	2	4	6	7	5	8	2	3
1390	Acyl-protein thioesterase 2 OS=Homo sapiens OX=9606 GN=LYPLA2 PE=1 SV=1	O95372	LYPLA2	25 kDa	4	7	6	5	4	4	4	7	7	8	7	6	4	7	7	6	5	10
1391	Glyoxalase domain-containing protein 4 OS=Homo sapiens OX=9606 GN=GLOD4 PE=1 SV=1	Q9HC38	GLOD4	35 kDa	5	7	5	4	5	6	1	3	2	6	5	6	4	6	4	4	7	8
1392	High mobility group protein B2 OS=Homo sapiens OX=9606 GN=HMGB2 PE=1 SV=2	P26583	HMGB2	24 kDa	3	8	2	5	4	3	5	5	5	5	6	6	5	4	6	6	3	4
1393	Protein SON OS=Homo sapiens OX=9606 GN=SON PE=1 SV=4	P18583	SON	264 kDa	2	2	7	10	4	10	8	10	9	14	3	3	12	11	3	6	1	1
1394	Ataxin-2-like protein OS=Homo sapiens OX=9606 GN=ATXN2L PE=1 SV=2	Q8WWM7	ATXN2L	113 kDa	0	0	5	6	10	9	10	8	12	8	1	0	8	9	8	10	1	1
1395	ATP synthase subunit g, mitochondrial OS=Homo sapiens OX=9606 GN=ATP5MG PE=1 SV=3	O75964	ATP5MG	11 kDa	6	6	6	5	8	7	5	7	6	5	5	5	5	4	7	9	6	8
1396	LRP chaperone MESD OS=Homo sapiens OX=9606 GN=MESD PE=1 SV=2	Q14696	MESD	26 kDa	3	3	6	5	6	6	2	3	6	4	3	3	6	4	7	6	9	9
1397	UDP-N-acetylhexosamine pyrophosphorylase OS=Homo sapiens OX=9606 GN=UAP1 PE=1 SV=3	Q16222	UAP1	59 kDa	12	12	4	3	6	3	7	3	5	6	6	5	6	4	4	6	12	12
1398	Gap junction alpha-1 protein OS=Homo sapiens OX=9606 GN=GJA1 PE=1 SV=2	P17302	GJA1	43 kDa	4	4	12	11	11	11	5	9	8	6	6	3	5	7	10	9	4	6
1399	Rabankyrin-5 OS=Homo sapiens OX=9606 GN=ANKFY1 PE=1 SV=2	Q9P2R3	ANKFY1	128 kDa	9	6	7	6	6	5	3	4	6	7	3	7	5	11	7	7	10	5
1400	Sorting nexin-12 OS=Homo sapiens OX=9606 GN=SNX12 PE=1 SV=3	Q9UMY4	SNX12	20 kDa	2	3	3	5	4	3	3	2	2	4	5	6	4	3	3	4	4	3
1401	WASH complex subunit 4 OS=Homo sapiens OX=9606 GN=WASHC4 PE=1 SV=2	Q2M389	WASHC4	136 kDa	9	5	4	4	4	4	5	6	7	9	7	7	8	5	7	6	9	8
1402	Ran-binding protein 3 OS=Homo sapiens OX=9606 GN=RANBP3 PE=1 SV=1	Q9H6Z4	RANBP3	60 kDa	3	4	7	4	8	6	7	8	6	9	3	4	7	8	6	8	3	4
1403	Nucleobindin-1 OS=Homo sapiens OX=9606 GN=NUCB1 PE=1 SV=4	Q02818	NUCB1	54 kDa	3	6	6	7	13	5	5	7	8	6	6	4	8	8	5	5	4	5
1404	S-phase kinase-associated protein 1 OS=Homo sapiens OX=9606 GN=SKP1 PE=1 SV=2	P63208	SKP1	19 kDa	5	6	7	5	8	8	7	6	7	7	5	5	7	6	6	7	6	8
1405	Small nuclear ribonucleoprotein Sm D1 OS=Homo sapiens OX=9606 GN=SNRPD1 PE=1 SV=1	P62314	SNRPD1	13 kDa	7	8	6	7	8	9	5	6	6	7	6	6	8	7	6	5	8	12
1406	Cytoplasmic tyrosine-protein kinase BMX OS=Homo sapiens OX=9606 GN=BMX PE=1 SV=1	P51813	BMX	78 kDa	5	4	3	6	8	9	6	4	9	10	2	2	11	11	10	13	3	3
1407	Lysosomal protective protein OS=Homo sapiens OX=9606 GN=CTSA PE=1 SV=2	P10619	CTSA	54 kDa	9	6	4	6	8	5	4	4	8	9	8	7	8	6	5	5	8	5
1408	Eukaryotic translation initiation factor 1A, X-chromosomal OS=Homo sapiens OX=9606 GN=EIF1AX PE=1 SV=2	P47813	EIF1AX	16 kDa	4	6	4	6	4	5	5	6	5	6	6	4	7	6	4	4	3	5
1409	Peptidyl-tRNA hydrolase 2, mitochondrial OS=Homo sapiens OX=9606 GN=PTRH2 PE=1 SV=1	Q9Y3E5	PTRH2	19 kDa	8	7	9	8	7	7	8	8	6	5	9	10	8	7	6	5	7	6
1410	1-phosphatidylinositol 4,5-bisphosphate phosphodiesterase gamma-1 OS=Homo sapiens OX=9606 GN=PLCG1 PE=1 SV=1	P19174	PLCG1	149 kDa	4	6	6	3	5	5	6	3	3	6	3	5	2	5	5	5	7	6
1411	Adenylosuccinate lyase OS=Homo sapiens OX=9606 GN=ADSL PE=1 SV=2	P30566	ADSL	55 kDa	6	7	7	8	11	9	6	6	5	7	5	9	7	8	8	7	7	8
1412	N-acetylgalactosamine-6-sulfatase OS=Homo sapiens OX=9606 GN=GALNS PE=1 SV=1	P34059	GALNS	58 kDa	6	5	10	7	7	5	4	4	6	8	8	7	5	8	6	6	6	9
1413	C-terminal-binding protein 1 OS=Homo sapiens OX=9606 GN=CTBP1 PE=1 SV=2	Q13363	CTBP1	48 kDa	5	4	4	7	7	5	6	5	11	9	4	4	8	7	9	4	9	6
1414	Choline-phosphate cytidylyltransferase A OS=Homo sapiens OX=9606 GN=PCYT1A PE=1 SV=2	P49585	PCYT1A	42 kDa	8	7	3	4	5	8	8	6	6	4	7	8	8	3	4	8	6	8
1415	Growth factor receptor-bound protein 2 OS=Homo sapiens OX=9606 GN=GRB2 PE=1 SV=1	P62993	GRB2	25 kDa	8	9	6	7	5	7	6	8	6	6	5	6	7	7	4	3	5	7
1416	DNA-directed RNA polymerase II subunit RPB2 OS=Homo sapiens OX=9606 GN=POLR2B PE=1 SV=1	P30876	POLR2B	134 kDa	6	6	9	6	7	6	5	6	5	6	7	6	5	7	5	3	4	6
1417	Protein farnesyltransferase/geranylgeranyltransferase type-1 subunit alpha OS=Homo sapiens OX=9606 GN=FNTA PE=1 SV=1	P49354	FNTA	44 kDa	6	11	4	6	10	6	7	7	5	7	6	6	6	8	6	6	7	5
1418	28S ribosomal protein S29, mitochondrial OS=Homo sapiens OX=9606 GN=DAP3 PE=1 SV=1	P51398	DAP3	46 kDa	7	6	6	6	6	7	6	5	10	5	7	6	5	9	7	4	7	4
1419	Leucine-rich repeat flightless-interacting protein 1 OS=Homo sapiens OX=9606 GN=LRRFIP1 PE=1 SV=2	Q32MZ4	LRRFIP1	89 kDa	4	5	9	7	7	9	8	8	8	8	3	4	10	11	9	6	3	4
1420	Acylglycerol kinase, mitochondrial OS=Homo sapiens OX=9606 GN=AGK PE=1 SV=2	Q53H12	AGK	47 kDa	6	6	4	5	9	10	4	3	7	9	6	4	6	8	7	5	5	8
1421	Protein PRRC1 OS=Homo sapiens OX=9606 GN=PRRC1 PE=1 SV=1	Q96M27	PRRC1	47 kDa	7	6	10	6	9	7	6	8	5	6	4	4	7	7	10	12	5	7
1422	Oligoribonuclease, mitochondrial OS=Homo sapiens OX=9606 GN=REXO2 PE=1 SV=3	Q9Y3B8	REXO2	27 kDa	8	5	5	5	7	6	6	6	6	6	6	6	8	8	6	5	5	5
1423	Cartilage-associated protein OS=Homo sapiens OX=9606 GN=CRTAP PE=1 SV=1	O75718	CRTAP	47 kDa	3	2	3	2	5	4	6	4	4	6	4	7	2	4	6	8	7	5
1424	NADH dehydrogenase [ubiquinone] 1 alpha subcomplex subunit 5 OS=Homo sapiens OX=9606 GN=NDUFA5 PE=1 SV=3	Q16718	NDUFA5	13 kDa	8	2	3	7	11	3	4	9	6	6	5	8	13	14	3	5	11	11
1425	Actin-related protein 10 OS=Homo sapiens OX=9606 GN=ACTR10 PE=1 SV=1	Q9NZ32	ACTR10	46 kDa	9	9	6	5	9	6	6	4	6	8	6	5	6	10	6	4	6	5
10	CD81 antigen OS=Homo sapiens OX=9606 GN=CD81 PE=1 SV=1	P60033	CD81	26 kDa	10	7	9	9	8	10	8	5	6	5	6	8	6	7	4	5	6	5
1426	Inosine triphosphate pyrophosphatase OS=Homo sapiens OX=9606 GN=ITPA PE=1 SV=2	Q9BY32	ITPA	21 kDa	8	7	9	5	7	8	6	4	9	6	5	10	6	7	8	3	12	6
1427	Eukaryotic translation initiation factor 3 subunit J OS=Homo sapiens OX=9606 GN=EIF3J PE=1 SV=2	O75822	EIF3J	29 kDa	5	3	4	7	5	7	6	6	5	9	4	3	5	5	6	3	6	4
1428	Nuclear pore complex protein Nup98-Nup96 OS=Homo sapiens OX=9606 GN=NUP98 PE=1 SV=4	P52948	NUP98	198 kDa	6	4	6	4	6	7	4	6	10	7	5	3	9	7	6	8	3	2
1429	Activated RNA polymerase II transcriptional coactivator p15 OS=Homo sapiens OX=9606 GN=SUB1 PE=1 SV=3	P53999	SUB1	14 kDa	12	8	5	3	7	5	3	4	5	3	4	6	5	4	8	5	11	9
1430	NEDD8-conjugating enzyme Ubc12 OS=Homo sapiens OX=9606 GN=UBE2M PE=1 SV=1	P61081	UBE2M	21 kDa	5	6	4	3	3	4	6	4	3	4	4	6	4	3	1	4	5	5
1431	Phosphatidylinositide phosphatase SAC1 OS=Homo sapiens OX=9606 GN=SACM1L PE=1 SV=2	Q9NTJ5	SACM1L	67 kDa	4	7	6	3	3	4	3	7	7	4	6	4	7	6	4	5	7	5
1432	39S ribosomal protein L4, mitochondrial OS=Homo sapiens OX=9606 GN=MRPL4 PE=1 SV=1	Q9BYD3	MRPL4	35 kDa	8	6	5	7	7	4	5	8	8	4	8	4	5	7	6	9	5	6
1433	Cadherin-5 OS=Homo sapiens OX=9606 GN=CDH5 PE=1 SV=5	P33151	CDH5	88 kDa	5	4	7	8	9	6	6	4	9	10	7	5	9	6	6	7	4	5
1434	Focal adhesion kinase 1 OS=Homo sapiens OX=9606 GN=PTK2 PE=1 SV=2	Q05397	PTK2	119 kDa	3	4	6	6	7	5	7	5	7	10	3	6	9	9	7	6	5	3
1435	Cleavage and polyadenylation specificity factor subunit 6 OS=Homo sapiens OX=9606 GN=CPSF6 PE=1 SV=2	Q16630	CPSF6	59 kDa	4	7	6	8	6	8	7	5	8	7	5	5	8	10	8	9	9	6
1436	Cullin-5 OS=Homo sapiens OX=9606 GN=CUL5 PE=1 SV=4	Q93034	CUL5	91 kDa	6	7	6	5	7	6	4	3	3	6	5	6	6	4	5	5	10	7
1437	NADH-cytochrome b5 reductase 1 OS=Homo sapiens OX=9606 GN=CYB5R1 PE=1 SV=1	Q9UHQ9	CYB5R1	34 kDa	7	4	5	8	6	6	3	6	7	6	5	6	6	9	8	5	11	10
1438	Ubiquitin carboxyl-terminal hydrolase isozyme L5 OS=Homo sapiens OX=9606 GN=UCHL5 PE=1 SV=3	Q9Y5K5	UCHL5	38 kDa	9	7	7	6	7	8	4	4	4	6	7	5	8	5	3	4	4	6
1439	Signal recognition particle 14 kDa protein OS=Homo sapiens OX=9606 GN=SRP14 PE=1 SV=2	P37108	SRP14	15 kDa	2	4	4	7	7	4	9	7	7	9	3	3	9	9	8	7	8	5
1440	Tyrosine-protein phosphatase non-receptor type 12 OS=Homo sapiens OX=9606 GN=PTPN12 PE=1 SV=3	Q05209	PTPN12	88 kDa	2	3	7	6	10	5	6	7	11	6	4	6	9	9	9	7	5	8
1441	NADH dehydrogenase [ubiquinone] iron-sulfur protein 8, mitochondrial OS=Homo sapiens OX=9606 GN=NDUFS8 PE=1 SV=1	O00217	NDUFS8	24 kDa	9	8	4	6	5	5	8	5	5	4	8	8	7	5	4	6	7	5
1442	Pirin OS=Homo sapiens OX=9606 GN=PIR PE=1 SV=1	O00625	PIR	32 kDa	6	5	6	5	7	7	7	6	6	5	4	6	7	6	8	6	5	4
1443	NADH dehydrogenase [ubiquinone] iron-sulfur protein 3, mitochondrial OS=Homo sapiens OX=9606 GN=NDUFS3 PE=1 SV=1	O75489	NDUFS3	30 kDa	8	6	7	6	9	8	7	5	7	6	9	8	7	8	6	6	7	5
1444	Programmed cell death protein 4 OS=Homo sapiens OX=9606 GN=PDCD4 PE=1 SV=2	Q53EL6	PDCD4	52 kDa	8	7	4	7	8	8	6	7	7	6	5	7	7	8	8	5	5	5
1445	7-dehydrocholesterol reductase OS=Homo sapiens OX=9606 GN=DHCR7 PE=1 SV=1	Q9UBM7	DHCR7	54 kDa	5	8	12	10	7	7	7	6	5	6	7	5	6	5	7	6	4	6
1446	Exosome complex exonuclease RRP44 OS=Homo sapiens OX=9606 GN=DIS3 PE=1 SV=2	Q9Y2L1	DIS3	109 kDa	7	3	3	4	7	8	7	8	5	5	6	5	6	11	9	7	6	8
1447	Ras-related protein Rab-8B OS=Homo sapiens OX=9606 GN=RAB8B PE=1 SV=2	Q92930	RAB8B	24 kDa	2	0	0	2	2	1	1	1	2	1	0	0	1	1	3	3	2	3
1448	Uridine 5'-monophosphate synthase OS=Homo sapiens OX=9606 GN=UMPS PE=1 SV=1	P11172	UMPS	52 kDa	4	4	4	5	5	4	3	6	5	7	6	6	3	4	7	9	8	7
1449	Golgi-specific brefeldin A-resistance guanine nucleotide exchange factor 1 OS=Homo sapiens OX=9606 GN=GBF1 PE=1 SV=2	Q92538	GBF1	206 kDa	3	4	7	7	6	7	4	5	6	6	2	5	7	7	4	2	3	5
1450	Sorting nexin-1 OS=Homo sapiens OX=9606 GN=SNX1 PE=1 SV=3	Q13596	SNX1	59 kDa	4	5	6	4	6	7	4	7	5	6	4	5	5	6	3	5	2	2
1451	Phospholipase D3 OS=Homo sapiens OX=9606 GN=PLD3 PE=1 SV=1	Q8IV08	PLD3	55 kDa	6	6	5	4	7	5	4	8	9	9	6	5	4	10	10	9	10	10
1452	Complement decay-accelerating factor OS=Homo sapiens OX=9606 GN=CD55 PE=1 SV=4	P08174	CD55	41 kDa	6	4	7	8	4	9	5	6	5	6	6	5	7	5	6	5	5	5
1453	Multidrug resistance-associated protein 1 OS=Homo sapiens OX=9606 GN=ABCC1 PE=1 SV=3	P33527	ABCC1	172 kDa	5	7	0	1	3	0	3	3	6	4	5	5	8	5	8	9	14	9
1454	Tyrosine-protein phosphatase non-receptor type 1 OS=Homo sapiens OX=9606 GN=PTPN1 PE=1 SV=1	P18031	PTPN1	50 kDa	4	6	4	5	6	6	3	8	8	7	2	4	6	7	5	7	8	8
1455	Nicastrin OS=Homo sapiens OX=9606 GN=NCSTN PE=1 SV=2	Q92542	NCSTN	78 kDa	6	6	5	8	7	6	3	3	5	4	4	4	6	6	3	5	4	3
1456	GrpE protein homolog 1, mitochondrial OS=Homo sapiens OX=9606 GN=GRPEL1 PE=1 SV=2	Q9HAV7	GRPEL1	24 kDa	6	8	7	6	5	4	6	5	6	8	6	7	6	7	7	3	5	4
1457	Gamma-glutamyl hydrolase OS=Homo sapiens OX=9606 GN=GGH PE=1 SV=2	Q92820	GGH	36 kDa	8	11	4	5	5	5	5	5	7	8	9	13	9	7	4	5	10	5
1458	TRIO and F-actin-binding protein OS=Homo sapiens OX=9606 GN=TRIOBP PE=1 SV=3	Q9H2D6	TRIOBP	261 kDa	6	5	6	7	8	8	8	9	8	8	5	6	9	9	7	7	3	4
1459	Nuclear pore complex protein Nup107 OS=Homo sapiens OX=9606 GN=NUP107 PE=1 SV=1	P57740	NUP107	106 kDa	5	7	2	4	6	4	8	6	7	8	9	9	9	8	1	5	7	6
1460	Acetyl-CoA carboxylase 1 OS=Homo sapiens OX=9606 GN=ACACA PE=1 SV=2	Q13085	ACACA	266 kDa	3	1	12	12	11	7	4	6	2	3	2	3	1	3	6	5	4	3
1461	Small nuclear ribonucleoprotein F OS=Homo sapiens OX=9606 GN=SNRPF PE=1 SV=1	P62306	SNRPF	10 kDa	8	6	5	4	4	4	7	5	6	7	7	7	5	5	5	5	7	7
1462	Isovaleryl-CoA dehydrogenase, mitochondrial OS=Homo sapiens OX=9606 GN=IVD PE=1 SV=2	P26440	IVD	47 kDa	8	6	5	6	5	6	5	5	3	8	4	4	5	5	6	6	6	7
1463	Rap1 GTPase-GDP dissociation stimulator 1 OS=Homo sapiens OX=9606 GN=RAP1GDS1 PE=1 SV=3	P52306	RAP1GDS1	66 kDa	5	5	6	5	9	6	5	5	7	6	3	8	3	5	5	4	6	6
1464	Exportin-5 OS=Homo sapiens OX=9606 GN=XPO5 PE=1 SV=1	Q9HAV4	XPO5	136 kDa	7	8	4	7	8	5	6	4	6	6	5	7	7	9	5	5	10	8
1465	ATP-dependent RNA helicase DHX30 OS=Homo sapiens OX=9606 GN=DHX30 PE=1 SV=1	Q7L2E3	DHX30	134 kDa	5	7	4	1	4	4	3	2	8	6	7	5	8	8	7	4	8	5
1466	RNA-binding protein 4 OS=Homo sapiens OX=9606 GN=RBM4 PE=1 SV=1	Q9BWF3	RBM4	40 kDa	5	6	4	7	8	7	10	5	6	9	4	2	10	9	7	9	5	6
1467	Glutamate--cysteine ligase regulatory subunit OS=Homo sapiens OX=9606 GN=GCLM PE=1 SV=1	P48507	GCLM	31 kDa	6	7	6	4	7	3	6	6	8	6	6	6	4	8	8	7	9	8
1468	Heme-binding protein 2 OS=Homo sapiens OX=9606 GN=HEBP2 PE=1 SV=1	Q9Y5Z4	HEBP2	23 kDa	10	5	7	8	8	9	7	3	7	6	6	8	7	7	6	4	9	6
1469	Beta-parvin OS=Homo sapiens OX=9606 GN=PARVB PE=1 SV=1	Q9HBI1	PARVB	42 kDa	5	3	8	4	6	3	3	4	4	4	3	3	5	8	3	2	5	2
1470	Acidic leucine-rich nuclear phosphoprotein 32 family member E OS=Homo sapiens OX=9606 GN=ANP32E PE=1 SV=1	Q9BTT0	ANP32E	31 kDa	5	5	3	2	8	5	6	7	9	8	1	5	7	9	9	10	5	3
1471	GTP-binding protein SAR1a OS=Homo sapiens OX=9606 GN=SAR1A PE=1 SV=1	Q9NR31	SAR1A	22 kDa	5	7	4	5	4	4	5	4	6	6	5	3	6	6	4	7	6	4
1472	Sorting nexin-2 OS=Homo sapiens OX=9606 GN=SNX2 PE=1 SV=2	O60749	SNX2	58 kDa	5	4	4	7	8	8	8	7	8	9	4	7	4	5	8	9	7	4
1473	Programmed cell death protein 6 OS=Homo sapiens OX=9606 GN=PDCD6 PE=1 SV=1	O75340	PDCD6	22 kDa	7	3	3	6	7	6	5	7	5	7	4	5	4	4	5	6	8	7
1474	Deoxynucleoside triphosphate triphosphohydrolase SAMHD1 OS=Homo sapiens OX=9606 GN=SAMHD1 PE=1 SV=2	Q9Y3Z3	SAMHD1	72 kDa	7	6	6	7	6	7	4	8	7	4	3	6	5	5	7	6	3	3
1475	Flap endonuclease 1 OS=Homo sapiens OX=9606 GN=FEN1 PE=1 SV=1	P39748	FEN1	43 kDa	5	4	2	3	8	5	4	5	6	8	2	2	6	6	5	5	5	4
1476	Enhancer of mRNA-decapping protein 4 OS=Homo sapiens OX=9606 GN=EDC4 PE=1 SV=1	Q6P2E9	EDC4	152 kDa	3	3	4	5	7	5	2	7	7	8	1	2	4	9	8	6	4	4
1477	Ras-related protein Rab-3D OS=Homo sapiens OX=9606 GN=RAB3D PE=1 SV=1	O95716	RAB3D	24 kDa	2	2	4	3	5	4	3	3	2	1	1	3	1	2	3	5	3	3
1478	Serine/threonine-protein kinase 24 OS=Homo sapiens OX=9606 GN=STK24 PE=1 SV=1	Q9Y6E0	STK24	49 kDa	3	3	3	3	3	3	4	3	4	7	3	3	3	6	2	5	5	5
1479	Nardilysin OS=Homo sapiens OX=9606 GN=NRDC PE=1 SV=3	O43847	NRDC	132 kDa	9	4	4	6	4	6	1	5	4	5	8	3	10	7	3	7	5	7
1480	SWI/SNF-related matrix-associated actin-dependent regulator of chromatin subfamily A member 5 OS=Homo sapiens OX=9606 GN=SMARCA5 PE=1 SV=1	O60264	SMARCA5	122 kDa	3	4	5	6	7	7	5	7	6	4	8	6	5	6	4	7	1	4
1481	Peptidyl-prolyl cis-trans isomerase FKBP3 OS=Homo sapiens OX=9606 GN=FKBP3 PE=1 SV=1	Q00688	FKBP3	25 kDa	7	8	7	6	5	7	7	10	3	4	6	6	7	6	7	6	6	5
1482	Ubiquitin recognition factor in ER-associated degradation protein 1 OS=Homo sapiens OX=9606 GN=UFD1 PE=1 SV=3	Q92890	UFD1	35 kDa	5	6	5	3	7	5	5	5	3	4	4	4	4	3	5	5	6	5
1483	Heme-binding protein 1 OS=Homo sapiens OX=9606 GN=HEBP1 PE=1 SV=1	Q9NRV9	HEBP1	21 kDa	6	6	4	5	5	4	5	6	7	7	7	7	4	5	6	5	7	9
1484	CD109 antigen OS=Homo sapiens OX=9606 GN=CD109 PE=1 SV=2	Q6YHK3	CD109	162 kDa	4	4	6	4	10	11	3	5	4	6	3	1	5	7	7	6	3	4
1485	Ribosome maturation protein SBDS OS=Homo sapiens OX=9606 GN=SBDS PE=1 SV=4	Q9Y3A5	SBDS	29 kDa	7	7	8	4	5	10	3	5	5	4	4	6	5	4	3	2	4	6
1486	ATP synthase subunit delta, mitochondrial OS=Homo sapiens OX=9606 GN=ATP5F1D PE=1 SV=2	P30049	ATP5F1D	17 kDa	7	8	6	7	8	8	7	7	7	6	7	6	8	7	7	7	6	7
1487	Malectin OS=Homo sapiens OX=9606 GN=MLEC PE=1 SV=1	Q14165	MLEC	32 kDa	4	5	3	5	5	4	4	4	3	5	5	5	3	4	4	4	5	6
1488	Serine/threonine-protein kinase TBK1 OS=Homo sapiens OX=9606 GN=TBK1 PE=1 SV=1	Q9UHD2	TBK1	84 kDa	8	6	8	7	5	7	5	5	6	6	5	6	10	10	5	4	8	7
1489	cAMP-dependent protein kinase catalytic subunit alpha OS=Homo sapiens OX=9606 GN=PRKACA PE=1 SV=2	P17612	PRKACA	41 kDa	5	3	8	8	6	9	7	7	8	7	4	4	5	6	9	10	5	4
1490	Serine palmitoyltransferase 1 OS=Homo sapiens OX=9606 GN=SPTLC1 PE=1 SV=1	O15269	SPTLC1	53 kDa	3	5	4	4	5	5	6	5	4	2	3	1	5	4	5	5	5	6
1491	NADH dehydrogenase [ubiquinone] 1 alpha subcomplex subunit 9, mitochondrial OS=Homo sapiens OX=9606 GN=NDUFA9 PE=1 SV=2	Q16795	NDUFA9	43 kDa	6	6	6	5	5	10	5	6	3	7	6	8	5	5	5	3	5	4
1492	DAZ-associated protein 1 OS=Homo sapiens OX=9606 GN=DAZAP1 PE=1 SV=1	Q96EP5	DAZAP1	43 kDa	5	6	8	8	9	5	6	6	7	8	5	6	7	6	5	5	6	6
1493	Elongin-C OS=Homo sapiens OX=9606 GN=ELOC PE=1 SV=1	Q15369	ELOC	12 kDa	6	7	7	7	9	6	6	7	7	5	7	6	7	7	5	6	6	6
1494	DDRGK domain-containing protein 1 OS=Homo sapiens OX=9606 GN=DDRGK1 PE=1 SV=2	Q96HY6	DDRGK1	36 kDa	7	3	5	7	7	5	7	6	7	5	4	4	8	10	5	7	2	2
1495	Proto-oncogene tyrosine-protein kinase Src OS=Homo sapiens OX=9606 GN=SRC PE=1 SV=3	P12931	SRC	60 kDa	0	2	2	1	2	1	1	4	1	1	0	3	3	1	1	1	1	1
1496	Insulin-degrading enzyme OS=Homo sapiens OX=9606 GN=IDE PE=1 SV=4	P14735	IDE	118 kDa	3	4	4	7	6	8	5	5	7	7	4	3	8	5	5	4	6	5
1497	DNA replication licensing factor MCM2 OS=Homo sapiens OX=9606 GN=MCM2 PE=1 SV=4	P49736	MCM2	102 kDa	5	9	5	6	9	5	5	6	8	6	5	5	8	8	4	5	6	6
1498	Succinate--CoA ligase [ADP/GDP-forming] subunit alpha, mitochondrial OS=Homo sapiens OX=9606 GN=SUCLG1 PE=1 SV=4	P53597	SUCLG1	36 kDa	4	5	3	5	4	4	3	4	3	4	5	8	4	4	5	5	7	7
1499	Actin-like protein 6A OS=Homo sapiens OX=9606 GN=ACTL6A PE=1 SV=1	O96019	ACTL6A	47 kDa	5	4	3	1	8	6	2	5	3	6	4	6	6	8	6	7	6	10
1500	Glucose 1,6-bisphosphate synthase OS=Homo sapiens OX=9606 GN=PGM2L1 PE=1 SV=3	Q6PCE3	PGM2L1	70 kDa	3	5	5	6	6	5	1	4	2	4	4	6	4	3	4	5	6	6
1501	CDK5 regulatory subunit-associated protein 3 OS=Homo sapiens OX=9606 GN=CDK5RAP3 PE=1 SV=2	Q96JB5	CDK5RAP3	57 kDa	5	6	5	5	8	7	5	5	6	5	3	4	6	7	7	5	4	1
1502	FAS-associated factor 2 OS=Homo sapiens OX=9606 GN=FAF2 PE=1 SV=2	Q96CS3	FAF2	53 kDa	3	6	8	6	6	10	6	7	4	4	6	6	6	6	3	3	1	1
1503	39S ribosomal protein L1, mitochondrial OS=Homo sapiens OX=9606 GN=MRPL1 PE=1 SV=2	Q9BYD6	MRPL1	37 kDa	3	3	3	1	7	3	2	4	8	7	4	3	6	9	4	7	7	5
1504	Optineurin OS=Homo sapiens OX=9606 GN=OPTN PE=1 SV=3	Q96CV9	OPTN	66 kDa	5	4	9	8	14	6	6	6	4	4	4	1	7	12	6	6	1	3
1505	Metallothionein-1E OS=Homo sapiens OX=9606 GN=MT1E PE=1 SV=1	P04732	MT1E	6 kDa	3	5	9	7	7	7	7	8	11	9	4	7	5	6	9	6	5	4
1506	40S ribosomal protein S27 OS=Homo sapiens OX=9606 GN=RPS27 PE=1 SV=3	P42677	RPS27	9 kDa	0	1	0	0	1	0	3	0	0	0	1	0	1	0	0	0	0	0
1507	Prosaposin OS=Homo sapiens OX=9606 GN=PSAP PE=1 SV=2	P07602	PSAP	58 kDa	3	4	3	5	4	4	3	2	5	5	3	4	3	3	3	3	5	5
1508	ATP-binding cassette sub-family D member 3 OS=Homo sapiens OX=9606 GN=ABCD3 PE=1 SV=1	P28288	ABCD3	75 kDa	2	3	7	7	5	6	3	2	3	3	2	3	4	4	3	4	3	4
1509	CLIP-associating protein 1 OS=Homo sapiens OX=9606 GN=CLASP1 PE=1 SV=1	Q7Z460	CLASP1	169 kDa	7	5	10	8	7	8	7	8	6	4	3	6	6	4	7	2	5	1
1510	COP9 signalosome complex subunit 5 OS=Homo sapiens OX=9606 GN=COPS5 PE=1 SV=4	Q92905	COPS5	38 kDa	3	6	6	6	8	5	4	5	6	5	3	7	2	6	7	6	7	7
1511	Polyadenylate-binding protein-interacting protein 1 OS=Homo sapiens OX=9606 GN=PAIP1 PE=1 SV=1	Q9H074	PAIP1	54 kDa	8	5	4	6	6	6	7	8	6	6	8	8	8	7	7	7	8	6
1512	SWI/SNF complex subunit SMARCC2 OS=Homo sapiens OX=9606 GN=SMARCC2 PE=1 SV=1	Q8TAQ2	SMARCC2	133 kDa	5	3	3	4	6	9	7	6	7	5	5	2	6	8	3	4	5	3
1513	Aldehyde dehydrogenase family 1 member A3 OS=Homo sapiens OX=9606 GN=ALDH1A3 PE=1 SV=2	P47895	ALDH1A3	56 kDa	2	2	1	2	4	4	2	3	4	5	2	3	3	5	5	3	1	2
1514	Protein transport protein Sec23B OS=Homo sapiens OX=9606 GN=SEC23B PE=1 SV=2	Q15437	SEC23B	86 kDa	1	2	1	1	1	1	0	1	1	2	1	3	0	1	1	1	4	2
1515	Protein FAM49A OS=Homo sapiens OX=9606 GN=FAM49A PE=2 SV=1	Q9H0Q0	FAM49A	37 kDa	4	3	5	8	8	8	5	8	6	9	4	3	6	7	8	9	5	6
1516	Gem-associated protein 5 OS=Homo sapiens OX=9606 GN=GEMIN5 PE=1 SV=3	Q8TEQ6	GEMIN5	169 kDa	5	4	3	5	5	3	6	4	8	6	4	4	8	4	6	4	5	6
1517	Charged multivesicular body protein 4b OS=Homo sapiens OX=9606 GN=CHMP4B PE=1 SV=1	Q9H444	CHMP4B	25 kDa	5	6	7	5	5	4	5	4	6	5	5	5	5	7	5	6	4	6
1518	BolA-like protein 2 OS=Homo sapiens OX=9606 GN=BOLA2 PE=1 SV=1	Q9H3K6	BOLA2	10 kDa	7	5	6	6	6	6	4	5	5	3	5	4	6	5	5	5	6	6
1519	Protein canopy homolog 2 OS=Homo sapiens OX=9606 GN=CNPY2 PE=1 SV=1	Q9Y2B0	CNPY2	21 kDa	7	7	8	9	8	9	4	5	5	6	4	3	9	9	5	4	6	5
1520	Angiopoietin-2 OS=Homo sapiens OX=9606 GN=ANGPT2 PE=1 SV=1	O15123	ANGPT2	57 kDa	2	2	10	13	10	10	5	7	3	4	3	4	3	3	9	6	4	4
1521	Histone deacetylase 2 OS=Homo sapiens OX=9606 GN=HDAC2 PE=1 SV=2	Q92769	HDAC2	55 kDa	5	7	1	2	6	2	3	2	5	6	4	2	3	4	8	6	10	9
1522	THO complex subunit 4 OS=Homo sapiens OX=9606 GN=ALYREF PE=1 SV=3	Q86V81	ALYREF	27 kDa	1	2	8	6	6	8	6	7	7	6	3	4	8	10	10	8	2	3
1523	Protein diaphanous homolog 1 OS=Homo sapiens OX=9606 GN=DIAPH1 PE=1 SV=2	O60610	DIAPH1	141 kDa	6	6	6	5	5	8	3	4	4	4	0	3	7	8	3	2	2	1
1524	Kinesin light chain 2 OS=Homo sapiens OX=9606 GN=KLC2 PE=1 SV=1	Q9H0B6	KLC2	69 kDa	0	1	2	0	2	1	1	2	1	1	2	1	3	1	0	2	1	1
1525	Protein Hook homolog 3 OS=Homo sapiens OX=9606 GN=HOOK3 PE=1 SV=2	Q86VS8	HOOK3	83 kDa	6	5	8	9	11	7	4	4	5	3	6	6	6	11	5	4	3	5
1526	Probable ATP-dependent RNA helicase DDX23 OS=Homo sapiens OX=9606 GN=DDX23 PE=1 SV=3	Q9BUQ8	DDX23	96 kDa	3	5	2	5	4	4	2	7	6	3	3	3	7	6	3	4	7	4
1527	Very-long-chain (3R)-3-hydroxyacyl-CoA dehydratase 3 OS=Homo sapiens OX=9606 GN=HACD3 PE=1 SV=2	Q9P035	HACD3	43 kDa	9	6	5	5	3	5	5	5	5	4	7	6	4	6	3	4	3	4
1528	V-type proton ATPase 116 kDa subunit a isoform 1 OS=Homo sapiens OX=9606 GN=ATP6V0A1 PE=1 SV=3	Q93050	ATP6V0A1	96 kDa	5	5	2	2	5	4	3	7	6	5	5	5	4	6	4	6	9	7
1529	GMP reductase 1 OS=Homo sapiens OX=9606 GN=GMPR PE=1 SV=1	P36959	GMPR	37 kDa	8	9	4	4	5	5	6	4	4	3	7	7	8	5	5	4	6	6
1530	Signal peptidase complex catalytic subunit SEC11A OS=Homo sapiens OX=9606 GN=SEC11A PE=1 SV=1	P67812	SEC11A	21 kDa	6	5	6	6	5	6	5	5	6	6	6	5	6	8	5	6	6	7
1531	Ribosome biogenesis protein BOP1 OS=Homo sapiens OX=9606 GN=BOP1 PE=1 SV=2	Q14137	BOP1	84 kDa	5	7	4	6	3	3	5	5	8	5	6	4	10	6	5	3	7	5
1532	NudC domain-containing protein 1 OS=Homo sapiens OX=9606 GN=NUDCD1 PE=1 SV=2	Q96RS6	NUDCD1	67 kDa	5	4	6	2	6	5	3	3	4	4	6	5	3	6	7	7	8	6
1533	Arylsulfatase A OS=Homo sapiens OX=9606 GN=ARSA PE=1 SV=3	P15289	ARSA	54 kDa	12	10	8	7	9	12	4	4	1	2	7	5	6	4	6	3	7	7
1534	Cell division cycle 5-like protein OS=Homo sapiens OX=9606 GN=CDC5L PE=1 SV=2	Q99459	CDC5L	92 kDa	2	2	11	4	8	10	6	5	8	10	2	2	8	10	5	8	2	1
1535	Ras-related protein R-Ras OS=Homo sapiens OX=9606 GN=RRAS PE=1 SV=1	P10301	RRAS	23 kDa	3	4	4	3	3	3	3	1	3	2	1	1	2	1	4	2	5	4
1536	Phostensin OS=Homo sapiens OX=9606 GN=PPP1R18 PE=1 SV=1	Q6NYC8	PPP1R18	68 kDa	0	0	6	9	8	7	6	8	14	11	0	0	11	10	8	9	0	0
1537	Extended synaptotagmin-2 OS=Homo sapiens OX=9606 GN=ESYT2 PE=1 SV=1	A0FGR8	ESYT2	102 kDa	6	6	9	6	4	8	5	6	6	7	7	3	5	6	4	7	5	5
1538	Serine/threonine-protein phosphatase 6 catalytic subunit OS=Homo sapiens OX=9606 GN=PPP6C PE=1 SV=1	O00743	PPP6C	35 kDa	8	7	4	3	6	6	6	6	6	5	7	7	5	4	5	5	9	4
1539	ATP-binding cassette sub-family F member 2 OS=Homo sapiens OX=9606 GN=ABCF2 PE=1 SV=2	Q9UG63	ABCF2	71 kDa	5	4	6	6	5	8	4	3	5	4	4	4	6	5	4	4	5	5
1540	40S ribosomal protein S28 OS=Homo sapiens OX=9606 GN=RPS28 PE=1 SV=1	P62857	RPS28	8 kDa	7	5	5	5	6	6	5	5	7	5	11	7	4	6	5	6	7	6
1541	Rho GTPase-activating protein 29 OS=Homo sapiens OX=9606 GN=ARHGAP29 PE=1 SV=2	Q52LW3	ARHGAP29	142 kDa	1	2	6	5	7	9	5	7	6	10	2	3	6	11	6	5	4	2
1542	WASH complex subunit 2C OS=Homo sapiens OX=9606 GN=WASHC2C PE=1 SV=4	Q9Y4E1	WASHC2C	145 kDa	0	0	0	1	0	1	1	0	1	1	0	0	1	2	0	0	0	0
1543	Golgin subfamily A member 4 OS=Homo sapiens OX=9606 GN=GOLGA4 PE=1 SV=1	Q13439	GOLGA4	261 kDa	7	4	5	6	4	7	1	5	2	3	4	5	6	7	2	1	8	3
1544	NADH dehydrogenase [ubiquinone] flavoprotein 2, mitochondrial OS=Homo sapiens OX=9606 GN=NDUFV2 PE=1 SV=2	P19404	NDUFV2	27 kDa	6	7	6	5	4	5	5	5	6	7	6	6	5	5	6	7	7	8
1545	NADH dehydrogenase [ubiquinone] 1 alpha subcomplex subunit 13 OS=Homo sapiens OX=9606 GN=NDUFA13 PE=1 SV=3	Q9P0J0	NDUFA13	17 kDa	5	6	4	5	5	6	3	4	7	5	6	6	7	6	6	6	6	7
1546	Succinate--CoA ligase [ADP-forming] subunit beta, mitochondrial OS=Homo sapiens OX=9606 GN=SUCLA2 PE=1 SV=3	Q9P2R7	SUCLA2	50 kDa	5	5	6	6	5	5	9	3	5	4	5	6	5	5	5	4	4	7
1547	Synaptobrevin homolog YKT6 OS=Homo sapiens OX=9606 GN=YKT6 PE=1 SV=1	O15498	YKT6	22 kDa	6	4	5	6	6	6	5	6	5	4	5	5	5	4	5	4	6	7
1548	5'-3' exoribonuclease 2 OS=Homo sapiens OX=9606 GN=XRN2 PE=1 SV=1	Q9H0D6	XRN2	109 kDa	4	8	3	4	7	4	5	3	6	7	6	3	5	9	5	7	4	4
1549	Enhancer of rudimentary homolog OS=Homo sapiens OX=9606 GN=ERH PE=1 SV=1	P84090	ERH	12 kDa	4	5	2	4	5	5	6	4	6	7	5	6	5	5	5	6	5	6
1550	Neuroblastoma-amplified sequence OS=Homo sapiens OX=9606 GN=NBAS PE=1 SV=2	A2RRP1	NBAS	269 kDa	6	6	6	6	6	5	1	1	3	4	4	6	5	5	3	2	3	5
1551	Ras-related protein Rab-13 OS=Homo sapiens OX=9606 GN=RAB13 PE=1 SV=1	P51153	RAB13	23 kDa	4	4	2	2	3	3	3	3	4	3	3	4	4	4	4	2	3	3
1552	AP2-associated protein kinase 1 OS=Homo sapiens OX=9606 GN=AAK1 PE=1 SV=3	Q2M2I8	AAK1	104 kDa	5	1	6	4	6	3	5	6	6	5	5	4	5	7	10	7	1	4
1553	60S ribosomal protein L36 OS=Homo sapiens OX=9606 GN=RPL36 PE=1 SV=3	Q9Y3U8	RPL36	12 kDa	4	4	3	2	4	5	2	4	5	5	6	5	2	5	6	4	4	6
1554	Alpha-N-acetylglucosaminidase OS=Homo sapiens OX=9606 GN=NAGLU PE=1 SV=2	P54802	NAGLU	82 kDa	6	10	1	4	6	7	2	2	4	3	10	11	5	4	6	5	13	8
1555	COP9 signalosome complex subunit 1 OS=Homo sapiens OX=9606 GN=GPS1 PE=1 SV=4	Q13098	GPS1	56 kDa	4	5	4	5	8	5	6	5	7	8	6	4	6	8	5	4	8	7
1556	E3 ubiquitin-protein ligase TRIP12 OS=Homo sapiens OX=9606 GN=TRIP12 PE=1 SV=1	Q14669	TRIP12	220 kDa	7	5	6	5	6	8	6	5	7	5	8	6	4	10	5	6	2	5
1557	Periodic tryptophan protein 2 homolog OS=Homo sapiens OX=9606 GN=PWP2 PE=2 SV=2	Q15269	PWP2	102 kDa	6	6	3	3	4	5	2	4	3	2	3	5	3	5	3	5	6	7
1558	Translin OS=Homo sapiens OX=9606 GN=TSN PE=1 SV=1	Q15631	TSN	26 kDa	8	5	6	5	5	5	4	3	3	3	4	7	4	6	6	6	5	5
1559	Transmembrane protein 214 OS=Homo sapiens OX=9606 GN=TMEM214 PE=1 SV=2	Q6NUQ4	TMEM214	77 kDa	4	3	2	4	4	2	4	6	7	7	3	4	5	5	6	3	4	4
1560	OCIA domain-containing protein 1 OS=Homo sapiens OX=9606 GN=OCIAD1 PE=1 SV=1	Q9NX40	OCIAD1	28 kDa	5	5	6	5	5	5	5	5	5	5	4	4	6	7	5	8	5	3
1561	Brefeldin A-inhibited guanine nucleotide-exchange protein 1 OS=Homo sapiens OX=9606 GN=ARFGEF1 PE=1 SV=2	Q9Y6D6	ARFGEF1	209 kDa	5	6	4	4	9	6	7	5	6	5	4	2	9	4	6	5	5	6
1562	Mitochondrial Rho GTPase 2 OS=Homo sapiens OX=9606 GN=RHOT2 PE=1 SV=2	Q8IXI1	RHOT2	68 kDa	7	5	4	3	5	5	5	5	8	9	4	4	8	8	4	7	6	6
1563	Endothelial cell-selective adhesion molecule OS=Homo sapiens OX=9606 GN=ESAM PE=1 SV=1	Q96AP7	ESAM	41 kDa	4	6	6	10	7	8	6	8	6	6	6	5	7	8	6	5	6	4
1564	KDEL motif-containing protein 2 OS=Homo sapiens OX=9606 GN=KDELC2 PE=1 SV=2	Q7Z4H8	KDELC2	59 kDa	6	8	5	5	4	4	3	2	4	5	6	3	2	6	3	4	6	4
1565	N-acetylgalactosaminyltransferase 7 OS=Homo sapiens OX=9606 GN=GALNT7 PE=1 SV=1	Q86SF2	GALNT7	75 kDa	4	3	6	4	5	5	6	2	5	5	6	4	5	3	4	5	3	3
1566	Rho guanine nucleotide exchange factor 2 OS=Homo sapiens OX=9606 GN=ARHGEF2 PE=1 SV=4	Q92974	ARHGEF2	112 kDa	5	7	5	6	8	3	4	8	6	6	3	3	8	7	5	5	4	2
1567	Myosin light chain 1/3, skeletal muscle isoform OS=Homo sapiens OX=9606 GN=MYL1 PE=2 SV=3	P05976	MYL1	21 kDa	4	9	7	5	6	6	6	8	6	5	4	5	10	5	6	8	6	6
1568	Rho-related GTP-binding protein RhoB OS=Homo sapiens OX=9606 GN=RHOB PE=1 SV=1	P62745	RHOB	22 kDa	3	2	2	1	1	3	0	1	3	2	1	0	4	3	4	0	2	2
1569	Ras-related protein Rab-2B OS=Homo sapiens OX=9606 GN=RAB2B PE=1 SV=1	Q8WUD1	RAB2B	24 kDa	0	1	1	2	2	2	1	2	2	2	1	1	3	0	1	2	1	2
1570	C-Jun-amino-terminal kinase-interacting protein 4 OS=Homo sapiens OX=9606 GN=SPAG9 PE=1 SV=4	O60271	SPAG9	146 kDa	4	5	4	5	6	4	5	4	7	8	6	3	3	6	8	5	6	5
1571	Reticulocalbin-2 OS=Homo sapiens OX=9606 GN=RCN2 PE=1 SV=1	Q14257	RCN2	37 kDa	4	4	10	8	8	6	7	5	5	6	5	5	8	6	7	7	7	4
1572	SEC23-interacting protein OS=Homo sapiens OX=9606 GN=SEC23IP PE=1 SV=1	Q9Y6Y8	SEC23IP	111 kDa	4	3	2	3	5	5	2	4	8	7	6	5	7	4	4	9	4	2
1573	U5 small nuclear ribonucleoprotein 40 kDa protein OS=Homo sapiens OX=9606 GN=SNRNP40 PE=1 SV=1	Q96DI7	SNRNP40	39 kDa	2	4	4	6	6	6	6	6	9	5	4	5	7	8	5	6	3	3
1574	Mycophenolic acid acyl-glucuronide esterase, mitochondrial OS=Homo sapiens OX=9606 GN=ABHD10 PE=1 SV=1	Q9NUJ1	ABHD10	34 kDa	6	7	2	6	8	4	6	7	8	4	7	8	8	6	5	4	6	6
1575	Peroxisomal acyl-coenzyme A oxidase 1 OS=Homo sapiens OX=9606 GN=ACOX1 PE=1 SV=3	Q15067	ACOX1	74 kDa	4	4	8	7	7	9	6	1	6	6	3	6	9	4	5	3	1	3
1576	Kinesin-like protein KIF1C OS=Homo sapiens OX=9606 GN=KIF1C PE=1 SV=3	O43896	KIF1C	123 kDa	3	6	2	5	4	5	4	4	4	6	3	1	1	1	5	4	3	5
1577	Eukaryotic translation initiation factor 4 gamma 3 OS=Homo sapiens OX=9606 GN=EIF4G3 PE=1 SV=2	O43432	EIF4G3	177 kDa	3	1	1	4	4	1	1	3	2	2	2	1	3	5	2	3	2	3
1578	ADP-ribosylation factor 6 OS=Homo sapiens OX=9606 GN=ARF6 PE=1 SV=2	P62330	ARF6	20 kDa	6	7	6	6	4	5	6	6	6	5	5	5	5	6	4	5	4	4
1579	Transcription factor p65 OS=Homo sapiens OX=9606 GN=RELA PE=1 SV=2	Q04206	RELA	60 kDa	6	7	5	7	5	5	4	5	4	7	5	7	5	5	5	3	5	5
1580	Deoxyribose-phosphate aldolase OS=Homo sapiens OX=9606 GN=DERA PE=1 SV=2	Q9Y315	DERA	35 kDa	7	9	7	5	5	6	4	5	6	4	7	7	7	7	3	6	5	5
1581	Ribonucleoside-diphosphate reductase subunit M2 B OS=Homo sapiens OX=9606 GN=RRM2B PE=1 SV=1	Q7LG56	RRM2B	41 kDa	4	5	4	3	5	2	4	5	8	5	9	9	3	4	6	4	7	6
1582	Arf-GAP with SH3 domain, ANK repeat and PH domain-containing protein 2 OS=Homo sapiens OX=9606 GN=ASAP2 PE=1 SV=3	O43150	ASAP2	112 kDa	5	4	6	5	7	8	6	5	7	3	5	3	6	9	4	2	5	3
1583	Collagen alpha-2(IV) chain OS=Homo sapiens OX=9606 GN=COL4A2 PE=1 SV=4	P08572	COL4A2	168 kDa	3	2	6	8	9	7	9	9	6	8	4	2	8	6	9	7	4	4
1584	Na(+)/H(+) exchange regulatory cofactor NHE-RF2 OS=Homo sapiens OX=9606 GN=SLC9A3R2 PE=1 SV=2	Q15599	SLC9A3R2	37 kDa	5	5	6	7	6	7	5	4	6	6	9	8	5	6	2	5	5	6
1585	Caveolae-associated protein 3 OS=Homo sapiens OX=9606 GN=CAVIN3 PE=1 SV=3	Q969G5	CAVIN3	28 kDa	0	3	7	8	5	11	7	8	4	5	1	2	7	7	6	7	2	0
1586	CAAX prenyl protease 1 homolog OS=Homo sapiens OX=9606 GN=ZMPSTE24 PE=1 SV=2	O75844	ZMPSTE24	55 kDa	8	4	6	3	6	5	3	5	5	4	3	4	4	5	6	3	5	5
1587	Cullin-2 OS=Homo sapiens OX=9606 GN=CUL2 PE=1 SV=2	Q13617	CUL2	87 kDa	5	6	3	4	8	4	3	3	6	5	2	3	4	6	8	5	6	6
1588	Neuropathy target esterase OS=Homo sapiens OX=9606 GN=PNPLA6 PE=1 SV=3	Q8IY17	PNPLA6	151 kDa	4	7	4	8	4	4	6	5	3	4	7	6	8	9	5	4	7	3
1589	Spartin OS=Homo sapiens OX=9606 GN=SPART PE=1 SV=1	Q8N0X7	SPART	73 kDa	4	4	5	6	5	5	8	5	9	7	3	4	5	9	7	5	5	4
1590	Rab3 GTPase-activating protein non-catalytic subunit OS=Homo sapiens OX=9606 GN=RAB3GAP2 PE=1 SV=1	Q9H2M9	RAB3GAP2	156 kDa	4	3	3	6	6	4	3	5	5	4	3	5	5	8	5	5	5	7
1591	Angiotensin-converting enzyme OS=Homo sapiens OX=9606 GN=ACE PE=1 SV=1	P12821	ACE	150 kDa	1	2	7	7	14	9	3	4	4	2	5	5	1	2	7	5	3	2
1592	Eukaryotic translation elongation factor 1 epsilon-1 OS=Homo sapiens OX=9606 GN=EEF1E1 PE=1 SV=1	O43324	EEF1E1	20 kDa	7	7	8	6	7	8	4	3	2	6	4	2	6	6	5	3	6	6
1593	Ribose-phosphate pyrophosphokinase 2 OS=Homo sapiens OX=9606 GN=PRPS2 PE=1 SV=2	P11908	PRPS2	35 kDa	1	3	0	1	0	0	1	0	2	1	1	3	2	1	1	2	1	1
1594	Biliverdin reductase A OS=Homo sapiens OX=9606 GN=BLVRA PE=1 SV=2	P53004	BLVRA	33 kDa	7	4	6	5	5	5	3	4	3	2	10	9	2	2	4	4	4	3
1595	BH3-interacting domain death agonist OS=Homo sapiens OX=9606 GN=BID PE=1 SV=1	P55957	BID	22 kDa	5	7	7	6	5	7	6	6	6	6	7	6	7	7	6	4	7	5
1596	Endoplasmic reticulum-Golgi intermediate compartment protein 1 OS=Homo sapiens OX=9606 GN=ERGIC1 PE=1 SV=1	Q969X5	ERGIC1	33 kDa	4	3	4	4	7	6	3	4	2	2	5	5	2	2	4	6	5	6
1597	Rho-associated protein kinase 1 OS=Homo sapiens OX=9606 GN=ROCK1 PE=1 SV=1	Q13464	ROCK1	158 kDa	3	5	3	5	5	5	2	3	4	6	4	1	5	2	7	5	2	3
1598	GRB10-interacting GYF protein 2 OS=Homo sapiens OX=9606 GN=GIGYF2 PE=1 SV=1	Q6Y7W6	GIGYF2	150 kDa	1	2	5	5	7	7	4	8	6	6	3	2	6	9	6	6	3	3
1599	Isochorismatase domain-containing protein 2 OS=Homo sapiens OX=9606 GN=ISOC2 PE=1 SV=1	Q96AB3	ISOC2	22 kDa	6	7	7	5	6	8	8	4	5	6	6	7	4	4	6	4	6	8
1600	NADH dehydrogenase [ubiquinone] iron-sulfur protein 2, mitochondrial OS=Homo sapiens OX=9606 GN=NDUFS2 PE=1 SV=2	O75306	NDUFS2	53 kDa	4	5	5	7	6	5	4	3	8	3	6	6	5	5	4	4	4	7
1601	Metastasis-associated protein MTA2 OS=Homo sapiens OX=9606 GN=MTA2 PE=1 SV=1	O94776	MTA2	75 kDa	4	4	5	5	5	4	5	6	6	4	6	4	6	4	5	4	4	6
1602	Sepiapterin reductase OS=Homo sapiens OX=9606 GN=SPR PE=1 SV=1	P35270	SPR	28 kDa	8	7	6	5	4	6	4	5	6	5	7	7	4	6	6	6	7	7
1603	Serine/arginine-rich splicing factor 6 OS=Homo sapiens OX=9606 GN=SRSF6 PE=1 SV=2	Q13247	SRSF6	40 kDa	4	3	2	2	4	3	3	5	6	5	4	2	6	4	4	4	6	3
1604	Protein FAM98B OS=Homo sapiens OX=9606 GN=FAM98B PE=1 SV=1	Q52LJ0	FAM98B	37 kDa	5	7	5	6	5	6	3	7	6	7	4	5	5	5	10	5	8	6
1605	28S ribosomal protein S31, mitochondrial OS=Homo sapiens OX=9606 GN=MRPS31 PE=1 SV=3	Q92665	MRPS31	45 kDa	4	6	4	4	5	3	6	3	7	5	5	5	5	6	6	4	4	3
1606	HEAT repeat-containing protein 1 OS=Homo sapiens OX=9606 GN=HEATR1 PE=1 SV=3	Q9H583	HEATR1	242 kDa	8	6	5	3	3	6	3	2	4	5	6	5	3	6	2	1	4	5
1607	Elongation factor-like GTPase 1 OS=Homo sapiens OX=9606 GN=EFL1 PE=1 SV=2	Q7Z2Z2	EFL1	125 kDa	2	3	5	4	2	2	6	5	7	7	3	4	7	5	5	3	3	3
1608	Coiled-coil domain-containing protein 22 OS=Homo sapiens OX=9606 GN=CCDC22 PE=1 SV=1	O60826	CCDC22	71 kDa	7	8	4	9	4	6	5	5	7	4	9	8	5	6	5	3	6	6
1609	m7GpppX diphosphatase OS=Homo sapiens OX=9606 GN=DCPS PE=1 SV=2	Q96C86	DCPS	39 kDa	4	5	3	5	5	3	5	5	5	7	7	7	7	4	6	4	6	5
1610	Transducin beta-like protein 3 OS=Homo sapiens OX=9606 GN=TBL3 PE=1 SV=2	Q12788	TBL3	89 kDa	9	8	6	4	5	7	5	5	7	5	4	4	5	5	8	1	7	4
1611	U6 snRNA-associated Sm-like protein LSm4 OS=Homo sapiens OX=9606 GN=LSM4 PE=1 SV=1	Q9Y4Z0	LSM4	15 kDa	3	3	2	2	5	5	4	3	3	4	2	2	5	2	2	4	3	7
1612	Tyrosine-protein phosphatase non-receptor type 23 OS=Homo sapiens OX=9606 GN=PTPN23 PE=1 SV=1	Q9H3S7	PTPN23	179 kDa	6	7	5	3	2	2	4	3	5	5	3	6	5	4	4	2	4	5
1613	Erlin-1 OS=Homo sapiens OX=9606 GN=ERLIN1 PE=1 SV=1	O75477	ERLIN1	39 kDa	4	6	5	5	3	4	4	4	4	4	4	5	3	4	3	3	3	4
1614	Serine/threonine-protein phosphatase 4 regulatory subunit 1 OS=Homo sapiens OX=9606 GN=PPP4R1 PE=1 SV=1	Q8TF05	PPP4R1	107 kDa	4	5	2	3	7	3	3	3	3	7	3	1	6	9	6	6	9	4
1615	Splicing factor 3A subunit 3 OS=Homo sapiens OX=9606 GN=SF3A3 PE=1 SV=1	Q12874	SF3A3	59 kDa	3	2	3	2	7	4	3	3	5	5	6	5	6	7	7	5	6	7
1616	Calcium/calmodulin-dependent protein kinase type II subunit delta OS=Homo sapiens OX=9606 GN=CAMK2D PE=1 SV=3	Q13557	CAMK2D	56 kDa	5	5	4	5	7	4	5	5	3	5	6	7	4	5	5	7	5	5
1617	Breakpoint cluster region protein OS=Homo sapiens OX=9606 GN=BCR PE=1 SV=2	P11274	BCR	143 kDa	3	4	10	7	4	6	3	4	3	4	3	3	6	4	5	3	4	2
1618	Vacuolar protein sorting-associated protein 33A OS=Homo sapiens OX=9606 GN=VPS33A PE=1 SV=1	Q96AX1	VPS33A	68 kDa	5	5	2	2	6	3	4	5	6	4	5	7	5	7	6	7	6	7
1619	Epidermal growth factor receptor substrate 15-like 1 OS=Homo sapiens OX=9606 GN=EPS15L1 PE=1 SV=1	Q9UBC2	EPS15L1	94 kDa	4	3	6	6	8	7	5	6	3	4	1	3	6	5	5	4	4	3
1620	PRKC apoptosis WT1 regulator protein OS=Homo sapiens OX=9606 GN=PAWR PE=1 SV=1	Q96IZ0	PAWR	37 kDa	1	1	6	4	7	6	9	7	7	4	1	1	11	7	5	7	2	2
1621	DBIRD complex subunit ZNF326 OS=Homo sapiens OX=9606 GN=ZNF326 PE=1 SV=2	Q5BKZ1	ZNF326	66 kDa	0	2	8	5	9	10	5	5	8	7	0	1	8	11	7	9	2	1
1622	Serine/threonine-protein phosphatase 2B catalytic subunit alpha isoform OS=Homo sapiens OX=9606 GN=PPP3CA PE=1 SV=1	Q08209	PPP3CA	59 kDa	4	6	5	5	4	7	4	3	5	6	3	6	4	4	6	4	3	4
1623	WASH complex subunit 5 OS=Homo sapiens OX=9606 GN=WASHC5 PE=1 SV=1	Q12768	WASHC5	134 kDa	4	4	2	3	3	3	5	3	3	3	4	6	7	9	5	2	5	8
1624	COP9 signalosome complex subunit 6 OS=Homo sapiens OX=9606 GN=COPS6 PE=1 SV=1	Q7L5N1	COPS6	36 kDa	4	3	5	5	6	4	4	4	4	2	5	5	3	5	6	4	5	4
1625	Serine/arginine-rich splicing factor 2 OS=Homo sapiens OX=9606 GN=SRSF2 PE=1 SV=4	Q01130	SRSF2	25 kDa	5	4	4	4	5	4	4	4	7	5	5	4	4	4	6	5	5	4
1626	NADH dehydrogenase [ubiquinone] 1 alpha subcomplex subunit 12 OS=Homo sapiens OX=9606 GN=NDUFA12 PE=1 SV=1	Q9UI09	NDUFA12	17 kDa	3	5	5	3	4	6	3	4	5	5	5	6	6	5	4	4	4	4
1627	E3 ubiquitin-protein ligase TRIM47 OS=Homo sapiens OX=9606 GN=TRIM47 PE=1 SV=2	Q96LD4	TRIM47	70 kDa	4	5	6	5	6	5	5	5	6	4	2	4	5	3	4	2	5	4
1628	Chloride intracellular channel protein 2 OS=Homo sapiens OX=9606 GN=CLIC2 PE=1 SV=3	O15247	CLIC2	28 kDa	4	4	4	4	4	4	3	2	3	3	1	2	3	5	1	3	4	2
1629	Protein transport protein Sec24A OS=Homo sapiens OX=9606 GN=SEC24A PE=1 SV=2	O95486	SEC24A	120 kDa	6	8	4	5	4	3	3	5	4	4	3	4	6	6	3	6	8	9
1630	Clusterin OS=Homo sapiens OX=9606 GN=CLU PE=1 SV=1	P10909	CLU	52 kDa	4	3	7	8	6	5	6	5	8	8	4	3	5	7	6	7	3	3
1631	Nucleoredoxin OS=Homo sapiens OX=9606 GN=NXN PE=1 SV=2	Q6DKJ4	NXN	48 kDa	7	8	4	3	6	4	3	6	6	6	4	3	7	4	7	2	4	4
1632	ADP-ribosylation factor GTPase-activating protein 1 OS=Homo sapiens OX=9606 GN=ARFGAP1 PE=1 SV=2	Q8N6T3	ARFGAP1	45 kDa	5	4	5	8	10	5	6	7	7	8	2	3	5	10	4	5	3	3
1633	RNA 3'-terminal phosphate cyclase OS=Homo sapiens OX=9606 GN=RTCA PE=1 SV=1	O00442	RTCA	39 kDa	7	7	9	6	7	9	1	2	4	4	4	2	7	7	4	5	3	2
1634	U6 snRNA-associated Sm-like protein LSm2 OS=Homo sapiens OX=9606 GN=LSM2 PE=1 SV=1	Q9Y333	LSM2	11 kDa	7	7	6	4	5	5	2	4	4	3	4	4	6	7	4	6	6	2
1635	Pyrroline-5-carboxylate reductase 1, mitochondrial OS=Homo sapiens OX=9606 GN=PYCR1 PE=1 SV=2	P32322	PYCR1	33 kDa	8	8	6	6	4	3	5	3	6	5	8	5	5	4	5	4	10	6
1636	Nucleolysin TIA-1 isoform p40 OS=Homo sapiens OX=9606 GN=TIA1 PE=1 SV=3	P31483	TIA1	43 kDa	2	5	2	1	2	1	1	0	2	3	1	2	3	4	1	1	5	1
1637	Kinesin-like protein KIF2A OS=Homo sapiens OX=9606 GN=KIF2A PE=1 SV=3	O00139	KIF2A	80 kDa	1	2	5	2	7	6	6	3	5	4	1	2	5	4	6	5	5	3
1638	Hedgehog-interacting protein OS=Homo sapiens OX=9606 GN=HHIP PE=1 SV=3	Q96QV1	HHIP	79 kDa	4	5	5	5	4	3	4	3	6	5	3	4	3	4	4	3	3	2
1639	Omega-amidase NIT2 OS=Homo sapiens OX=9606 GN=NIT2 PE=1 SV=1	Q9NQR4	NIT2	31 kDa	5	6	5	4	7	5	3	4	3	2	5	7	3	2	9	3	7	5
1640	NADH dehydrogenase [ubiquinone] 1 beta subcomplex subunit 9 OS=Homo sapiens OX=9606 GN=NDUFB9 PE=1 SV=3	Q9Y6M9	NDUFB9	22 kDa	6	7	3	3	4	4	4	2	4	6	4	4	4	5	5	5	5	7
1641	Syntaxin-binding protein 3 OS=Homo sapiens OX=9606 GN=STXBP3 PE=1 SV=2	O00186	STXBP3	68 kDa	3	7	2	3	4	1	3	3	9	7	7	4	5	9	3	3	8	7
1642	UV excision repair protein RAD23 homolog A OS=Homo sapiens OX=9606 GN=RAD23A PE=1 SV=1	P54725	RAD23A	40 kDa	5	2	6	5	5	5	4	2	5	3	1	2	6	10	2	5	5	4
1643	Jupiter microtubule associated homolog 1 OS=Homo sapiens OX=9606 GN=JPT1 PE=1 SV=3	Q9UK76	JPT1	16 kDa	3	3	8	10	4	7	8	7	6	8	2	2	8	7	7	8	3	0
1644	Deoxyuridine 5'-triphosphate nucleotidohydrolase, mitochondrial OS=Homo sapiens OX=9606 GN=DUT PE=1 SV=4	P33316	DUT	27 kDa	6	5	4	4	4	5	6	6	2	7	5	5	6	6	5	5	6	4
1645	GTP-binding protein SAR1b OS=Homo sapiens OX=9606 GN=SAR1B PE=1 SV=1	Q9Y6B6	SAR1B	22 kDa	2	5	3	4	4	5	4	5	3	4	6	5	5	5	6	5	7	5
1646	Clathrin interactor 1 OS=Homo sapiens OX=9606 GN=CLINT1 PE=1 SV=1	Q14677	CLINT1	68 kDa	5	6	6	7	4	6	5	7	7	6	5	4	6	5	7	7	3	4
1647	Sorting nexin-9 OS=Homo sapiens OX=9606 GN=SNX9 PE=1 SV=1	Q9Y5X1	SNX9	67 kDa	5	5	7	6	7	6	4	8	8	7	5	4	7	4	4	4	3	3
1648	Pyridoxal kinase OS=Homo sapiens OX=9606 GN=PDXK PE=1 SV=1	O00764	PDXK	35 kDa	8	7	6	5	5	5	6	4	4	5	6	6	6	8	3	3	4	4
1649	Phospholipid hydroperoxide glutathione peroxidase OS=Homo sapiens OX=9606 GN=GPX4 PE=1 SV=3	P36969	GPX4	22 kDa	5	5	0	1	1	1	3	3	4	4	6	5	4	5	6	4	6	4
1650	Torsin-1A-interacting protein 2 OS=Homo sapiens OX=9606 GN=TOR1AIP2 PE=1 SV=1	Q8NFQ8	TOR1AIP2	51 kDa	3	3	6	5	7	3	5	3	6	6	2	6	2	6	3	3	4	3
1651	Coatomer subunit zeta-1 OS=Homo sapiens OX=9606 GN=COPZ1 PE=1 SV=1	P61923	COPZ1	20 kDa	3	3	8	7	8	8	8	7	6	6	3	4	7	7	6	6	3	3
1652	Peroxisomal membrane protein PEX14 OS=Homo sapiens OX=9606 GN=PEX14 PE=1 SV=1	O75381	PEX14	41 kDa	3	1	3	1	4	5	5	6	5	6	1	6	4	7	5	9	3	5
1653	Fatty aldehyde dehydrogenase OS=Homo sapiens OX=9606 GN=ALDH3A2 PE=1 SV=1	P51648	ALDH3A2	55 kDa	9	7	6	6	3	5	5	5	5	4	4	6	5	5	4	3	6	6
1654	Carnitine O-palmitoyltransferase 2, mitochondrial OS=Homo sapiens OX=9606 GN=CPT2 PE=1 SV=2	P23786	CPT2	74 kDa	4	2	4	6	4	3	6	4	5	4	4	5	3	6	7	4	6	2
1655	V-type proton ATPase subunit E 1 OS=Homo sapiens OX=9606 GN=ATP6V1E1 PE=1 SV=1	P36543	ATP6V1E1	26 kDa	6	7	6	5	5	7	4	3	4	5	5	7	5	6	5	5	7	6
1656	Receptor expression-enhancing protein 5 OS=Homo sapiens OX=9606 GN=REEP5 PE=1 SV=3	Q00765	REEP5	21 kDa	3	3	4	6	3	6	4	3	5	4	2	3	3	4	2	3	2	1
1657	Structural maintenance of chromosomes protein 1A OS=Homo sapiens OX=9606 GN=SMC1A PE=1 SV=2	Q14683	SMC1A	143 kDa	4	3	2	3	6	6	4	3	6	7	5	3	6	6	5	3	5	5
1658	Transcriptional regulator ERG OS=Homo sapiens OX=9606 GN=ERG PE=1 SV=2	P11308	ERG	55 kDa	2	0	3	4	7	5	5	7	7	8	1	0	8	5	11	7	2	3
1659	L-xylulose reductase OS=Homo sapiens OX=9606 GN=DCXR PE=1 SV=2	Q7Z4W1	DCXR	26 kDa	3	5	5	7	5	6	3	4	5	5	4	4	3	4	5	5	6	5
1660	Protein NDRG1 OS=Homo sapiens OX=9606 GN=NDRG1 PE=1 SV=1	Q92597	NDRG1	43 kDa	7	8	6	5	9	3	7	3	3	4	5	7	5	4	6	3	6	6
1661	39S ribosomal protein L38, mitochondrial OS=Homo sapiens OX=9606 GN=MRPL38 PE=1 SV=2	Q96DV4	MRPL38	45 kDa	7	6	5	4	4	4	6	6	5	7	5	6	4	5	3	3	4	2
1662	Ribose-phosphate pyrophosphokinase 1 OS=Homo sapiens OX=9606 GN=PRPS1 PE=1 SV=2	P60891	PRPS1	35 kDa	2	3	3	5	5	1	4	4	4	3	4	2	6	5	4	3	5	4
1663	Aldehyde dehydrogenase family 16 member A1 OS=Homo sapiens OX=9606 GN=ALDH16A1 PE=1 SV=2	Q8IZ83	ALDH16A1	85 kDa	6	6	5	4	5	5	4	4	4	6	3	5	8	6	6	7	7	8
1664	Cytochrome c oxidase subunit 5B, mitochondrial OS=Homo sapiens OX=9606 GN=COX5B PE=1 SV=2	P10606	COX5B	14 kDa	3	2	2	3	3	3	2	2	3	3	3	5	3	5	5	3	3	4
1665	Volume-regulated anion channel subunit LRRC8A OS=Homo sapiens OX=9606 GN=LRRC8A PE=1 SV=1	Q8IWT6	LRRC8A	94 kDa	3	3	3	5	5	4	1	5	6	4	3	5	4	6	2	3	3	5
1666	Myeloid-associated differentiation marker OS=Homo sapiens OX=9606 GN=MYADM PE=1 SV=2	Q96S97	MYADM	35 kDa	1	3	1	6	3	2	3	3	4	4	2	3	2	4	4	4	4	4
1667	Beta-2-microglobulin OS=Homo sapiens OX=9606 GN=B2M PE=1 SV=1	P61769	B2M	14 kDa	6	5	5	7	7	6	3	2	6	5	1	3	3	5	6	4	4	4
1668	Ras GTPase-activating protein-binding protein 2 OS=Homo sapiens OX=9606 GN=G3BP2 PE=1 SV=2	Q9UN86	G3BP2	54 kDa	2	0	6	6	5	4	4	9	5	6	2	2	6	7	7	6	3	4
1669	Ras-related protein Rap-2c OS=Homo sapiens OX=9606 GN=RAP2C PE=1 SV=1	Q9Y3L5	RAP2C	21 kDa	1	0	0	1	1	1	0	0	1	1	0	0	1	2	1	0	1	2
1670	Probable glutathione peroxidase 8 OS=Homo sapiens OX=9606 GN=GPX8 PE=1 SV=2	Q8TED1	GPX8	24 kDa	3	2	3	3	2	3	4	3	6	4	4	3	4	5	1	1	3	3
1671	Signal peptidase complex subunit 3 OS=Homo sapiens OX=9606 GN=SPCS3 PE=1 SV=1	P61009	SPCS3	20 kDa	7	5	7	4	5	5	4	4	4	6	6	4	7	4	5	5	4	4
1672	3'(2'),5'-bisphosphate nucleotidase 1 OS=Homo sapiens OX=9606 GN=BPNT1 PE=1 SV=1	O95861	BPNT1	33 kDa	7	5	5	4	5	5	8	5	6	6	5	6	7	4	5	5	4	4
1673	Myc box-dependent-interacting protein 1 OS=Homo sapiens OX=9606 GN=BIN1 PE=1 SV=1	O00499	BIN1	65 kDa	5	4	6	4	5	5	2	3	4	4	4	6	2	2	4	5	6	6
1674	Guanine nucleotide-binding protein G(I)/G(S)/G(O) subunit gamma-12 OS=Homo sapiens OX=9606 GN=GNG12 PE=1 SV=3	Q9UBI6	GNG12	8 kDa	4	6	3	3	3	3	3	4	5	4	4	4	4	5	3	3	4	6
1675	Protein furry homolog-like OS=Homo sapiens OX=9606 GN=FRYL PE=1 SV=2	O94915	FRYL	340 kDa	1	1	2	4	6	3	1	4	2	5	3	2	2	6	7	6	3	3
1676	Peptidyl-prolyl cis-trans isomerase FKBP8 OS=Homo sapiens OX=9606 GN=FKBP8 PE=1 SV=2	Q14318	FKBP8	45 kDa	1	3	4	4	4	3	9	7	8	8	3	2	7	8	7	9	4	3
1677	Pyrroline-5-carboxylate reductase 2 OS=Homo sapiens OX=9606 GN=PYCR2 PE=1 SV=1	Q96C36	PYCR2	34 kDa	4	6	1	3	5	2	7	3	4	5	4	4	5	3	5	3	7	5
1678	DNA repair protein RAD50 OS=Homo sapiens OX=9606 GN=RAD50 PE=1 SV=1	Q92878	RAD50	154 kDa	6	4	9	4	8	6	2	1	2	2	3	3	7	9	2	2	4	4
1679	Mitochondrial import receptor subunit TOM34 OS=Homo sapiens OX=9606 GN=TOMM34 PE=1 SV=2	Q15785	TOMM34	35 kDa	6	6	6	5	4	6	2	4	5	1	4	6	3	2	6	5	6	1
1680	NADH dehydrogenase [ubiquinone] 1 beta subcomplex subunit 11, mitochondrial OS=Homo sapiens OX=9606 GN=NDUFB11 PE=1 SV=1	Q9NX14	NDUFB11	17 kDa	4	6	5	5	5	4	5	7	4	4	3	5	5	4	4	4	6	3
1681	Armadillo repeat protein deleted in velo-cardio-facial syndrome OS=Homo sapiens OX=9606 GN=ARVCF PE=1 SV=1	O00192	ARVCF	105 kDa	3	4	8	5	8	5	4	6	6	5	1	1	10	11	4	4	0	0
1682	Histone deacetylase 1 OS=Homo sapiens OX=9606 GN=HDAC1 PE=1 SV=1	Q13547	HDAC1	55 kDa	3	4	0	3	0	1	0	2	1	1	4	1	1	2	2	2	3	5
1683	Armadillo repeat-containing X-linked protein 3 OS=Homo sapiens OX=9606 GN=ARMCX3 PE=1 SV=1	Q9UH62	ARMCX3	43 kDa	5	3	3	5	4	3	3	3	7	4	2	5	4	6	3	7	7	7
1684	Polypeptide N-acetylgalactosaminyltransferase 2 OS=Homo sapiens OX=9606 GN=GALNT2 PE=1 SV=1	Q10471	GALNT2	65 kDa	5	4	3	4	5	3	1	5	6	3	3	1	2	5	5	5	5	5
1685	Glutathione synthetase OS=Homo sapiens OX=9606 GN=GSS PE=1 SV=1	P48637	GSS	52 kDa	5	3	2	4	4	2	2	4	2	2	3	2	2	3	7	4	5	7
1686	GTP-binding protein Rheb OS=Homo sapiens OX=9606 GN=RHEB PE=1 SV=1	Q15382	RHEB	20 kDa	0	1	3	3	2	4	2	3	3	3	2	1	3	3	1	3	3	1
1687	Surfeit locus protein 4 OS=Homo sapiens OX=9606 GN=SURF4 PE=1 SV=3	O15260	SURF4	30 kDa	5	4	7	6	5	7	7	6	6	4	4	6	6	4	4	4	4	5
1688	Bifunctional 3'-phosphoadenosine 5'-phosphosulfate synthase 2 OS=Homo sapiens OX=9606 GN=PAPSS2 PE=1 SV=2	O95340	PAPSS2	70 kDa	1	1	3	6	11	1	0	4	4	1	2	0	1	4	4	6	4	6
1689	Transforming growth factor beta-1-induced transcript 1 protein OS=Homo sapiens OX=9606 GN=TGFB1I1 PE=1 SV=2	O43294	TGFB1I1	50 kDa	2	2	8	8	8	6	3	4	7	9	0	0	9	11	9	9	1	1
1690	Keratin, type II cuticular Hb4 OS=Homo sapiens OX=9606 GN=KRT84 PE=2 SV=2	Q9NSB2	KRT84	65 kDa	2	0	0	0	0	0	0	0	0	0	0	0	0	0	0	0	0	0
1691	Exocyst complex component 7 OS=Homo sapiens OX=9606 GN=EXOC7 PE=1 SV=3	Q9UPT5	EXOC7	83 kDa	4	4	8	6	4	6	5	3	6	2	1	5	5	4	3	3	3	3
1692	Nucleolar GTP-binding protein 1 OS=Homo sapiens OX=9606 GN=GTPBP4 PE=1 SV=3	Q9BZE4	GTPBP4	74 kDa	5	7	3	3	2	3	4	3	6	6	4	3	9	7	5	4	4	4
1693	ATP-dependent Clp protease proteolytic subunit, mitochondrial OS=Homo sapiens OX=9606 GN=CLPP PE=1 SV=1	Q16740	CLPP	30 kDa	7	5	6	5	6	3	6	6	5	7	3	6	4	5	5	5	3	3
1694	Lipase maturation factor 2 OS=Homo sapiens OX=9606 GN=LMF2 PE=1 SV=2	Q9BU23	LMF2	80 kDa	4	2	5	5	4	5	4	4	5	6	6	3	5	4	5	6	6	3
1695	Farnesyl pyrophosphate synthase OS=Homo sapiens OX=9606 GN=FDPS PE=1 SV=4	P14324	FDPS	48 kDa	2	3	6	5	5	7	3	3	5	3	1	1	3	2	7	5	5	3
1696	Glycogen [starch] synthase, muscle OS=Homo sapiens OX=9606 GN=GYS1 PE=1 SV=2	P13807	GYS1	84 kDa	7	5	4	3	3	6	1	4	3	3	5	8	5	3	1	3	5	3
1697	RNA-binding protein 39 OS=Homo sapiens OX=9606 GN=RBM39 PE=1 SV=2	Q14498	RBM39	59 kDa	3	3	6	4	5	5	4	7	6	6	3	5	6	6	5	6	3	4
1698	RRP12-like protein OS=Homo sapiens OX=9606 GN=RRP12 PE=1 SV=2	Q5JTH9	RRP12	144 kDa	4	3	5	3	5	3	1	3	7	5	2	0	8	6	2	5	5	5
1699	Protein NipSnap homolog 3A OS=Homo sapiens OX=9606 GN=NIPSNAP3A PE=1 SV=2	Q9UFN0	NIPSNAP3A	28 kDa	2	4	7	2	3	2	6	6	3	5	3	3	5	3	6	5	7	5
1700	Protein argonaute-2 OS=Homo sapiens OX=9606 GN=AGO2 PE=1 SV=3	Q9UKV8	AGO2	97 kDa	4	5	2	3	4	2	3	3	1	2	5	5	3	3	2	1	6	6
1701	Prostaglandin E synthase 2 OS=Homo sapiens OX=9606 GN=PTGES2 PE=1 SV=1	Q9H7Z7	PTGES2	42 kDa	7	6	4	5	4	2	5	4	7	5	2	2	4	6	6	6	9	5
1702	Metastasis-associated protein MTA1 OS=Homo sapiens OX=9606 GN=MTA1 PE=1 SV=2	Q13330	MTA1	81 kDa	3	2	3	3	5	5	6	5	6	7	4	3	3	6	4	7	2	2
1703	Rab GTPase-activating protein 1 OS=Homo sapiens OX=9606 GN=RABGAP1 PE=1 SV=3	Q9Y3P9	RABGAP1	122 kDa	3	6	2	4	3	2	4	5	4	2	2	2	4	3	6	7	4	2
1704	SH3 and PX domain-containing protein 2B OS=Homo sapiens OX=9606 GN=SH3PXD2B PE=1 SV=3	A1X283	SH3PXD2B	102 kDa	0	1	1	3	6	3	2	2	7	7	6	2	4	7	9	6	4	6
1705	Serine/threonine-protein kinase N2 OS=Homo sapiens OX=9606 GN=PKN2 PE=1 SV=1	Q16513	PKN2	112 kDa	2	2	6	6	6	7	5	2	5	7	4	5	5	5	4	3	4	3
1706	Tyrosine--tRNA ligase, mitochondrial OS=Homo sapiens OX=9606 GN=YARS2 PE=1 SV=2	Q9Y2Z4	YARS2	53 kDa	4	2	4	4	5	5	4	3	6	5	6	3	3	4	7	5	7	5
1707	Branched-chain-amino-acid aminotransferase, mitochondrial OS=Homo sapiens OX=9606 GN=BCAT2 PE=1 SV=2	O15382	BCAT2	44 kDa	4	3	8	5	8	3	3	3	2	3	3	4	3	4	6	5	5	4
1708	Cell cycle control protein 50A OS=Homo sapiens OX=9606 GN=TMEM30A PE=1 SV=1	Q9NV96	TMEM30A	41 kDa	4	2	3	5	5	3	4	5	5	5	4	2	4	4	5	3	4	4
1709	ELKS/Rab6-interacting/CAST family member 1 OS=Homo sapiens OX=9606 GN=ERC1 PE=1 SV=1	Q8IUD2	ERC1	128 kDa	11	7	9	8	5	9	4	4	4	3	3	5	5	4	3	2	4	3
1710	NADH dehydrogenase [ubiquinone] 1 alpha subcomplex subunit 2 OS=Homo sapiens OX=9606 GN=NDUFA2 PE=1 SV=3	O43678	NDUFA2	11 kDa	5	6	3	4	4	4	7	5	7	5	5	4	5	7	4	4	7	6
1711	Anamorsin OS=Homo sapiens OX=9606 GN=CIAPIN1 PE=1 SV=2	Q6FI81	CIAPIN1	34 kDa	3	2	2	7	5	5	3	6	5	4	5	2	6	4	4	3	3	2
1712	Aspartyl aminopeptidase OS=Homo sapiens OX=9606 GN=DNPEP PE=1 SV=1	Q9ULA0	DNPEP	52 kDa	3	3	2	2	3	2	1	3	4	2	6	5	5	5	5	3	10	5
1713	Pyridoxal phosphate homeostasis protein OS=Homo sapiens OX=9606 GN=PLPBP PE=1 SV=1	O94903	PLPBP	30 kDa	5	4	6	5	6	9	5	6	6	5	2	6	3	3	6	5	5	6
1714	Transducin beta-like protein 2 OS=Homo sapiens OX=9606 GN=TBL2 PE=1 SV=1	Q9Y4P3	TBL2	50 kDa	5	2	4	3	4	4	3	6	6	6	6	4	5	7	6	4	6	5
1715	Ragulator complex protein LAMTOR2 OS=Homo sapiens OX=9606 GN=LAMTOR2 PE=1 SV=1	Q9Y2Q5	LAMTOR2	14 kDa	4	4	5	3	8	5	5	4	4	6	2	3	6	7	3	6	5	5
1716	Mitogen-activated protein kinase 14 OS=Homo sapiens OX=9606 GN=MAPK14 PE=1 SV=3	Q16539	MAPK14	41 kDa	1	2	1	2	5	2	4	5	4	4	3	4	0	2	3	4	5	6
1717	Transportin-3 OS=Homo sapiens OX=9606 GN=TNPO3 PE=1 SV=3	Q9Y5L0	TNPO3	104 kDa	5	2	7	3	4	4	4	3	3	2	4	4	3	6	5	4	5	5
1718	Protein tweety homolog 3 OS=Homo sapiens OX=9606 GN=TTYH3 PE=1 SV=3	Q9C0H2	TTYH3	58 kDa	4	5	4	5	2	6	4	3	5	6	4	4	8	7	4	4	4	6
1719	Serine palmitoyltransferase 2 OS=Homo sapiens OX=9606 GN=SPTLC2 PE=1 SV=1	O15270	SPTLC2	63 kDa	5	4	6	7	8	6	2	3	4	2	6	5	4	3	4	3	4	5
1720	Gamma-glutamylcyclotransferase OS=Homo sapiens OX=9606 GN=GGCT PE=1 SV=1	O75223	GGCT	21 kDa	5	5	5	4	5	5	5	3	3	4	5	6	2	2	6	6	5	6
1721	Arf-GAP domain and FG repeat-containing protein 1 OS=Homo sapiens OX=9606 GN=AGFG1 PE=1 SV=2	P52594	AGFG1	58 kDa	2	1	7	8	5	6	6	6	7	5	4	5	6	5	4	5	2	2
1722	Plasminogen activator inhibitor 2 OS=Homo sapiens OX=9606 GN=SERPINB2 PE=1 SV=2	P05120	SERPINB2	47 kDa	2	3	6	4	8	13	2	2	4	3	2	3	5	6	6	6	1	3
1723	Beta-hexosaminidase subunit alpha OS=Homo sapiens OX=9606 GN=HEXA PE=1 SV=2	P06865	HEXA	61 kDa	4	3	2	1	3	6	2	2	2	4	5	9	1	2	7	4	5	8
1724	Heterogeneous nuclear ribonucleoprotein L-like OS=Homo sapiens OX=9606 GN=HNRNPLL PE=1 SV=1	Q8WVV9	HNRNPLL	60 kDa	3	3	2	2	3	3	2	0	2	1	1	2	2	3	1	3	5	1
1725	Serine/threonine-protein phosphatase 6 regulatory subunit 3 OS=Homo sapiens OX=9606 GN=PPP6R3 PE=1 SV=2	Q5H9R7	PPP6R3	98 kDa	9	5	4	5	7	7	2	2	3	0	1	1	8	5	4	1	4	1
1726	Microsomal glutathione S-transferase 1 OS=Homo sapiens OX=9606 GN=MGST1 PE=1 SV=1	P10620	MGST1	18 kDa	7	6	4	5	4	5	4	5	4	2	9	5	4	5	4	4	7	9
1727	Nuclear receptor-binding protein OS=Homo sapiens OX=9606 GN=NRBP1 PE=1 SV=1	Q9UHY1	NRBP1	60 kDa	5	4	4	4	3	5	6	5	3	6	6	5	8	7	4	3	4	6
1728	Sister chromatid cohesion protein PDS5 homolog B OS=Homo sapiens OX=9606 GN=PDS5B PE=1 SV=1	Q9NTI5	PDS5B	165 kDa	5	4	3	3	4	6	4	3	4	2	3	4	5	4	4	3	4	5
1729	Histone acetyltransferase type B catalytic subunit OS=Homo sapiens OX=9606 GN=HAT1 PE=1 SV=1	O14929	HAT1	50 kDa	3	2	3	5	5	4	5	6	6	4	3	2	5	6	3	5	7	3
1730	39S ribosomal protein L12, mitochondrial OS=Homo sapiens OX=9606 GN=MRPL12 PE=1 SV=2	P52815	MRPL12	21 kDa	4	5	5	4	5	4	4	8	7	4	3	3	3	3	4	4	5	4
1731	Peptidyl-prolyl cis-trans isomerase NIMA-interacting 4 OS=Homo sapiens OX=9606 GN=PIN4 PE=1 SV=1	Q9Y237	PIN4	14 kDa	5	5	5	5	5	5	5	4	5	4	5	4	5	5	5	7	6	4
1732	UDP-N-acetylhexosamine pyrophosphorylase-like protein 1 OS=Homo sapiens OX=9606 GN=UAP1L1 PE=1 SV=2	Q3KQV9	UAP1L1	57 kDa	5	6	5	3	2	1	5	4	3	4	4	8	2	3	3	4	3	5
1733	Pituitary tumor-transforming gene 1 protein-interacting protein OS=Homo sapiens OX=9606 GN=PTTG1IP PE=1 SV=1	P53801	PTTG1IP	20 kDa	6	7	7	5	3	5	6	6	4	4	6	7	4	4	5	5	5	5
1734	SAP domain-containing ribonucleoprotein OS=Homo sapiens OX=9606 GN=SARNP PE=1 SV=3	P82979	SARNP	24 kDa	0	0	7	6	4	6	7	7	7	7	0	0	8	7	6	6	0	0
1735	Haptoglobin OS=Homo sapiens OX=9606 GN=HP PE=1 SV=1	P00738	HP	45 kDa	3	1	16	5	41	27	0	0	0	0	0	0	0	0	0	0	0	0
1736	Proteasomal ubiquitin receptor ADRM1 OS=Homo sapiens OX=9606 GN=ADRM1 PE=1 SV=2	Q16186	ADRM1	42 kDa	4	3	3	4	5	4	5	4	4	5	4	4	4	6	3	6	2	3
1737	cAMP-dependent protein kinase type II-beta regulatory subunit OS=Homo sapiens OX=9606 GN=PRKAR2B PE=1 SV=3	P31323	PRKAR2B	46 kDa	6	3	5	4	4	3	5	3	3	4	4	6	3	3	4	5	4	6
1738	Polypeptide N-acetylgalactosaminyltransferase 1 OS=Homo sapiens OX=9606 GN=GALNT1 PE=1 SV=1	Q10472	GALNT1	64 kDa	4	4	5	5	2	4	4	3	9	6	2	4	5	9	2	1	3	4
1739	Dynein light chain 2, cytoplasmic OS=Homo sapiens OX=9606 GN=DYNLL2 PE=1 SV=1	Q96FJ2	DYNLL2	10 kDa	4	5	2	5	4	6	8	4	5	4	8	3	7	5	4	3	5	4
1740	NHP2-like protein 1 OS=Homo sapiens OX=9606 GN=SNU13 PE=1 SV=3	P55769	SNU13	14 kDa	5	5	5	4	4	5	5	4	4	6	4	6	5	7	5	5	6	3
1741	Guanine nucleotide-binding protein-like 1 OS=Homo sapiens OX=9606 GN=GNL1 PE=1 SV=2	P36915	GNL1	69 kDa	3	6	2	5	4	4	1	5	5	5	5	6	5	5	4	5	6	6
1742	Protein ABHD14B OS=Homo sapiens OX=9606 GN=ABHD14B PE=1 SV=1	Q96IU4	ABHD14B	22 kDa	5	6	3	5	5	5	2	3	4	1	6	5	3	3	5	4	6	6
1743	Transcription elongation factor SPT6 OS=Homo sapiens OX=9606 GN=SUPT6H PE=1 SV=2	Q7KZ85	SUPT6H	199 kDa	3	6	5	5	5	6	4	5	4	3	4	4	5	4	5	2	6	5
1744	Protein S100-A16 OS=Homo sapiens OX=9606 GN=S100A16 PE=1 SV=1	Q96FQ6	S100A16	12 kDa	3	4	6	5	5	5	6	4	5	4	6	5	6	5	5	5	1	4
1745	Protein TANC1 OS=Homo sapiens OX=9606 GN=TANC1 PE=1 SV=3	Q9C0D5	TANC1	202 kDa	1	2	5	5	8	7	4	2	4	3	2	2	4	6	4	6	2	1
1746	Guanine nucleotide-binding protein subunit alpha-13 OS=Homo sapiens OX=9606 GN=GNA13 PE=1 SV=2	Q14344	GNA13	44 kDa	3	1	7	5	4	4	3	4	6	5	2	3	2	3	4	2	5	5
1747	Serine/arginine-rich splicing factor 4 OS=Homo sapiens OX=9606 GN=SRSF4 PE=1 SV=2	Q08170	SRSF4	57 kDa	2	1	2	1	1	3	1	0	1	1	3	1	2	1	2	0	2	2
1748	Ephrin type-B receptor 2 OS=Homo sapiens OX=9606 GN=EPHB2 PE=1 SV=5	P29323	EPHB2	117 kDa	4	3	3	2	4	3	4	4	4	3	5	3	3	6	4	4	3	3
1749	Glucosylceramidase OS=Homo sapiens OX=9606 GN=GBA PE=1 SV=3	P04062	GBA	60 kDa	4	5	2	4	2	2	3	2	3	3	3	4	2	7	3	4	7	6
1750	Serine/threonine-protein kinase PRP4 homolog OS=Homo sapiens OX=9606 GN=PRPF4B PE=1 SV=3	Q13523	PRPF4B	117 kDa	5	4	3	4	3	7	2	2	5	4	4	7	5	8	3	3	5	4
1751	Protein kinase C and casein kinase substrate in neurons protein 2 OS=Homo sapiens OX=9606 GN=PACSIN2 PE=1 SV=2	Q9UNF0	PACSIN2	56 kDa	3	4	7	4	3	4	4	2	4	2	2	3	2	3	2	5	4	5
1752	Aflatoxin B1 aldehyde reductase member 2 OS=Homo sapiens OX=9606 GN=AKR7A2 PE=1 SV=3	O43488	AKR7A2	40 kDa	5	4	6	4	7	6	5	3	5	4	5	5	5	6	5	6	5	5
1753	Guanine nucleotide-binding protein-like 3 OS=Homo sapiens OX=9606 GN=GNL3 PE=1 SV=2	Q9BVP2	GNL3	62 kDa	4	6	5	5	4	4	4	5	6	4	4	2	4	7	4	4	4	5
1754	Ubiquitin carboxyl-terminal hydrolase 15 OS=Homo sapiens OX=9606 GN=USP15 PE=1 SV=3	Q9Y4E8	USP15	112 kDa	3	4	1	1	2	2	1	1	1	2	3	1	2	1	3	3	3	6
1755	Vacuolar protein sorting-associated protein 29 OS=Homo sapiens OX=9606 GN=VPS29 PE=1 SV=1	Q9UBQ0	VPS29	21 kDa	1	4	1	4	3	2	3	3	3	4	5	6	3	4	5	5	5	6
1756	Disintegrin and metalloproteinase domain-containing protein 9 OS=Homo sapiens OX=9606 GN=ADAM9 PE=1 SV=1	Q13443	ADAM9	91 kDa	7	7	4	5	3	4	5	6	5	6	9	7	3	4	4	1	5	3
1757	2',5'-phosphodiesterase 12 OS=Homo sapiens OX=9606 GN=PDE12 PE=1 SV=2	Q6L8Q7	PDE12	67 kDa	3	4	4	2	6	1	3	3	9	7	5	6	4	7	4	3	9	8
1758	C-type mannose receptor 2 OS=Homo sapiens OX=9606 GN=MRC2 PE=1 SV=2	Q9UBG0	MRC2	167 kDa	6	5	8	6	7	6	3	4	3	4	5	6	2	4	4	4	4	3
1759	ER membrane protein complex subunit 3 OS=Homo sapiens OX=9606 GN=EMC3 PE=1 SV=3	Q9P0I2	EMC3	30 kDa	4	3	3	5	6	3	5	5	5	4	5	4	5	6	6	6	6	4
1760	Pentatricopeptide repeat domain-containing protein 3, mitochondrial OS=Homo sapiens OX=9606 GN=PTCD3 PE=1 SV=3	Q96EY7	PTCD3	79 kDa	1	0	2	3	3	3	5	4	3	2	4	6	5	5	4	6	3	5
1761	Copper transport protein ATOX1 OS=Homo sapiens OX=9606 GN=ATOX1 PE=1 SV=1	O00244	ATOX1	7 kDa	3	4	2	5	4	4	2	2	4	2	2	2	2	5	4	1	4	3
1762	Dipeptidyl peptidase 9 OS=Homo sapiens OX=9606 GN=DPP9 PE=1 SV=3	Q86TI2	DPP9	98 kDa	5	2	3	4	1	2	3	5	4	2	3	3	3	5	3	4	3	3
1763	Fatty acid-binding protein, adipocyte OS=Homo sapiens OX=9606 GN=FABP4 PE=1 SV=3	P15090	FABP4	15 kDa	4	2	6	8	12	8	3	4	2	2	3	3	3	1	5	2	1	1
1764	GTPase IMAP family member 8 OS=Homo sapiens OX=9606 GN=GIMAP8 PE=2 SV=2	Q8ND71	GIMAP8	75 kDa	3	1	7	5	10	13	4	4	3	2	1	1	5	5	6	5	2	0
1765	Eukaryotic translation initiation factor 1 OS=Homo sapiens OX=9606 GN=EIF1 PE=1 SV=1	P41567	EIF1	13 kDa	0	0	6	9	5	8	9	7	6	8	1	2	10	9	4	5	1	2
1766	Glycogen phosphorylase, muscle form OS=Homo sapiens OX=9606 GN=PYGM PE=1 SV=6	P11217	PYGM	97 kDa	1	1	2	2	0	1	1	1	0	0	2	1	1	0	1	0	0	1
1767	Hexokinase-2 OS=Homo sapiens OX=9606 GN=HK2 PE=1 SV=2	P52789	HK2	102 kDa	1	2	1	1	0	1	1	0	2	1	1	0	0	1	0	0	0	0
1768	39S ribosomal protein L49, mitochondrial OS=Homo sapiens OX=9606 GN=MRPL49 PE=1 SV=1	Q13405	MRPL49	19 kDa	6	6	6	5	5	6	4	5	4	6	6	5	6	6	4	5	5	4
1769	DNA replication licensing factor MCM7 OS=Homo sapiens OX=9606 GN=MCM7 PE=1 SV=4	P33993	MCM7	81 kDa	4	4	2	3	5	2	4	2	6	4	3	5	5	6	2	3	4	2
1770	Zinc finger RNA-binding protein OS=Homo sapiens OX=9606 GN=ZFR PE=1 SV=2	Q96KR1	ZFR	117 kDa	3	4	3	4	6	5	5	5	7	6	3	3	4	6	5	5	5	2
1771	All-trans-retinol 13,14-reductase OS=Homo sapiens OX=9606 GN=RETSAT PE=1 SV=2	Q6NUM9	RETSAT	67 kDa	5	6	3	3	1	2	3	3	4	1	4	2	3	3	1	2	6	5
1772	Syntaxin-4 OS=Homo sapiens OX=9606 GN=STX4 PE=1 SV=2	Q12846	STX4	34 kDa	4	2	2	4	5	3	5	5	4	5	3	7	4	3	5	7	8	7
1773	Golgi SNAP receptor complex member 2 OS=Homo sapiens OX=9606 GN=GOSR2 PE=1 SV=2	O14653	GOSR2	25 kDa	3	4	4	6	8	3	3	4	4	2	4	2	2	5	3	4	4	3
1774	PRA1 family protein 2 OS=Homo sapiens OX=9606 GN=PRAF2 PE=1 SV=1	O60831	PRAF2	19 kDa	5	2	3	2	2	3	3	3	2	3	4	5	3	2	3	2	4	3
1775	Pinin OS=Homo sapiens OX=9606 GN=PNN PE=1 SV=5	Q9H307	PNN	82 kDa	3	3	4	4	5	7	5	4	4	4	2	4	7	8	2	3	1	3
1776	Lysyl oxidase homolog 2 OS=Homo sapiens OX=9606 GN=LOXL2 PE=1 SV=1	Q9Y4K0	LOXL2	87 kDa	6	5	5	4	4	1	3	5	4	2	7	7	6	5	2	1	7	4
1777	Protein phosphatase 1 regulatory subunit 12C OS=Homo sapiens OX=9606 GN=PPP1R12C PE=1 SV=1	Q9BZL4	PPP1R12C	85 kDa	2	1	5	4	9	5	11	7	5	5	1	1	7	7	8	6	3	3
1778	Histone-lysine N-methyltransferase setd3 OS=Homo sapiens OX=9606 GN=SETD3 PE=1 SV=1	Q86TU7	SETD3	67 kDa	8	4	3	3	5	4	1	4	3	0	6	6	3	4	3	4	6	3
1779	Polypyrimidine tract-binding protein 3 OS=Homo sapiens OX=9606 GN=PTBP3 PE=1 SV=2	O95758	PTBP3	60 kDa	0	1	1	2	4	1	1	1	2	4	0	0	1	2	3	2	3	1
1780	Ras-related protein Rab-3B OS=Homo sapiens OX=9606 GN=RAB3B PE=1 SV=2	P20337	RAB3B	25 kDa	1	2	0	1	0	0	0	1	0	1	1	2	1	1	1	0	2	2
1781	Integrin beta-5 OS=Homo sapiens OX=9606 GN=ITGB5 PE=1 SV=1	P18084	ITGB5	88 kDa	4	4	7	4	6	6	3	5	3	7	3	3	4	4	2	4	5	6
1782	Retinol dehydrogenase 11 OS=Homo sapiens OX=9606 GN=RDH11 PE=1 SV=2	Q8TC12	RDH11	35 kDa	4	3	4	5	3	4	3	5	3	5	3	4	5	4	8	5	6	10
1783	Epidermal growth factor receptor substrate 15 OS=Homo sapiens OX=9606 GN=EPS15 PE=1 SV=2	P42566	EPS15	99 kDa	2	3	5	5	8	5	5	3	7	4	2	2	5	6	4	3	2	3
1784	AP-3 complex subunit sigma-1 OS=Homo sapiens OX=9606 GN=AP3S1 PE=1 SV=1	Q92572	AP3S1	22 kDa	5	5	4	5	3	4	6	3	5	3	5	4	5	4	5	4	4	4
1785	60S ribosomal protein L35a OS=Homo sapiens OX=9606 GN=RPL35A PE=1 SV=2	P18077	RPL35A	13 kDa	2	2	2	2	1	2	2	3	2	2	3	1	2	2	3	1	2	2
1786	Superoxide dismutase [Mn], mitochondrial OS=Homo sapiens OX=9606 GN=SOD2 PE=1 SV=3	P04179	SOD2	25 kDa	4	4	5	5	5	5	5	5	3	6	4	3	5	4	7	5	4	5
1787	GDP-fucose protein O-fucosyltransferase 1 OS=Homo sapiens OX=9606 GN=POFUT1 PE=1 SV=1	Q9H488	POFUT1	44 kDa	4	3	2	5	5	2	0	2	2	2	4	3	3	2	4	4	6	5
1788	Delta-1-pyrroline-5-carboxylate dehydrogenase, mitochondrial OS=Homo sapiens OX=9606 GN=ALDH4A1 PE=1 SV=3	P30038	ALDH4A1	62 kDa	3	5	6	6	5	3	5	5	9	5	1	2	3	5	5	6	5	5
1789	YLP motif-containing protein 1 OS=Homo sapiens OX=9606 GN=YLPM1 PE=1 SV=4	P49750	YLPM1	242 kDa	1	0	3	3	2	5	3	4	3	4	0	0	3	5	3	5	1	1
1790	Transmembrane emp24 domain-containing protein 4 OS=Homo sapiens OX=9606 GN=TMED4 PE=1 SV=1	Q7Z7H5	TMED4	26 kDa	0	1	4	0	0	1	0	0	1	1	1	1	1	2	1	0	3	0
1791	CLIP-associating protein 2 OS=Homo sapiens OX=9606 GN=CLASP2 PE=1 SV=3	O75122	CLASP2	141 kDa	0	0	1	1	0	1	1	0	3	1	1	1	1	0	1	2	1	0
1792	Histone-arginine methyltransferase CARM1 OS=Homo sapiens OX=9606 GN=CARM1 PE=1 SV=3	Q86X55	CARM1	66 kDa	5	4	5	4	5	4	4	5	4	4	5	6	5	5	5	4	3	4
1793	Sec1 family domain-containing protein 1 OS=Homo sapiens OX=9606 GN=SCFD1 PE=1 SV=4	Q8WVM8	SCFD1	72 kDa	2	3	2	3	6	8	2	3	4	3	1	2	4	7	4	4	1	1
1794	Carboxypeptidase D OS=Homo sapiens OX=9606 GN=CPD PE=1 SV=2	O75976	CPD	153 kDa	4	7	4	5	4	4	3	3	2	2	4	4	4	3	1	2	4	4
1795	EGF domain-specific O-linked N-acetylglucosamine transferase OS=Homo sapiens OX=9606 GN=EOGT PE=1 SV=1	Q5NDL2	EOGT	62 kDa	4	2	4	6	6	3	3	5	6	4	3	5	4	5	4	5	7	4
1796	Exocyst complex component 1 OS=Homo sapiens OX=9606 GN=EXOC1 PE=1 SV=4	Q9NV70	EXOC1	102 kDa	1	3	4	1	5	6	4	3	2	3	3	3	3	5	7	4	3	2
1797	14 kDa phosphohistidine phosphatase OS=Homo sapiens OX=9606 GN=PHPT1 PE=1 SV=1	Q9NRX4	PHPT1	14 kDa	3	3	2	3	4	3	3	4	4	3	5	7	4	3	6	6	7	5
1798	Deoxyribonuclease-1-like 1 OS=Homo sapiens OX=9606 GN=DNASE1L1 PE=1 SV=1	P49184	DNASE1L1	34 kDa	5	3	5	5	6	5	6	5	6	5	4	4	3	4	4	5	4	5
1799	Nuclear pore complex protein Nup88 OS=Homo sapiens OX=9606 GN=NUP88 PE=1 SV=2	Q99567	NUP88	84 kDa	4	3	3	3	4	3	4	5	3	6	5	4	5	6	4	6	8	5
1800	Cytoplasmic protein NCK1 OS=Homo sapiens OX=9606 GN=NCK1 PE=1 SV=1	P16333	NCK1	43 kDa	5	3	4	5	5	5	5	6	5	4	5	4	2	4	6	3	3	5
1801	Dynamin-binding protein OS=Homo sapiens OX=9606 GN=DNMBP PE=1 SV=1	Q6XZF7	DNMBP	177 kDa	4	2	6	7	4	8	4	4	4	4	2	2	5	8	6	6	1	2
1802	Syntaxin-binding protein 2 OS=Homo sapiens OX=9606 GN=STXBP2 PE=1 SV=2	Q15833	STXBP2	66 kDa	2	3	3	2	1	3	3	5	6	4	4	3	3	5	4	5	5	4
1803	Ribonucleoprotein PTB-binding 1 OS=Homo sapiens OX=9606 GN=RAVER1 PE=1 SV=1	Q8IY67	RAVER1	64 kDa	4	5	1	4	3	3	5	6	3	4	5	7	4	9	4	5	5	6
1804	Splicing factor U2AF 35 kDa subunit OS=Homo sapiens OX=9606 GN=U2AF1 PE=1 SV=3	Q01081	U2AF1	28 kDa	2	4	4	3	3	4	8	4	6	5	5	8	4	5	5	4	6	4
1805	Guanylate-binding protein 2 OS=Homo sapiens OX=9606 GN=GBP2 PE=1 SV=3	P32456	GBP2	67 kDa	3	4	2	3	3	3	1	3	2	4	1	3	4	4	0	4	5	0
1806	Engulfment and cell motility protein 1 OS=Homo sapiens OX=9606 GN=ELMO1 PE=1 SV=2	Q92556	ELMO1	84 kDa	3	3	2	5	2	2	3	4	2	2	3	1	2	5	2	5	4	3
1807	Nitric oxide synthase, endothelial OS=Homo sapiens OX=9606 GN=NOS3 PE=1 SV=4	P29474	NOS3	133 kDa	8	5	3	3	6	7	1	1	5	5	4	3	4	4	4	3	4	2
1808	NudC domain-containing protein 3 OS=Homo sapiens OX=9606 GN=NUDCD3 PE=1 SV=3	Q8IVD9	NUDCD3	41 kDa	4	1	3	4	6	5	5	3	6	3	4	2	1	5	6	7	4	3
1809	DnaJ homolog subfamily C member 8 OS=Homo sapiens OX=9606 GN=DNAJC8 PE=1 SV=2	O75937	DNAJC8	30 kDa	4	4	4	5	3	3	6	7	4	3	5	3	7	8	6	5	5	4
1810	V-type proton ATPase 16 kDa proteolipid subunit OS=Homo sapiens OX=9606 GN=ATP6V0C PE=1 SV=1	P27449	ATP6V0C	16 kDa	4	5	3	4	3	3	3	5	4	7	2	4	5	6	4	6	4	4
1811	ER membrane protein complex subunit 2 OS=Homo sapiens OX=9606 GN=EMC2 PE=1 SV=1	Q15006	EMC2	35 kDa	5	4	5	4	4	7	6	5	4	3	7	3	4	5	5	4	5	4
1812	HCLS1-binding protein 3 OS=Homo sapiens OX=9606 GN=HS1BP3 PE=1 SV=1	Q53T59	HS1BP3	43 kDa	5	3	5	4	3	7	6	5	3	3	5	5	5	4	5	2	2	5
1813	Tyrosine-protein kinase CSK OS=Homo sapiens OX=9606 GN=CSK PE=1 SV=1	P41240	CSK	51 kDa	3	2	3	2	1	3	3	2	4	2	4	5	4	4	5	4	4	6
1814	DNA-directed RNA polymerases I and III subunit RPAC1 OS=Homo sapiens OX=9606 GN=POLR1C PE=1 SV=1	O15160	POLR1C	39 kDa	5	4	4	4	4	4	4	5	5	5	5	5	5	5	3	3	4	3
1815	Pre-mRNA-processing factor 40 homolog A OS=Homo sapiens OX=9606 GN=PRPF40A PE=1 SV=2	O75400	PRPF40A	109 kDa	3	4	2	3	2	4	2	2	5	8	2	3	6	6	4	5	1	5
1816	tRNA methyltransferase 10 homolog C OS=Homo sapiens OX=9606 GN=TRMT10C PE=1 SV=2	Q7L0Y3	TRMT10C	47 kDa	5	4	5	7	5	4	4	3	4	5	3	4	4	5	3	4	6	4
1817	Leucyl-cystinyl aminopeptidase OS=Homo sapiens OX=9606 GN=LNPEP PE=1 SV=3	Q9UIQ6	LNPEP	117 kDa	1	4	3	3	5	2	3	3	5	2	4	2	1	1	3	5	9	3
1818	Density-regulated protein OS=Homo sapiens OX=9606 GN=DENR PE=1 SV=2	O43583	DENR	22 kDa	4	3	3	3	3	5	4	1	3	4	5	3	5	3	3	4	5	4
1819	TIP41-like protein OS=Homo sapiens OX=9606 GN=TIPRL PE=1 SV=2	O75663	TIPRL	31 kDa	4	4	2	3	2	3	1	3	1	3	3	3	3	3	5	2	8	6
1820	HBS1-like protein OS=Homo sapiens OX=9606 GN=HBS1L PE=1 SV=1	Q9Y450	HBS1L	75 kDa	2	3	2	2	3	4	5	5	5	5	4	4	4	4	5	2	6	4
1821	Transformer-2 protein homolog alpha OS=Homo sapiens OX=9606 GN=TRA2A PE=1 SV=1	Q13595	TRA2A	33 kDa	4	6	1	2	4	3	2	1	4	1	3	3	3	4	3	3	2	3
1822	CD2-associated protein OS=Homo sapiens OX=9606 GN=CD2AP PE=1 SV=1	Q9Y5K6	CD2AP	71 kDa	2	1	2	1	5	2	1	1	4	4	1	0	6	4	6	5	2	2
1823	Dynamin-3 OS=Homo sapiens OX=9606 GN=DNM3 PE=1 SV=4	Q9UQ16	DNM3	98 kDa	1	1	0	0	1	0	2	1	1	1	1	1	2	1	3	1	1	0
1824	Zinc finger protein ZPR1 OS=Homo sapiens OX=9606 GN=ZPR1 PE=1 SV=1	O75312	ZPR1	51 kDa	5	7	5	6	5	3	5	5	5	4	6	4	3	4	3	5	3	4
1825	Mth938 domain-containing protein OS=Homo sapiens OX=9606 GN=AAMDC PE=1 SV=1	Q9H7C9	AAMDC	13 kDa	6	5	4	2	4	2	3	4	2	3	4	5	3	2	3	3	2	4
1826	Alanine--tRNA ligase, mitochondrial OS=Homo sapiens OX=9606 GN=AARS2 PE=1 SV=1	Q5JTZ9	AARS2	107 kDa	4	4	4	6	4	1	4	2	3	4	4	3	3	5	3	6	5	5
1827	DnaJ homolog subfamily B member 1 OS=Homo sapiens OX=9606 GN=DNAJB1 PE=1 SV=4	P25685	DNAJB1	38 kDa	1	1	3	3	3	2	2	2	1	1	2	1	2	1	1	1	0	1
1828	Probable E3 ubiquitin-protein ligase HERC4 OS=Homo sapiens OX=9606 GN=HERC4 PE=1 SV=1	Q5GLZ8	HERC4	119 kDa	7	6	3	5	2	2	4	4	5	4	6	6	3	4	3	1	4	4
1829	Ribosome biogenesis regulatory protein homolog OS=Homo sapiens OX=9606 GN=RRS1 PE=1 SV=2	Q15050	RRS1	41 kDa	5	6	2	4	4	4	7	3	5	3	5	5	7	5	1	5	5	6
1830	Helicase MOV-10 OS=Homo sapiens OX=9606 GN=MOV10 PE=1 SV=2	Q9HCE1	MOV10	114 kDa	3	4	2	1	2	4	4	5	7	5	3	2	7	5	4	3	6	4
1831	Nucleolar protein 10 OS=Homo sapiens OX=9606 GN=NOL10 PE=1 SV=1	Q9BSC4	NOL10	80 kDa	3	7	3	4	1	3	3	2	4	3	5	6	6	8	4	3	7	6
1832	Beta-catenin-like protein 1 OS=Homo sapiens OX=9606 GN=CTNNBL1 PE=1 SV=1	Q8WYA6	CTNNBL1	65 kDa	5	3	3	5	4	4	3	4	7	6	3	4	4	7	4	4	4	2
1833	Thiosulfate sulfurtransferase OS=Homo sapiens OX=9606 GN=TST PE=1 SV=4	Q16762	TST	33 kDa	3	4	5	3	3	4	2	2	4	3	5	3	4	3	4	3	3	4
1834	Cullin-1 OS=Homo sapiens OX=9606 GN=CUL1 PE=1 SV=2	Q13616	CUL1	90 kDa	4	4	6	4	3	4	2	4	4	3	5	5	5	5	4	3	3	2
1835	DNA replication licensing factor MCM6 OS=Homo sapiens OX=9606 GN=MCM6 PE=1 SV=1	Q14566	MCM6	93 kDa	2	3	2	2	4	5	4	5	5	4	5	4	9	7	7	3	4	4
1836	Ubiquitin-like protein ISG15 OS=Homo sapiens OX=9606 GN=ISG15 PE=1 SV=5	P05161	ISG15	18 kDa	5	4	3	4	5	2	3	2	3	3	6	6	5	6	3	4	5	5
1837	39S ribosomal protein L46, mitochondrial OS=Homo sapiens OX=9606 GN=MRPL46 PE=1 SV=1	Q9H2W6	MRPL46	32 kDa	4	6	3	4	2	3	4	7	4	3	5	4	6	5	4	3	3	5
1838	Ribosome biogenesis protein WDR12 OS=Homo sapiens OX=9606 GN=WDR12 PE=1 SV=2	Q9GZL7	WDR12	48 kDa	4	5	2	2	1	3	2	4	2	2	3	2	4	6	4	3	4	2
1839	ATP synthase subunit f, mitochondrial OS=Homo sapiens OX=9606 GN=ATP5MF PE=1 SV=3	P56134	ATP5MF	11 kDa	5	5	5	3	4	4	5	5	5	4	4	3	3	2	5	5	4	5
1840	Calcium load-activated calcium channel OS=Homo sapiens OX=9606 GN=TMCO1 PE=1 SV=1	Q9UM00	TMCO1	21 kDa	2	2	3	2	6	2	3	3	4	4	3	2	2	3	3	4	5	4
1841	Adhesion G protein-coupled receptor F5 OS=Homo sapiens OX=9606 GN=ADGRF5 PE=1 SV=3	Q8IZF2	ADGRF5	149 kDa	5	4	3	2	3	3	4	5	6	3	4	1	4	3	2	5	5	5
1842	Cytochrome c oxidase subunit 5A, mitochondrial OS=Homo sapiens OX=9606 GN=COX5A PE=1 SV=2	P20674	COX5A	17 kDa	4	2	1	2	4	1	4	2	2	3	10	5	6	5	4	6	4	6
1843	Nucleobindin-2 OS=Homo sapiens OX=9606 GN=NUCB2 PE=1 SV=3	P80303	NUCB2	50 kDa	6	2	3	5	5	4	4	4	2	2	4	2	6	3	2	3	2	3
1844	G-rich sequence factor 1 OS=Homo sapiens OX=9606 GN=GRSF1 PE=1 SV=3	Q12849	GRSF1	53 kDa	4	2	2	3	3	2	2	5	4	3	4	2	3	4	5	1	3	5
1845	26S proteasome non-ATPase regulatory subunit 9 OS=Homo sapiens OX=9606 GN=PSMD9 PE=1 SV=3	O00233	PSMD9	25 kDa	4	3	2	3	6	3	5	4	3	3	4	8	3	4	5	5	4	6
1846	Protein scribble homolog OS=Homo sapiens OX=9606 GN=SCRIB PE=1 SV=4	Q14160	SCRIB	175 kDa	5	8	3	2	1	4	3	5	4	4	6	6	3	7	2	3	5	4
1847	Ras-related GTP-binding protein C OS=Homo sapiens OX=9606 GN=RRAGC PE=1 SV=1	Q9HB90	RRAGC	44 kDa	3	3	2	3	4	2	4	6	4	3	4	4	4	5	5	5	6	6
1848	GTPase-activating protein and VPS9 domain-containing protein 1 OS=Homo sapiens OX=9606 GN=GAPVD1 PE=1 SV=2	Q14C86	GAPVD1	165 kDa	3	4	2	6	5	4	5	3	4	4	4	0	2	3	4	0	1	3
1849	U2 small nuclear ribonucleoprotein B'' OS=Homo sapiens OX=9606 GN=SNRPB2 PE=1 SV=1	P08579	SNRPB2	25 kDa	3	3	3	2	5	4	4	4	4	4	3	4	3	4	4	3	3	1
1850	U4/U6 small nuclear ribonucleoprotein Prp31 OS=Homo sapiens OX=9606 GN=PRPF31 PE=1 SV=2	Q8WWY3	PRPF31	55 kDa	2	2	2	3	6	8	4	4	1	3	3	4	5	5	6	3	2	2
1851	Nuclear pore complex protein Nup133 OS=Homo sapiens OX=9606 GN=NUP133 PE=1 SV=2	Q8WUM0	NUP133	129 kDa	5	5	5	2	4	4	3	4	6	4	2	3	6	7	2	4	3	4
1852	Osteoclast-stimulating factor 1 OS=Homo sapiens OX=9606 GN=OSTF1 PE=1 SV=2	Q92882	OSTF1	24 kDa	5	5	4	4	5	6	3	5	4	5	6	4	5	7	3	1	3	3
1853	Cdc42-interacting protein 4 OS=Homo sapiens OX=9606 GN=TRIP10 PE=1 SV=3	Q15642	TRIP10	68 kDa	6	6	6	6	5	7	1	3	3	2	3	3	4	5	2	6	3	3
1854	Zinc finger CCCH domain-containing protein 15 OS=Homo sapiens OX=9606 GN=ZC3H15 PE=1 SV=1	Q8WU90	ZC3H15	49 kDa	4	2	4	4	7	3	3	2	5	3	2	3	6	4	6	4	4	4
1855	Retinoid-inducible serine carboxypeptidase OS=Homo sapiens OX=9606 GN=SCPEP1 PE=1 SV=1	Q9HB40	SCPEP1	51 kDa	3	4	1	1	3	2	5	4	7	5	6	6	6	6	6	7	6	5
1856	Wiskott-Aldrich syndrome protein family member 2 OS=Homo sapiens OX=9606 GN=WASF2 PE=1 SV=3	Q9Y6W5	WASF2	54 kDa	1	2	4	3	4	5	5	5	5	5	2	3	4	3	4	7	7	1
1857	Actin-binding LIM protein 1 OS=Homo sapiens OX=9606 GN=ABLIM1 PE=1 SV=3	O14639	ABLIM1	88 kDa	1	1	5	4	8	7	4	4	3	4	1	0	3	4	5	5	1	1
1858	Agrin OS=Homo sapiens OX=9606 GN=AGRN PE=1 SV=6	O00468	AGRN	217 kDa	1	0	8	4	11	5	4	5	5	5	3	0	3	6	7	6	1	0
1859	28S ribosomal protein S18b, mitochondrial OS=Homo sapiens OX=9606 GN=MRPS18B PE=1 SV=1	Q9Y676	MRPS18B	29 kDa	5	6	4	4	2	3	5	2	4	4	6	5	5	3	5	4	4	5
1860	WD repeat-containing protein 44 OS=Homo sapiens OX=9606 GN=WDR44 PE=1 SV=1	Q5JSH3	WDR44	101 kDa	2	1	4	3	4	2	3	3	2	5	3	6	2	3	5	5	4	3
1861	GMP reductase 2 OS=Homo sapiens OX=9606 GN=GMPR2 PE=1 SV=1	Q9P2T1	GMPR2	38 kDa	3	6	4	3	2	3	3	3	4	4	6	4	4	5	4	3	6	4
1862	MICOS complex subunit MIC13 OS=Homo sapiens OX=9606 GN=MIC13 PE=1 SV=1	Q5XKP0	MIC13	13 kDa	2	3	3	4	4	5	1	1	3	3	2	3	3	3	3	4	3	3
1863	AFG3-like protein 2 OS=Homo sapiens OX=9606 GN=AFG3L2 PE=1 SV=2	Q9Y4W6	AFG3L2	89 kDa	2	3	7	2	1	2	1	2	4	0	1	7	3	2	3	2	1	2
1864	60S ribosomal protein L34 OS=Homo sapiens OX=9606 GN=RPL34 PE=1 SV=3	P49207	RPL34	13 kDa	4	5	4	4	2	5	4	4	2	3	4	5	4	3	2	3	2	2
1865	PC4 and SFRS1-interacting protein OS=Homo sapiens OX=9606 GN=PSIP1 PE=1 SV=1	O75475	PSIP1	60 kDa	2	1	3	4	4	7	6	3	3	6	2	4	3	5	2	3	2	1
1866	Vacuolar protein sorting-associated protein 4B OS=Homo sapiens OX=9606 GN=VPS4B PE=1 SV=2	O75351	VPS4B	49 kDa	2	2	2	2	4	2	2	2	4	3	2	2	2	3	4	3	5	2
1867	Glutamate-rich WD repeat-containing protein 1 OS=Homo sapiens OX=9606 GN=GRWD1 PE=1 SV=1	Q9BQ67	GRWD1	49 kDa	1	3	4	3	7	5	6	5	6	8	2	3	7	6	7	4	3	4
1868	Serine/threonine-protein phosphatase 4 catalytic subunit OS=Homo sapiens OX=9606 GN=PPP4C PE=1 SV=1	P60510	PPP4C	35 kDa	1	3	2	1	3	1	3	4	2	3	2	3	2	2	5	2	4	4
1869	SH3 and multiple ankyrin repeat domains protein 3 OS=Homo sapiens OX=9606 GN=SHANK3 PE=1 SV=3	Q9BYB0	SHANK3	185 kDa	1	1	9	3	8	6	5	4	5	6	1	0	5	6	6	7	2	1
1870	Ephrin type-B receptor 4 OS=Homo sapiens OX=9606 GN=EPHB4 PE=1 SV=2	P54760	EPHB4	108 kDa	4	2	2	0	1	3	5	2	3	3	2	3	4	7	3	5	4	6
1871	ATP-dependent RNA helicase DDX18 OS=Homo sapiens OX=9606 GN=DDX18 PE=1 SV=2	Q9NVP1	DDX18	75 kDa	2	6	4	3	1	4	4	4	6	5	3	4	4	4	2	4	2	3
1872	Antigen peptide transporter 1 OS=Homo sapiens OX=9606 GN=TAP1 PE=1 SV=2	Q03518	TAP1	87 kDa	6	6	6	4	4	6	5	4	3	4	3	4	2	4	4	2	3	5
1873	Isocitrate dehydrogenase [NAD] subunit alpha, mitochondrial OS=Homo sapiens OX=9606 GN=IDH3A PE=1 SV=1	P50213	IDH3A	40 kDa	2	3	2	3	4	6	4	3	6	5	3	5	3	6	5	4	3	3
1874	E3 ubiquitin-protein ligase NEDD4 OS=Homo sapiens OX=9606 GN=NEDD4 PE=1 SV=4	P46934	NEDD4	149 kDa	1	4	4	3	4	3	4	4	7	6	3	2	5	7	5	5	5	4
1875	Transmembrane 9 superfamily member 3 OS=Homo sapiens OX=9606 GN=TM9SF3 PE=1 SV=2	Q9HD45	TM9SF3	68 kDa	4	2	4	5	4	3	4	3	2	2	3	2	3	3	3	3	2	4
11	Tumor susceptibility gene 101 protein OS=Homo sapiens OX=9606 GN=TSG101 PE=1 SV=2	Q99816	TSG101	44 kDa	3	3	5	6	2	6	4	2	3	3	3	4	5	2	2	2	2	3
1876	Acyl-CoA 6-desaturase OS=Homo sapiens OX=9606 GN=FADS2 PE=1 SV=1	O95864	FADS2	52 kDa	3	2	9	6	6	6	4	5	2	2	4	4	3	1	4	4	3	4
1877	Na(+)/H(+) exchange regulatory cofactor NHE-RF1 OS=Homo sapiens OX=9606 GN=SLC9A3R1 PE=1 SV=4	O14745	SLC9A3R1	39 kDa	5	2	5	5	4	5	4	7	4	6	3	3	3	3	3	6	3	2
1878	ATP-dependent RNA helicase DHX29 OS=Homo sapiens OX=9606 GN=DHX29 PE=1 SV=2	Q7Z478	DHX29	155 kDa	3	4	3	2	2	3	3	3	6	6	4	1	4	7	3	3	1	4
1879	Mitochondrial-processing peptidase subunit alpha OS=Homo sapiens OX=9606 GN=PMPCA PE=1 SV=2	Q10713	PMPCA	58 kDa	5	6	1	3	2	2	3	1	2	2	6	5	3	4	5	3	5	2
1880	Sister chromatid cohesion protein PDS5 homolog A OS=Homo sapiens OX=9606 GN=PDS5A PE=1 SV=1	Q29RF7	PDS5A	151 kDa	3	2	3	2	3	3	3	4	5	6	2	3	3	5	4	3	2	1
1881	Piezo-type mechanosensitive ion channel component 1 OS=Homo sapiens OX=9606 GN=PIEZO1 PE=1 SV=4	Q92508	PIEZO1	287 kDa	3	4	7	4	2	1	3	5	8	6	3	5	2	6	2	2	9	6
1882	Macrophage migration inhibitory factor OS=Homo sapiens OX=9606 GN=MIF PE=1 SV=4	P14174	MIF	12 kDa	4	3	2	5	3	4	4	7	4	3	3	3	4	3	8	3	3	5
1883	Protein phosphatase 1 regulatory subunit 14B OS=Homo sapiens OX=9606 GN=PPP1R14B PE=1 SV=3	Q96C90	PPP1R14B	16 kDa	1	1	0	3	4	5	3	3	3	4	1	2	3	6	6	5	9	5
1884	Cyclin-dependent kinase 1 OS=Homo sapiens OX=9606 GN=CDK1 PE=1 SV=3	P06493	CDK1	34 kDa	5	6	2	1	2	3	3	1	3	0	7	5	3	3	2	3	6	6
1885	Nitric oxide synthase-interacting protein OS=Homo sapiens OX=9606 GN=NOSIP PE=1 SV=1	Q9Y314	NOSIP	33 kDa	0	0	5	4	4	6	5	4	7	6	0	0	6	5	3	6	0	0
1886	Elongation of very long chain fatty acids protein 1 OS=Homo sapiens OX=9606 GN=ELOVL1 PE=1 SV=1	Q9BW60	ELOVL1	33 kDa	2	4	6	6	5	6	6	6	4	4	3	3	5	6	4	4	4	3
1887	Cysteine-rich motor neuron 1 protein OS=Homo sapiens OX=9606 GN=CRIM1 PE=1 SV=1	Q9NZV1	CRIM1	114 kDa	4	3	3	3	3	2	4	4	3	8	3	5	4	5	3	5	4	4
1888	Neuronal cell adhesion molecule OS=Homo sapiens OX=9606 GN=NRCAM PE=1 SV=3	Q92823	NRCAM	144 kDa	4	3	3	2	1	5	3	1	5	3	2	5	3	3	5	3	4	7
1889	Transmembrane emp24 domain-containing protein 7 OS=Homo sapiens OX=9606 GN=TMED7 PE=1 SV=2	Q9Y3B3	TMED7	25 kDa	4	4	3	3	2	4	2	3	4	2	2	3	4	3	2	3	5	4
1890	Caspase-3 OS=Homo sapiens OX=9606 GN=CASP3 PE=1 SV=2	P42574	CASP3	32 kDa	3	3	4	3	6	5	3	4	2	4	2	4	4	3	4	2	3	3
1891	Legumain OS=Homo sapiens OX=9606 GN=LGMN PE=1 SV=1	Q99538	LGMN	49 kDa	4	5	6	4	6	6	4	4	3	5	5	4	4	4	4	3	4	8
1892	Palmitoyltransferase ZDHHC13 OS=Homo sapiens OX=9606 GN=ZDHHC13 PE=1 SV=3	Q8IUH4	ZDHHC13	71 kDa	5	4	5	5	3	5	5	3	2	0	6	4	5	3	3	3	4	3
1893	Glutamine-dependent NAD(+) synthetase OS=Homo sapiens OX=9606 GN=NADSYN1 PE=1 SV=3	Q6IA69	NADSYN1	79 kDa	5	3	5	7	7	3	4	4	2	2	4	5	1	5	3	4	2	4
1894	Ras-related protein Rab-21 OS=Homo sapiens OX=9606 GN=RAB21 PE=1 SV=3	Q9UL25	RAB21	24 kDa	3	3	4	5	7	3	3	4	4	5	1	3	3	6	5	5	5	6
1895	Rho guanine nucleotide exchange factor 10 OS=Homo sapiens OX=9606 GN=ARHGEF10 PE=1 SV=4	O15013	ARHGEF10	152 kDa	2	2	5	3	2	1	4	4	9	6	4	4	8	6	4	7	4	2
1896	Endothelial differentiation-related factor 1 OS=Homo sapiens OX=9606 GN=EDF1 PE=1 SV=1	O60869	EDF1	16 kDa	3	3	3	4	3	4	4	3	4	5	4	4	4	4	3	5	4	4
1897	Nuclear RNA export factor 1 OS=Homo sapiens OX=9606 GN=NXF1 PE=1 SV=1	Q9UBU9	NXF1	70 kDa	5	4	4	6	6	3	0	5	4	4	3	4	5	5	1	0	2	2
1898	UPF0160 protein MYG1, mitochondrial OS=Homo sapiens OX=9606 GN=C12orf10 PE=1 SV=2	Q9HB07	C12orf10	42 kDa	5	7	6	6	5	6	1	0	2	3	4	3	2	6	2	2	4	2
1899	Protein VAC14 homolog OS=Homo sapiens OX=9606 GN=VAC14 PE=1 SV=1	Q08AM6	VAC14	88 kDa	5	2	0	1	1	1	0	2	2	3	3	1	1	1	1	2	3	7
1900	Connective tissue growth factor OS=Homo sapiens OX=9606 GN=CTGF PE=1 SV=2	P29279	CTGF	38 kDa	2	2	4	3	2	2	2	4	5	4	2	4	2	3	3	2	4	4
1901	GDH/6PGL endoplasmic bifunctional protein OS=Homo sapiens OX=9606 GN=H6PD PE=1 SV=2	O95479	H6PD	89 kDa	2	1	6	3	5	3	2	4	3	3	5	4	2	3	5	3	4	5
1902	Inactive C-alpha-formylglycine-generating enzyme 2 OS=Homo sapiens OX=9606 GN=SUMF2 PE=1 SV=2	Q8NBJ7	SUMF2	34 kDa	3	4	5	5	4	6	3	3	4	5	3	4	3	3	7	6	4	3
1903	Esterase OVCA2 OS=Homo sapiens OX=9606 GN=OVCA2 PE=1 SV=1	Q8WZ82	OVCA2	24 kDa	7	5	7	5	3	7	3	3	4	4	5	5	4	4	3	4	3	3
1904	Mannose-1-phosphate guanyltransferase beta OS=Homo sapiens OX=9606 GN=GMPPB PE=1 SV=2	Q9Y5P6	GMPPB	40 kDa	5	4	4	4	3	5	4	3	1	2	4	2	4	3	3	3	3	4
1905	Neuropilin-2 OS=Homo sapiens OX=9606 GN=NRP2 PE=1 SV=3	O60462	NRP2	105 kDa	5	2	1	2	2	1	3	4	4	6	4	5	4	4	2	2	3	4
1906	Ganglioside GM2 activator OS=Homo sapiens OX=9606 GN=GM2A PE=1 SV=4	P17900	GM2A	21 kDa	4	5	3	5	4	7	4	3	4	3	6	3	2	3	3	4	5	3
1907	Leucine-rich repeat-containing protein 40 OS=Homo sapiens OX=9606 GN=LRRC40 PE=1 SV=1	Q9H9A6	LRRC40	68 kDa	3	2	4	5	3	3	3	4	3	3	2	0	3	5	5	5	3	4
1908	Dual specificity protein phosphatase 3 OS=Homo sapiens OX=9606 GN=DUSP3 PE=1 SV=1	P51452	DUSP3	20 kDa	5	6	1	2	2	4	2	2	3	3	3	3	3	2	6	4	7	6
1909	Endophilin-B2 OS=Homo sapiens OX=9606 GN=SH3GLB2 PE=1 SV=1	Q9NR46	SH3GLB2	44 kDa	2	1	3	2	3	2	3	4	2	6	2	2	4	1	2	4	4	4
1910	Peptidyl-prolyl cis-trans isomerase NIMA-interacting 1 OS=Homo sapiens OX=9606 GN=PIN1 PE=1 SV=1	Q13526	PIN1	18 kDa	3	3	4	4	6	4	3	5	5	2	3	3	5	4	6	7	3	2
1911	Transmembrane 9 superfamily member 2 OS=Homo sapiens OX=9606 GN=TM9SF2 PE=1 SV=1	Q99805	TM9SF2	76 kDa	2	2	3	5	3	4	1	5	3	3	4	1	1	3	7	4	2	3
1912	COP9 signalosome complex subunit 3 OS=Homo sapiens OX=9606 GN=COPS3 PE=1 SV=3	Q9UNS2	COPS3	48 kDa	3	3	3	3	5	6	1	1	4	4	3	6	3	5	3	3	5	3
1913	Phosphoribosyl pyrophosphate synthase-associated protein 1 OS=Homo sapiens OX=9606 GN=PRPSAP1 PE=1 SV=2	Q14558	PRPSAP1	39 kDa	3	5	3	3	1	2	4	4	4	4	5	4	3	3	5	6	5	5
1914	Trans-Golgi network integral membrane protein 2 OS=Homo sapiens OX=9606 GN=TGOLN2 PE=1 SV=3	O43493	TGOLN2	51 kDa	4	4	3	2	2	3	4	4	5	2	4	3	3	3	3	3	4	3
1915	Treacle protein OS=Homo sapiens OX=9606 GN=TCOF1 PE=1 SV=3	Q13428	TCOF1	152 kDa	1	1	3	4	5	3	2	3	6	4	1	2	2	3	7	4	2	3
1916	Pyridoxal-dependent decarboxylase domain-containing protein 1 OS=Homo sapiens OX=9606 GN=PDXDC1 PE=1 SV=2	Q6P996	PDXDC1	87 kDa	0	1	4	3	4	4	3	6	6	6	2	1	5	7	3	5	1	1
1917	Spermatid perinuclear RNA-binding protein OS=Homo sapiens OX=9606 GN=STRBP PE=1 SV=1	Q96SI9	STRBP	74 kDa	0	0	1	0	0	0	0	0	0	1	0	1	0	3	0	0	0	0
1918	Serine/threonine-protein kinase receptor R3 OS=Homo sapiens OX=9606 GN=ACVRL1 PE=1 SV=2	P37023	ACVRL1	56 kDa	3	4	5	5	5	4	4	7	7	5	3	3	3	3	4	4	4	3
1919	Clathrin light chain A OS=Homo sapiens OX=9606 GN=CLTA PE=1 SV=1	P09496	CLTA	27 kDa	6	5	2	4	4	3	5	3	4	4	4	3	3	3	3	1	3	3
1920	Collagen alpha-1(IV) chain OS=Homo sapiens OX=9606 GN=COL4A1 PE=1 SV=4	P02462	COL4A1	161 kDa	2	3	4	4	3	4	4	5	6	4	3	3	4	5	4	5	5	5
1921	Triokinase/FMN cyclase OS=Homo sapiens OX=9606 GN=TKFC PE=1 SV=2	Q3LXA3	TKFC	59 kDa	2	7	5	5	4	2	2	2	3	3	5	2	2	5	4	4	3	5
1922	Adenosine deaminase OS=Homo sapiens OX=9606 GN=ADA PE=1 SV=3	P00813	ADA	41 kDa	2	6	4	3	3	4	2	1	1	2	1	2	2	2	4	1	3	5
1923	Magnesium transporter protein 1 OS=Homo sapiens OX=9606 GN=MAGT1 PE=1 SV=1	Q9H0U3	MAGT1	38 kDa	1	0	1	2	3	0	0	1	0	0	2	4	1	1	1	0	2	2
1924	Profilin-2 OS=Homo sapiens OX=9606 GN=PFN2 PE=1 SV=3	P35080	PFN2	15 kDa	4	3	5	5	4	4	5	4	3	5	4	4	4	4	4	4	3	3
1925	U4/U6.U5 tri-snRNP-associated protein 1 OS=Homo sapiens OX=9606 GN=SART1 PE=1 SV=1	O43290	SART1	90 kDa	3	2	5	6	5	6	7	7	5	3	1	4	7	5	5	5	1	1
1926	Rho guanine nucleotide exchange factor 1 OS=Homo sapiens OX=9606 GN=ARHGEF1 PE=1 SV=2	Q92888	ARHGEF1	102 kDa	5	2	4	2	4	6	3	3	0	1	3	2	3	2	5	3	4	1
1927	TBC1 domain family member 4 OS=Homo sapiens OX=9606 GN=TBC1D4 PE=1 SV=2	O60343	TBC1D4	147 kDa	1	2	3	5	5	3	4	3	3	6	1	2	4	8	4	5	1	1
1928	Clustered mitochondria protein homolog OS=Homo sapiens OX=9606 GN=CLUH PE=1 SV=2	O75153	CLUH	147 kDa	1	2	3	2	2	4	4	7	6	3	5	1	6	2	4	3	3	5
1929	Glycerol-3-phosphate phosphatase OS=Homo sapiens OX=9606 GN=PGP PE=1 SV=1	A6NDG6	PGP	34 kDa	6	5	4	1	1	4	2	1	1	2	4	4	2	1	1	0	4	7
1930	SH3 domain-binding protein 4 OS=Homo sapiens OX=9606 GN=SH3BP4 PE=1 SV=1	Q9P0V3	SH3BP4	107 kDa	1	2	1	1	0	1	0	4	3	4	1	5	5	3	0	1	4	2
1931	E3 ubiquitin-protein ligase TRIM21 OS=Homo sapiens OX=9606 GN=TRIM21 PE=1 SV=1	P19474	TRIM21	54 kDa	3	4	5	4	5	6	1	3	3	0	2	2	3	3	5	2	1	1
1932	28S ribosomal protein S35, mitochondrial OS=Homo sapiens OX=9606 GN=MRPS35 PE=1 SV=1	P82673	MRPS35	37 kDa	4	6	4	3	5	2	3	4	5	5	3	5	5	5	4	4	4	4
1933	WD repeat and FYVE domain-containing protein 1 OS=Homo sapiens OX=9606 GN=WDFY1 PE=1 SV=1	Q8IWB7	WDFY1	46 kDa	3	4	2	2	3	3	3	5	3	5	4	2	5	4	4	6	3	3
1934	E3 ubiquitin-protein ligase ARIH1 OS=Homo sapiens OX=9606 GN=ARIH1 PE=1 SV=2	Q9Y4X5	ARIH1	64 kDa	3	4	4	4	3	3	5	5	3	5	4	6	5	5	4	4	5	7
1935	U4/U6 small nuclear ribonucleoprotein Prp4 OS=Homo sapiens OX=9606 GN=PRPF4 PE=1 SV=2	O43172	PRPF4	58 kDa	4	5	2	5	1	5	4	5	3	3	3	4	4	3	3	2	4	2
1936	Programmed cell death protein 10 OS=Homo sapiens OX=9606 GN=PDCD10 PE=1 SV=1	Q9BUL8	PDCD10	25 kDa	3	6	4	3	5	4	3	3	4	4	3	5	3	5	4	5	4	4
1937	Protein transport protein Sec61 subunit beta OS=Homo sapiens OX=9606 GN=SEC61B PE=1 SV=2	P60468	SEC61B	10 kDa	4	3	4	3	3	4	3	2	4	4	5	3	4	3	4	3	3	3
1938	Ras-related protein Rab-35 OS=Homo sapiens OX=9606 GN=RAB35 PE=1 SV=1	Q15286	RAB35	23 kDa	3	3	3	2	3	4	4	3	1	3	3	3	3	3	1	1	1	2
1939	Protein-glutamate O-methyltransferase OS=Homo sapiens OX=9606 GN=ARMT1 PE=1 SV=1	Q9H993	ARMT1	51 kDa	2	5	1	3	5	2	4	5	6	5	4	2	2	2	7	6	4	5
1940	Transgelin OS=Homo sapiens OX=9606 GN=TAGLN PE=1 SV=4	Q01995	TAGLN	23 kDa	7	6	2	2	3	2	4	4	4	4	5	3	3	3	0	3	5	6
1941	Syntaxin-binding protein 1 OS=Homo sapiens OX=9606 GN=STXBP1 PE=1 SV=1	P61764	STXBP1	68 kDa	2	5	5	4	3	5	2	3	2	1	2	4	1	1	5	5	6	7
1942	Phosphomannomutase 2 OS=Homo sapiens OX=9606 GN=PMM2 PE=1 SV=1	O15305	PMM2	28 kDa	2	2	1	1	2	2	2	4	3	4	4	2	1	3	2	1	3	2
1943	Nucleolar protein 6 OS=Homo sapiens OX=9606 GN=NOL6 PE=1 SV=2	Q9H6R4	NOL6	128 kDa	3	2	1	1	6	2	3	3	8	3	2	3	7	2	5	6	5	4
1944	Protein ITPRID2 OS=Homo sapiens OX=9606 GN=ITPRID2 PE=1 SV=3	P28290	ITPRID2	138 kDa	0	1	4	8	6	5	3	5	4	1	1	0	3	2	6	3	1	0
1945	Kinesin-like protein KIF13B OS=Homo sapiens OX=9606 GN=KIF13B PE=1 SV=2	Q9NQT8	KIF13B	203 kDa	2	2	3	4	5	5	5	3	3	4	1	2	4	3	4	4	4	2
1946	Ribonucleases P/MRP protein subunit POP1 OS=Homo sapiens OX=9606 GN=POP1 PE=1 SV=2	Q99575	POP1	115 kDa	1	2	2	1	2	3	1	3	3	6	2	0	4	4	1	5	2	2
1947	Golgin subfamily A member 2 OS=Homo sapiens OX=9606 GN=GOLGA2 PE=1 SV=3	Q08379	GOLGA2	113 kDa	4	3	5	4	4	5	2	5	5	1	2	1	4	6	5	4	4	3
1948	Delta-aminolevulinic acid dehydratase OS=Homo sapiens OX=9606 GN=ALAD PE=1 SV=1	P13716	ALAD	36 kDa	1	5	2	3	5	1	2	4	6	3	4	3	6	2	6	4	5	2
1949	Ribosomal RNA processing protein 1 homolog B OS=Homo sapiens OX=9606 GN=RRP1B PE=1 SV=3	Q14684	RRP1B	84 kDa	2	1	3	2	2	4	5	3	4	6	1	3	5	3	4	4	2	1
1950	Caspase-7 OS=Homo sapiens OX=9606 GN=CASP7 PE=1 SV=1	P55210	CASP7	34 kDa	3	4	5	4	5	4	4	4	5	5	3	4	4	5	5	4	6	4
1951	Interleukin-6 receptor subunit beta OS=Homo sapiens OX=9606 GN=IL6ST PE=1 SV=2	P40189	IL6ST	104 kDa	3	3	1	1	4	3	2	3	5	5	0	3	7	4	2	2	5	2
1952	Inositol-3-phosphate synthase 1 OS=Homo sapiens OX=9606 GN=ISYNA1 PE=1 SV=1	Q9NPH2	ISYNA1	61 kDa	4	6	5	5	1	5	5	5	4	2	5	4	3	5	0	1	1	2
1953	Vacuolar protein sorting-associated protein 45 OS=Homo sapiens OX=9606 GN=VPS45 PE=1 SV=1	Q9NRW7	VPS45	65 kDa	4	4	4	5	7	3	0	0	3	1	1	2	3	7	2	1	2	2
1954	Ubiquilin-4 OS=Homo sapiens OX=9606 GN=UBQLN4 PE=1 SV=2	Q9NRR5	UBQLN4	64 kDa	0	0	1	2	3	4	1	2	2	3	0	0	3	7	2	3	0	0
1955	Golgi-associated plant pathogenesis-related protein 1 OS=Homo sapiens OX=9606 GN=GLIPR2 PE=1 SV=3	Q9H4G4	GLIPR2	17 kDa	6	5	3	4	3	3	4	6	3	5	6	6	5	3	4	3	5	4
1956	Translation initiation factor eIF-2B subunit delta OS=Homo sapiens OX=9606 GN=EIF2B4 PE=1 SV=2	Q9UI10	EIF2B4	58 kDa	1	2	2	3	2	4	4	5	7	5	4	5	4	8	4	6	3	5
1957	THUMP domain-containing protein 1 OS=Homo sapiens OX=9606 GN=THUMPD1 PE=1 SV=2	Q9NXG2	THUMPD1	39 kDa	2	3	4	4	3	4	5	3	2	4	2	4	4	4	2	3	2	1
1958	Fumarylacetoacetate hydrolase domain-containing protein 2A OS=Homo sapiens OX=9606 GN=FAHD2A PE=1 SV=1	Q96GK7	FAHD2A	35 kDa	2	2	3	3	6	3	2	2	3	2	2	4	1	3	4	2	5	2
1959	Phosphomevalonate kinase OS=Homo sapiens OX=9606 GN=PMVK PE=1 SV=3	Q15126	PMVK	22 kDa	5	4	4	4	5	4	2	4	4	4	5	3	3	4	3	2	1	4
1960	Vacuolar protein sorting-associated protein 28 homolog OS=Homo sapiens OX=9606 GN=VPS28 PE=1 SV=1	Q9UK41	VPS28	25 kDa	4	6	3	2	2	5	1	3	7	4	2	5	2	8	5	4	6	3
1961	Mitochondrial carnitine/acylcarnitine carrier protein OS=Homo sapiens OX=9606 GN=SLC25A20 PE=1 SV=1	O43772	SLC25A20	33 kDa	2	2	1	2	0	1	3	2	4	1	2	5	2	2	2	2	3	3
1962	Apolipoprotein L2 OS=Homo sapiens OX=9606 GN=APOL2 PE=1 SV=1	Q9BQE5	APOL2	37 kDa	0	1	5	4	4	3	3	5	4	3	0	0	2	4	4	5	3	3
1963	Echinoderm microtubule-associated protein-like 4 OS=Homo sapiens OX=9606 GN=EML4 PE=1 SV=3	Q9HC35	EML4	109 kDa	1	2	6	4	4	6	4	5	5	2	3	0	4	6	4	4	3	3
1964	Eukaryotic translation initiation factor 4E OS=Homo sapiens OX=9606 GN=EIF4E PE=1 SV=2	P06730	EIF4E	25 kDa	3	5	3	3	3	3	2	3	4	2	3	5	3	2	2	2	3	3
1965	Hydroxymethylglutaryl-CoA lyase, mitochondrial OS=Homo sapiens OX=9606 GN=HMGCL PE=1 SV=2	P35914	HMGCL	34 kDa	3	4	3	4	5	4	3	2	5	2	3	3	5	4	3	2	3	4
1966	5'-nucleotidase domain-containing protein 2 OS=Homo sapiens OX=9606 GN=NT5DC2 PE=1 SV=1	Q9H857	NT5DC2	61 kDa	2	3	3	3	4	3	3	3	2	4	4	1	4	8	4	3	4	5
1967	[Pyruvate dehydrogenase [acetyl-transferring]]-phosphatase 1, mitochondrial OS=Homo sapiens OX=9606 GN=PDP1 PE=1 SV=3	Q9P0J1	PDP1	61 kDa	2	2	2	6	3	2	2	6	5	4	6	2	3	4	2	4	6	4
1968	S-adenosylhomocysteine hydrolase-like protein 1 OS=Homo sapiens OX=9606 GN=AHCYL1 PE=1 SV=2	O43865	AHCYL1	59 kDa	4	3	2	4	2	3	3	5	2	6	2	4	3	5	2	5	6	2
1969	Cysteine protease ATG4B OS=Homo sapiens OX=9606 GN=ATG4B PE=1 SV=2	Q9Y4P1	ATG4B	44 kDa	5	5	3	5	3	5	3	5	2	4	2	2	3	4	2	4	6	5
1970	Stromal interaction molecule 1 OS=Homo sapiens OX=9606 GN=STIM1 PE=1 SV=3	Q13586	STIM1	77 kDa	3	3	5	6	5	3	3	3	3	4	1	4	3	3	4	3	3	2
1971	Pescadillo homolog OS=Homo sapiens OX=9606 GN=PES1 PE=1 SV=1	O00541	PES1	68 kDa	3	4	1	4	4	3	3	2	6	3	4	4	4	4	3	3	3	5
1972	Peptidyl-prolyl cis-trans isomerase FKBP9 OS=Homo sapiens OX=9606 GN=FKBP9 PE=1 SV=2	O95302	FKBP9	63 kDa	1	0	2	3	1	1	1	1	2	1	1	3	2	2	0	1	1	1
1973	DNA-directed RNA polymerase II subunit RPB1 OS=Homo sapiens OX=9606 GN=POLR2A PE=1 SV=2	P24928	POLR2A	217 kDa	1	4	3	5	6	6	1	3	6	3	2	1	3	7	3	3	2	2
1974	28S ribosomal protein S22, mitochondrial OS=Homo sapiens OX=9606 GN=MRPS22 PE=1 SV=1	P82650	MRPS22	41 kDa	2	3	1	2	5	2	1	3	3	2	3	4	3	3	4	7	8	7
1975	Volume-regulated anion channel subunit LRRC8C OS=Homo sapiens OX=9606 GN=LRRC8C PE=1 SV=2	Q8TDW0	LRRC8C	92 kDa	1	2	1	1	3	2	2	1	3	3	1	1	4	5	3	1	4	1
1976	DNA replication licensing factor MCM4 OS=Homo sapiens OX=9606 GN=MCM4 PE=1 SV=5	P33991	MCM4	97 kDa	6	6	2	4	5	7	2	1	2	4	1	1	4	6	8	3	1	3
1977	Serine beta-lactamase-like protein LACTB, mitochondrial OS=Homo sapiens OX=9606 GN=LACTB PE=1 SV=2	P83111	LACTB	61 kDa	3	3	6	4	3	4	1	3	2	4	2	1	2	3	4	2	3	3
1978	C-type lectin domain family 14 member A OS=Homo sapiens OX=9606 GN=CLEC14A PE=1 SV=1	Q86T13	CLEC14A	52 kDa	2	2	4	4	7	7	1	4	2	3	1	2	3	4	4	4	3	1
1979	Protein PRRC2A OS=Homo sapiens OX=9606 GN=PRRC2A PE=1 SV=3	P48634	PRRC2A	229 kDa	0	0	4	4	5	6	5	6	5	5	0	0	5	5	7	6	1	0
1980	Vacuolar protein sorting-associated protein 37B OS=Homo sapiens OX=9606 GN=VPS37B PE=1 SV=1	Q9H9H4	VPS37B	31 kDa	4	5	3	4	3	4	3	2	5	4	4	5	3	2	4	4	4	5
1981	Cleavage stimulation factor subunit 3 OS=Homo sapiens OX=9606 GN=CSTF3 PE=1 SV=1	Q12996	CSTF3	83 kDa	4	5	5	4	2	3	5	3	4	2	5	5	2	4	3	4	3	2
1982	Isochorismatase domain-containing protein 1 OS=Homo sapiens OX=9606 GN=ISOC1 PE=1 SV=3	Q96CN7	ISOC1	32 kDa	5	5	6	4	6	3	2	3	4	2	4	4	5	4	4	2	5	4
1983	N-acylneuraminate cytidylyltransferase OS=Homo sapiens OX=9606 GN=CMAS PE=1 SV=2	Q8NFW8	CMAS	48 kDa	5	6	4	3	6	4	3	3	4	3	5	4	3	4	3	3	4	5
1984	Tubulin-folding cofactor B OS=Homo sapiens OX=9606 GN=TBCB PE=1 SV=2	Q99426	TBCB	27 kDa	2	3	3	3	5	3	3	4	3	4	4	2	3	4	4	7	2	3
1985	Cell division cycle and apoptosis regulator protein 1 OS=Homo sapiens OX=9606 GN=CCAR1 PE=1 SV=2	Q8IX12	CCAR1	133 kDa	1	3	3	3	3	3	2	2	2	2	1	2	3	4	2	1	6	3
[truncated: 1,574 more rows]

## Sheet: Reader-Friendly List
					Exclusive Spectrum Count	Exclusive Spectrum Count	Exclusive Spectrum Count	Exclusive Spectrum Count	Exclusive Spectrum Count	Exclusive Spectrum Count	Exclusive Spectrum Count	Exclusive Spectrum Count	Exclusive Spectrum Count	Exclusive Spectrum Count	Exclusive Spectrum Count	Exclusive Spectrum Count	Exclusive Spectrum Count	Exclusive Spectrum Count	Exclusive Spectrum Count	Exclusive Spectrum Count	Exclusive Spectrum Count	Exclusive Spectrum Count
2268_Zhang, Yi (Li, Chao)_Cell Proteins_PD 2.4_Fus					C-Exos	C-Exos	N-Exos	N-Exos	Saline	Saline	fibrin	fibrin	fibrin/C	fibrin/C	fibrin/N	fibrin/N	tPA	tPA	tPA/C	tPA/C	tPA/N	tPA/N
#	Identified Proteins (3558)	Accession Number	Alternate ID	MW	2268_cell_09	2268_cell_10	2268_cell_07	2268_cell_08	2268_cell_05	2268_cell_06	2268_cell_17	2268_cell_18	2268_cell_21	2268_cell_22	2268_cell_19	2268_cell_20	2268_cell_11	2268_cell_12	2268_cell_15	2268_cell_16	2268_cell_13	2268_cell_14
12	Vimentin	P08670	VIM	54 kDa	846	805	912	948	910	871	1019	1027	978	953	909	892	920	848	1066	1107	918	953
13	Actin, cytoplasmic 2	P63261	ACTG1	42 kDa	770	768	773	766	734	790	853	864	831	848	787	795	774	753	836	888	778	805
14	Myosin-9	P35579	MYH9	227 kDa	779	774	742	761	673	705	726	745	763	755	731	762	791	768	674	701	745	725
15	Filamin-B	O75369	FLNB	278 kDa	743	778	571	574	522	542	701	733	763	789	827	796	724	699	691	737	809	815
16	Elongation factor 1-alpha 1	P68104	EEF1A1	50 kDa	526	491	491	507	418	514	591	604	547	541	551	569	570	514	573	565	572	541
17	Filamin-A	P21333	FLNA	281 kDa	514	543	391	393	328	356	479	487	498	497	583	557	480	458	451	475	543	562
18	von Willebrand factor	P04275	VWF	309 kDa	450	495	510	541	550	566	495	531	536	543	475	468	452	456	554	581	418	439
1	Glyceraldehyde-3-phosphate dehydrogenase	P04406	GAPDH	36 kDa	480	500	394	416	391	353	432	441	446	466	474	473	458	455	467	471	533	545
19	Tubulin alpha-1B chain	P68363	TUBA1B	50 kDa	404	414	382	394	346	400	393	392	411	399	366	391	352	355	424	415	383	396
20	Tubulin alpha-1A chain	Q71U36	TUBA1A	50 kDa	47	53	43	49	41	46	4	6	11	7	16	16	51	56	5	6	13	9
21	Neuroblast differentiation-associated protein AHNAK	Q09666	AHNAK	629 kDa	174	172	490	475	466	470	391	408	345	334	187	198	380	395	451	436	190	185
22	Alpha-enolase	P06733	ENO1	47 kDa	357	405	331	343	322	340	377	383	403	427	383	356	367	361	394	406	390	376
23	Tubulin alpha-4A chain	P68366	TUBA4A	50 kDa	2	2	3	3	3	4	3	2	2	2	2	3	3	3	4	4	2	1
24	Tubulin beta chain	P07437	TUBB	50 kDa	350	336	327	310	314	369	298	304	326	324	313	325	320	339	305	310	300	304
25	Heat shock protein HSP 90-beta	P08238	HSP90AB1	83 kDa	267	261	280	293	247	238	301	306	293	278	287	287	288	233	304	312	243	271
26	Talin-1	Q9Y490	TLN1	270 kDa	287	288	262	258	254	264	277	294	320	310	285	282	317	330	290	295	317	325
27	Pyruvate kinase PKM	P14618	PKM	58 kDa	321	296	271	269	272	270	276	279	279	258	297	297	301	271	269	283	311	319
28	Tubulin beta-4B chain	P68371	TUBB4B	50 kDa	34	33	37	32	34	46	42	48	40	41	45	38	42	44	39	43	31	37
29	Plectin	Q15149	PLEC	532 kDa	254	265	260	261	264	279	224	240	249	243	245	249	250	265	247	247	263	265
30	Elongation factor 1-alpha 2	Q05639	EEF1A2	50 kDa	1	0	1	3	5	0	0	1	0	1	0	0	3	5	3	1	1	2
31	Cytoplasmic dynein 1 heavy chain 1	Q14204	DYNC1H1	532 kDa	246	256	259	253	226	248	243	234	237	213	237	248	253	245	226	214	250	258
32	Endoplasmin	P14625	HSP90B1	92 kDa	214	206	238	253	222	215	277	282	259	251	234	245	235	214	267	264	238	239
33	Tubulin alpha-1C chain	Q9BQE3	TUBA1C	50 kDa	23	25	13	14	12	10	21	22	20	22	19	22	23	26	15	20	22	26
34	Heat shock protein HSP 90-alpha	P07900	HSP90AA1	85 kDa	98	84	104	93	92	90	99	97	82	89	98	99	97	94	86	96	96	92
35	Clathrin heavy chain 1	Q00610	CLTC	192 kDa	248	253	228	209	247	222	222	234	228	250	242	254	245	248	225	216	267	282
2	Moesin	P26038	MSN	68 kDa	216	240	229	245	233	219	218	231	213	221	223	227	213	187	240	246	237	251
36	Alpha-actinin-1	P12814	ACTN1	103 kDa	257	270	222	217	215	226	228	222	224	228	241	264	243	245	215	211	276	263
37	Annexin A2	P07355	ANXA2	39 kDa	244	234	261	252	259	262	199	196	206	203	202	214	231	233	211	205	235	225
38	60 kDa heat shock protein, mitochondrial	P10809	HSPD1	61 kDa	243	220	221	236	196	193	225	232	242	251	225	214	257	256	241	247	253	255
39	Elongation factor 2	P13639	EEF2	95 kDa	245	243	200	206	198	192	219	222	219	223	237	238	223	223	205	222	232	241
40	Actin, alpha cardiac muscle 1	P68032	ACTC1	42 kDa	33	46	40	42	43	41	49	51	50	49	40	35	53	47	64	53	40	46
41	Tubulin beta-2A chain	Q13885	TUBB2A	50 kDa	11	10	13	11	12	10	8	10	11	10	10	6	10	12	9	12	10	9
42	Endoplasmic reticulum chaperone BiP	P11021	HSPA5	72 kDa	191	185	235	240	201	213	235	225	213	227	203	208	205	207	218	224	205	217
43	Calreticulin	P27797	CALR	48 kDa	166	195	212	204	191	196	218	229	211	200	209	203	194	176	210	213	210	222
44	Heat shock cognate 71 kDa protein	P11142	HSPA8	71 kDa	197	199	202	197	171	183	205	198	190	207	195	193	193	195	184	180	194	199
45	Protein-glutamine gamma-glutamyltransferase 2	P21980	TGM2	77 kDa	254	257	141	144	145	158	175	200	218	207	254	246	197	183	169	184	209	233
46	Alpha-actinin-4	O43707	ACTN4	105 kDa	114	113	104	96	105	104	102	113	112	115	111	127	128	120	104	109	130	119
47	Protein disulfide-isomerase	P07237	P4HB	57 kDa	146	150	181	188	172	163	172	186	164	181	156	150	164	168	176	186	173	168
48	Transketolase	P29401	TKT	68 kDa	173	180	129	136	131	124	175	176	198	191	190	187	171	176	186	188	206	218
49	Myosin-10	P35580	MYH10	229 kDa	104	112	89	101	118	118	79	92	93	82	78	90	106	113	90	86	95	91
50	Filamin-C	Q14315	FLNC	291 kDa	133	131	110	105	95	112	117	113	110	123	124	121	109	116	120	118	133	131
51	Tubulin beta-6 chain	Q9BUF5	TUBB6	50 kDa	89	96	92	95	90	96	69	71	71	73	79	83	83	91	70	74	86	80
52	Spectrin alpha chain, non-erythrocytic 1	Q13813	SPTAN1	285 kDa	164	175	147	157	176	181	141	155	163	152	167	159	171	165	160	165	182	180
53	Tubulin beta-3 chain	Q13509	TUBB3	50 kDa	37	34	38	42	35	36	30	29	31	32	34	39	39	35	27	30	33	29
54	Prelamin-A/C	P02545	LMNA	74 kDa	157	159	159	175	156	168	158	166	145	154	149	133	156	156	162	159	136	153
55	ATP synthase subunit beta, mitochondrial	P06576	ATP5F1B	57 kDa	144	155	154	153	164	142	154	146	163	175	166	176	167	160	166	173	179	184
56	Transitional endoplasmic reticulum ATPase	P55072	VCP	89 kDa	155	145	160	156	166	171	159	163	167	162	148	160	151	174	149	139	150	156
57	Spectrin beta chain, non-erythrocytic 1	Q01082	SPTBN1	275 kDa	161	158	148	158	155	153	136	150	153	139	157	160	156	160	148	138	149	155
58	Cofilin-1	P23528	CFL1	19 kDa	140	157	135	147	126	159	166	167	157	159	171	165	154	132	164	179	164	157
59	Aminopeptidase N	P15144	ANPEP	110 kDa	126	147	174	163	149	173	135	133	115	117	141	138	127	125	145	137	148	152
60	Galectin-1	P09382	LGALS1	15 kDa	149	159	180	171	139	155	154	167	152	157	147	135	148	130	167	168	142	153
61	Ras GTPase-activating-like protein IQGAP1	P46940	IQGAP1	189 kDa	152	150	151	153	136	148	134	140	146	135	133	137	143	156	140	144	147	148
62	Fructose-bisphosphate aldolase A	P04075	ALDOA	39 kDa	136	128	142	147	134	134	155	159	151	147	140	151	140	144	142	153	148	142
63	Microtubule-actin cross-linking factor 1, isoforms 1/2/3/5	Q9UPN3	MACF1	838 kDa	104	97	161	136	149	150	121	130	128	123	104	110	117	147	133	126	130	117
64	DNA-dependent protein kinase catalytic subunit	P78527	PRKDC	469 kDa	123	118	107	111	130	116	100	111	132	135	120	129	131	139	128	120	122	136
65	Vinculin	P18206	VCL	124 kDa	139	145	117	123	127	115	115	110	114	131	122	130	136	138	131	128	137	141
66	Glutathione S-transferase P	P09211	GSTP1	23 kDa	138	132	128	122	117	135	129	128	109	106	136	148	106	110	139	146	155	154
67	Basement membrane-specific heparan sulfate proteoglycan core protein	P98160	HSPG2	469 kDa	94	99	157	145	184	153	132	132	147	148	97	99	109	141	150	155	94	103
68	Keratin, type II cytoskeletal 1	P04264	KRT1	66 kDa	112	156	135	160	91	83	121	117	86	144	100	111	173	150	135	114	146	108
69	Fatty acid synthase	P49327	FASN	273 kDa	90	87	169	184	178	155	106	121	73	81	80	82	93	94	144	116	106	111
70	Keratin, type I cytoskeletal 10	P13645	KRT10	59 kDa	127	199	116	221	99	47	137	58	42	169	91	108	148	155	108	96	119	91
71	Protein disulfide-isomerase A3	P30101	PDIA3	57 kDa	100	98	131	132	141	135	119	131	109	117	115	101	111	96	114	115	112	106
72	Thioredoxin domain-containing protein 5	Q8NBS9	TXNDC5	48 kDa	99	82	125	144	110	128	123	119	119	112	106	104	117	111	101	105	85	90
73	Annexin A6	P08133	ANXA6	76 kDa	111	103	119	112	134	108	92	99	92	96	102	102	94	99	101	98	110	115
74	Nucleophosmin	P06748	NPM1	33 kDa	101	99	91	92	83	95	124	113	112	134	83	93	102	101	113	125	107	90
75	Heterogeneous nuclear ribonucleoprotein K	P61978	HNRNPK	51 kDa	84	89	110	97	109	113	101	91	104	114	89	86	118	136	90	97	88	80
76	Annexin A5	P08758	ANXA5	36 kDa	115	126	106	112	138	87	83	80	94	90	96	95	105	120	96	95	107	112
77	Beta-actin-like protein 2	Q562R1	ACTBL2	42 kDa	8	4	8	9	8	10	4	15	11	7	7	2	8	5	6	7	7	6
78	Keratin, type I cytoskeletal 9	P35527	KRT9	62 kDa	82	150	98	94	61	64	67	89	54	93	53	62	225	161	113	68	165	86
79	Myoferlin	Q9NZM1	MYOF	235 kDa	91	105	76	82	76	74	97	94	103	109	104	89	101	93	89	99	92	100
80	Dihydropyrimidinase-related protein 2	Q16555	DPYSL2	62 kDa	94	100	160	160	133	126	104	106	85	94	91	85	98	81	96	102	86	83
81	Microtubule-associated protein 1B	P46821	MAP1B	271 kDa	91	89	103	104	98	94	107	109	115	115	101	96	102	107	107	107	99	91
82	Major vault protein	Q14764	MVP	99 kDa	104	105	127	124	130	125	97	97	87	80	94	92	91	88	98	88	92	96
83	Cathepsin B	P07858	CTSB	38 kDa	110	107	105	109	119	110	85	89	102	95	109	119	83	81	111	107	117	125
84	Annexin A1	P04083	ANXA1	39 kDa	114	111	100	98	103	92	89	89	99	94	89	88	116	118	79	84	102	107
85	Radixin	P35241	RDX	69 kDa	22	22	27	26	22	23	22	23	25	20	20	16	22	19	29	25	26	21
86	Peptidyl-prolyl cis-trans isomerase A	P62937	PPIA	18 kDa	96	97	98	100	94	88	100	96	103	91	99	93	98	94	98	103	99	92
87	A-kinase anchor protein 12	Q02952	AKAP12	191 kDa	32	34	140	147	112	126	118	139	126	130	46	48	127	140	125	116	54	44
88	Nestin	P48681	NES	177 kDa	53	50	109	120	100	113	113	113	113	112	58	62	121	118	109	115	51	48
89	Triosephosphate isomerase	P60174	TPI1	31 kDa	99	108	82	85	82	74	81	85	92	89	89	90	81	82	84	101	99	95
90	Heterogeneous nuclear ribonucleoproteins A2/B1	P22626	HNRNPA2B1	37 kDa	60	62	96	91	96	100	91	93	108	103	70	76	96	88	98	108	69	72
91	Cytoskeleton-associated protein 4	Q07065	CKAP4	66 kDa	87	80	94	93	93	87	83	88	85	79	79	87	87	87	79	78	83	86
92	ATP synthase subunit alpha, mitochondrial	P25705	ATP5F1A	60 kDa	81	87	92	96	83	104	79	95	89	80	95	80	90	88	83	83	82	87
93	Elongation factor 1-gamma	P26641	EEF1G	50 kDa	92	89	84	81	78	85	86	84	71	76	94	87	83	77	82	80	91	92
94	Neutral alpha-glucosidase AB	Q14697	GANAB	107 kDa	98	98	101	104	99	86	81	75	71	76	86	88	91	91	61	70	78	84
95	Tubulin beta-8 chain	Q3ZCM7	TUBB8	50 kDa	17	11	13	18	18	13	17	19	19	23	12	17	16	16	15	12	15	11
96	Protein disulfide-isomerase A4	P13667	PDIA4	73 kDa	67	69	90	97	82	84	91	87	80	90	75	73	77	71	86	85	75	76
97	Ribosome-binding protein 1	Q9P2E9	RRBP1	152 kDa	90	95	81	91	83	94	88	96	94	91	91	92	88	91	89	96	101	94
98	Caveolae-associated protein 1	Q6NZI2	CAVIN1	43 kDa	83	82	92	98	97	94	86	92	92	102	84	88	84	86	99	95	74	74
3	Ezrin	P15311	EZR	69 kDa	13	15	16	17	18	18	18	14	12	17	15	16	15	18	25	17	18	23
99	Eukaryotic initiation factor 4A-I	P60842	EIF4A1	46 kDa	85	98	76	79	72	81	83	88	91	99	85	91	75	90	83	87	97	97
100	Catenin alpha-1	P35221	CTNNA1	100 kDa	87	91	89	96	91	91	79	80	84	97	86	79	94	102	88	83	95	93
101	ATP-dependent 6-phosphofructokinase, platelet type	Q01813	PFKP	86 kDa	90	82	73	75	73	68	89	87	89	94	92	87	92	93	77	67	86	91
102	Polypyrimidine tract-binding protein 1	P26599	PTBP1	57 kDa	73	62	65	66	73	68	69	77	84	78	71	66	61	65	76	76	70	59
103	Myosin regulatory light chain 12B	O14950	MYL12B	20 kDa	83	86	82	76	64	79	105	92	102	95	91	94	85	77	74	86	83	89
104	WD repeat-containing protein 1	O75083	WDR1	66 kDa	85	79	61	67	74	73	81	76	72	86	79	81	75	68	92	87	88	89
105	Phosphoglycerate kinase 1	P00558	PGK1	45 kDa	77	80	56	66	76	61	70	66	70	73	81	85	62	64	86	75	82	86
106	L-lactate dehydrogenase A chain	P00338	LDHA	37 kDa	80	75	60	59	69	63	64	76	71	79	89	77	71	76	77	78	83	94
107	Hypoxia up-regulated protein 1	Q9Y4L1	HYOU1	111 kDa	69	74	100	94	81	93	71	76	68	80	63	68	80	81	75	74	79	83
108	Myosin-11	P35749	MYH11	227 kDa	0	0	1	0	0	1	0	0	1	2	0	0	1	0	0	0	0	0
109	Leucine-rich PPR motif-containing protein, mitochondrial	P42704	LRPPRC	158 kDa	65	78	63	70	77	72	52	66	76	72	73	70	78	79	66	69	88	76
110	Plastin-3	P13797	PLS3	71 kDa	72	73	86	65	76	79	74	74	72	73	70	73	87	83	68	77	67	68
111	Stress-70 protein, mitochondrial	P38646	HSPA9	74 kDa	86	82	67	66	73	70	59	71	83	76	75	77	75	72	69	78	90	85
112	Thrombospondin-1	P07996	THBS1	129 kDa	70	63	70	80	91	84	69	80	84	80	63	59	76	82	80	81	68	69
113	Histone H2B type 1-H	Q93079	HIST1H2BH	14 kDa	68	76	62	66	59	72	80	80	94	88	83	73	73	72	76	86	68	72
114	Voltage-dependent anion-selective channel protein 1	P21796	VDAC1	31 kDa	71	76	64	64	58	64	61	77	77	83	70	73	62	73	74	71	83	72
115	Histone H4	P62805	HIST1H4A	11 kDa	65	68	64	69	69	71	78	69	85	84	75	81	68	68	79	85	68	74
116	Rab GDP dissociation inhibitor beta	P50395	GDI2	51 kDa	76	75	64	64	66	79	75	66	72	67	71	70	65	71	66	63	89	72
117	Heat shock 70 kDa protein 4	P34932	HSPA4	94 kDa	85	80	76	76	69	69	70	79	67	71	82	81	70	77	72	80	87	82
118	Trifunctional enzyme subunit alpha, mitochondrial	P40939	HADHA	83 kDa	83	84	81	77	80	79	55	53	69	75	68	63	73	86	65	62	90	90
119	Receptor of activated protein C kinase 1	P63244	RACK1	35 kDa	77	77	78	75	74	76	73	70	77	81	69	70	67	77	77	74	74	80
120	Staphylococcal nuclease domain-containing protein 1	Q7KZF4	SND1	102 kDa	61	66	70	69	68	71	73	67	74	75	70	64	82	79	70	76	78	72
121	Profilin-1	P07737	PFN1	15 kDa	76	67	72	70	70	63	67	75	78	80	62	64	68	68	76	84	87	79
122	Thioredoxin reductase 1, cytoplasmic	Q16881	TXNRD1	71 kDa	87	92	43	36	31	36	65	57	80	82	90	83	86	90	54	47	90	89
123	60S ribosomal protein L5	P46777	RPL5	34 kDa	75	80	68	79	69	68	75	74	84	80	78	79	75	74	76	71	77	84
124	Histone H2B type 1-O	P23527	HIST1H2BO	14 kDa	6	6	6	6	6	7	8	9	6	7	7	8	6	6	6	7	7	6
125	Heat shock protein beta-1	P04792	HSPB1	23 kDa	62	63	76	80	64	87	81	78	67	69	66	72	72	62	72	76	62	63
126	L-lactate dehydrogenase B chain	P07195	LDHB	37 kDa	68	76	60	55	54	47	54	53	63	63	74	66	64	75	57	59	78	82
127	Serpin H1	P50454	SERPINH1	46 kDa	64	53	92	92	79	83	72	69	61	69	58	60	78	73	81	73	66	71
128	Cathepsin D	P07339	CTSD	45 kDa	89	88	65	57	56	67	50	54	39	54	93	79	47	44	50	48	71	66
129	T-complex protein 1 subunit epsilon	P48643	CCT5	60 kDa	63	65	52	61	55	61	68	67	69	65	64	67	66	66	73	76	71	66
130	Dysferlin	O75923	DYSF	237 kDa	68	77	60	64	74	57	59	67	65	69	62	61	71	70	63	55	69	69
131	Keratin, type II cytoskeletal 2 epidermal	P35908	KRT2	65 kDa	59	86	61	85	43	35	85	46	26	75	49	47	66	60	56	58	75	44
132	Myosin light polypeptide 6	P60660	MYL6	17 kDa	77	66	63	63	52	72	90	76	76	78	87	76	69	54	89	73	76	78
133	Glucose-6-phosphate isomerase	P06744	GPI	63 kDa	58	62	55	54	55	47	49	58	66	59	54	63	51	69	71	63	71	80
134	Protein disulfide-isomerase A6	Q15084	PDIA6	48 kDa	75	68	80	87	85	78	67	68	62	63	54	69	73	80	67	63	68	68
135	14-3-3 protein epsilon	P62258	YWHAE	29 kDa	65	69	59	63	63	69	58	62	55	64	68	69	74	59	60	53	68	59
136	Nucleolin	P19338	NCL	77 kDa	63	74	62	55	57	63	58	59	65	65	74	67	71	72	56	62	76	74
137	Ubiquitin-like modifier-activating enzyme 1	P22314	UBA1	118 kDa	51	64	68	65	63	71	62	63	66	65	61	55	60	62	73	75	65	65
138	Cell surface glycoprotein MUC18	P43121	MCAM	72 kDa	60	52	81	77	80	68	63	69	58	64	63	59	56	56	60	75	57	52
139	Ubiquitin-40S ribosomal protein S27a	P62979	RPS27A	18 kDa	34	47	41	47	41	42	50	61	53	52	46	44	56	53	59	57	49	49
140	Gamma-enolase	P09104	ENO2	47 kDa	12	12	11	9	4	4	4	5	3	5	15	14	3	2	5	10	20	15
141	Transgelin-2	P37802	TAGLN2	22 kDa	52	56	62	64	59	64	62	60	66	64	48	51	75	78	71	66	56	54
142	Platelet endothelial cell adhesion molecule	P16284	PECAM1	83 kDa	66	68	63	61	70	67	58	63	66	61	61	59	63	61	62	70	69	64
143	Integrin beta-1	P05556	ITGB1	88 kDa	54	60	54	61	55	50	57	64	55	54	53	52	55	48	46	48	52	59
144	Fascin	Q16658	FSCN1	55 kDa	51	60	50	62	64	64	61	55	55	55	57	52	52	52	62	68	56	58
145	Calnexin	P27824	CANX	68 kDa	53	58	50	56	51	60	59	58	51	51	61	61	56	47	61	60	68	70
146	6-phosphogluconate dehydrogenase, decarboxylating	P52209	PGD	53 kDa	71	65	66	59	61	65	60	56	55	55	73	73	61	59	58	53	68	74
147	Guanine nucleotide-binding protein G(i) subunit alpha-2	P04899	GNAI2	40 kDa	61	66	67	63	59	70	65	68	68	64	63	58	67	72	59	70	66	65
148	Heterogeneous nuclear ribonucleoprotein U	Q00839	HNRNPU	91 kDa	30	25	52	59	57	69	73	79	71	74	35	35	68	62	64	73	36	35
149	14-3-3 protein zeta/delta	P63104	YWHAZ	28 kDa	52	46	48	46	44	51	49	42	47	44	51	48	50	45	48	52	50	55
150	Calpain-2 catalytic subunit	P17655	CAPN2	80 kDa	78	61	53	60	59	57	58	53	52	54	67	71	62	58	59	52	68	64
151	Microtubule-associated protein 4	P27816	MAP4	121 kDa	19	20	67	64	70	73	85	70	70	80	29	23	73	76	82	80	32	25
152	Coatomer subunit alpha	P53621	COPA	138 kDa	53	54	63	57	67	56	55	54	58	62	50	52	53	63	59	64	55	67
153	Bifunctional glutamate/proline--tRNA ligase	P07814	EPRS	171 kDa	59	65	51	47	53	55	50	47	49	52	54	54	63	61	51	47	56	64
154	ATP-dependent RNA helicase A	Q08211	DHX9	141 kDa	47	45	51	56	62	66	61	60	71	72	47	54	62	71	61	70	65	48
155	T-complex protein 1 subunit gamma	P49368	CCT3	61 kDa	46	58	50	50	53	44	52	53	63	65	52	50	55	60	58	67	66	62
156	Dolichyl-diphosphooligosaccharide--protein glycosyltransferase subunit 2	P04844	RPN2	69 kDa	59	61	59	57	45	59	63	50	57	63	59	64	53	57	53	51	66	70
157	Retinal dehydrogenase 1	P00352	ALDH1A1	55 kDa	48	49	25	31	49	42	70	64	73	75	54	51	74	77	60	70	65	58
158	Eukaryotic translation initiation factor 5A-1	P63241	EIF5A	17 kDa	55	62	43	52	47	47	50	50	44	56	62	59	61	67	49	50	57	59
159	T-complex protein 1 subunit beta	P78371	CCT2	57 kDa	58	54	61	56	67	59	48	49	64	63	41	43	60	66	59	55	52	55
160	Keratin, type II cytoskeletal 7	P08729	KRT7	51 kDa	60	67	47	42	33	36	46	44	63	57	64	61	60	63	38	45	67	59
161	Reticulocalbin-1	Q15293	RCN1	39 kDa	55	56	54	52	71	60	50	56	48	50	64	50	49	47	63	60	62	73
162	Peroxiredoxin-1	Q06830	PRDX1	22 kDa	52	49	51	52	44	49	52	48	47	54	51	51	58	49	48	51	48	55
163	Translationally-controlled tumor protein	P13693	TPT1	20 kDa	71	67	70	61	38	67	62	63	50	56	58	49	57	57	48	58	64	57
164	Reticulon-4	Q9NQC3	RTN4	130 kDa	45	46	76	73	46	69	70	63	60	55	53	48	58	52	60	54	43	48
165	Purine nucleoside phosphorylase	P00491	PNP	32 kDa	59	61	68	71	59	65	53	52	52	49	52	47	44	53	47	57	60	59
166	Rab GDP dissociation inhibitor alpha	P31150	GDI1	51 kDa	28	35	24	24	26	21	23	31	27	27	28	21	26	28	23	23	25	32
167	Fibronectin	P02751	FN1	263 kDa	27	36	65	41	167	68	32	36	47	53	37	38	42	43	48	47	51	53
168	Eukaryotic initiation factor 4A-II	Q14240	EIF4A2	46 kDa	8	7	7	8	9	5	8	11	9	11	9	9	8	10	9	10	10	11
169	Dolichyl-diphosphooligosaccharide--protein glycosyltransferase subunit 1	P04843	RPN1	69 kDa	45	53	53	55	54	38	50	53	50	49	50	52	56	50	46	48	57	49
170	AP-2 complex subunit beta	P63010	AP2B1	105 kDa	53	63	47	57	57	60	37	36	49	49	44	54	56	63	46	46	56	51
171	X-ray repair cross-complementing protein 6	P12956	XRCC6	70 kDa	42	47	42	36	50	54	41	42	51	48	41	49	54	54	48	49	50	51
172	Chloride intracellular channel protein 4	Q9Y696	CLIC4	29 kDa	44	44	48	54	52	44	49	52	57	46	42	49	53	48	49	44	46	50
173	Heterogeneous nuclear ribonucleoprotein L	P14866	HNRNPL	64 kDa	49	44	50	53	52	52	53	50	61	56	44	42	55	54	54	60	45	50
174	40S ribosomal protein S3	P23396	RPS3	27 kDa	42	46	38	44	49	45	45	51	46	49	45	44	46	39	44	50	48	49
175	Interleukin enhancer-binding factor 3	Q12906	ILF3	95 kDa	53	48	38	44	44	48	53	46	65	62	51	53	53	55	59	51	46	49
176	T-complex protein 1 subunit alpha	P17987	TCP1	60 kDa	47	46	46	47	55	54	50	46	49	51	52	41	59	65	51	54	44	50
4	EH domain-containing protein 4	Q9H223	EHD4	61 kDa	43	41	55	49	48	48	41	48	52	46	36	38	47	44	47	49	41	38
177	Integrin alpha-2	P17301	ITGA2	129 kDa	55	46	51	49	57	54	44	42	52	50	51	51	39	55	44	40	53	53
178	Transcription intermediary factor 1-beta	Q13263	TRIM28	89 kDa	31	34	47	51	53	53	63	67	71	70	39	38	60	64	63	67	38	36
179	Importin subunit beta-1	Q14974	KPNB1	97 kDa	55	56	58	57	50	55	42	43	52	47	53	54	55	62	48	47	54	48
180	Heterogeneous nuclear ribonucleoprotein M	P52272	HNRNPM	78 kDa	24	20	45	49	52	47	51	62	62	68	24	22	55	71	50	59	28	23
181	Synaptic vesicle membrane protein VAT-1 homolog	Q99536	VAT1	42 kDa	52	58	40	38	38	36	48	44	49	41	73	77	48	49	48	44	68	71
182	EH domain-containing protein 1	Q9H4M9	EHD1	61 kDa	57	52	52	49	42	46	47	46	46	44	48	53	52	48	44	51	54	54
183	Dolichyl-diphosphooligosaccharide--protein glycosyltransferase 48 kDa subunit	P39656	DDOST	51 kDa	53	51	54	48	58	42	44	46	43	50	44	53	52	49	40	34	52	52
184	X-ray repair cross-complementing protein 5	P13010	XRCC5	83 kDa	49	43	53	48	60	56	40	44	49	50	46	47	56	60	38	47	39	41
185	Vigilin	Q00341	HDLBP	141 kDa	36	34	54	49	53	48	48	61	53	61	35	34	52	47	52	52	39	41
186	Coatomer subunit gamma-1	Q9Y678	COPG1	98 kDa	44	49	48	55	60	57	47	46	54	49	46	42	53	69	51	46	53	53
187	Tryptophan--tRNA ligase, cytoplasmic	P23381	WARS	53 kDa	50	53	48	46	52	47	44	44	45	49	55	46	45	46	50	46	58	65
188	ADP-ribosylation factor 1	P84077	ARF1	21 kDa	27	26	23	23	27	25	22	24	21	18	23	26	22	24	22	21	29	29
189	Heat shock 70 kDa protein 1B	P0DMV9	HSPA1B	70 kDa	39	45	35	37	37	36	31	41	41	34	38	46	34	43	38	40	50	45
190	Keratin, type I cytoskeletal 18	P05783	KRT18	48 kDa	67	63	28	26	29	22	33	40	53	49	47	52	55	69	31	30	62	66
191	T-complex protein 1 subunit eta	Q99832	CCT7	59 kDa	49	46	53	56	50	52	44	43	43	47	42	36	43	59	37	37	45	47
192	Voltage-dependent anion-selective channel protein 2	P45880	VDAC2	32 kDa	48	47	42	46	47	39	41	48	51	59	45	45	52	45	47	45	56	51
193	Calpain small subunit 1	P04632	CAPNS1	28 kDa	58	54	63	56	59	62	36	39	45	45	45	39	47	59	48	42	45	40
194	Peptidyl-prolyl cis-trans isomerase B	P23284	PPIB	24 kDa	43	36	41	37	47	37	43	42	50	53	46	42	41	43	53	49	49	50
195	Ras-related protein Ral-A	P11233	RALA	24 kDa	8	10	7	8	7	8	8	8	8	8	8	8	9	8	7	9	9	8
196	60S ribosomal protein L4	P36578	RPL4	48 kDa	51	52	48	43	45	46	46	47	47	47	47	43	46	52	42	50	50	52
197	Nuclease-sensitive element-binding protein 1	P67809	YBX1	36 kDa	40	32	46	44	40	44	47	45	50	55	36	31	40	53	52	49	48	46
198	ATP-citrate synthase	P53396	ACLY	121 kDa	44	39	71	71	50	65	39	42	39	34	39	40	35	35	47	33	47	39
199	Pre-mRNA-processing-splicing factor 8	Q6P2Q9	PRPF8	274 kDa	42	43	35	36	37	37	44	42	47	45	44	42	52	47	40	46	39	43
200	UDP-glucose:glycoprotein glucosyltransferase 1	Q9NYU2	UGGT1	177 kDa	42	42	50	58	58	49	41	45	51	43	45	48	39	46	52	41	47	56
201	T-complex protein 1 subunit theta	P50990	CCT8	60 kDa	48	48	42	41	49	45	48	47	52	46	47	51	48	45	51	57	51	54
202	Stress-induced-phosphoprotein 1	P31948	STIP1	63 kDa	43	43	43	50	45	45	40	42	37	37	50	50	41	40	38	42	45	47
203	Ras-related protein Ral-B	P11234	RALB	23 kDa	45	35	30	32	56	40	40	38	48	55	45	36	47	37	38	44	31	35
204	Adenylyl cyclase-associated protein 1	Q01518	CAP1	52 kDa	43	47	56	47	48	55	55	48	42	40	53	44	50	48	50	49	44	51
205	Importin-5	O00410	IPO5	124 kDa	57	51	48	45	39	40	51	50	51	47	46	41	57	55	43	42	43	46
206	Kinesin-1 heavy chain	P33176	KIF5B	110 kDa	55	50	46	48	50	43	40	42	52	42	47	48	47	53	41	39	44	43
207	Myristoylated alanine-rich C-kinase substrate	P29966	MARCKS	32 kDa	19	22	61	58	65	58	72	64	61	71	26	26	63	69	70	67	20	17
208	Fatty acid-binding protein 5	Q01469	FABP5	15 kDa	33	39	45	47	50	47	37	41	36	35	41	37	26	32	49	42	45	54
209	Extended synaptotagmin-1	Q9BSJ8	ESYT1	123 kDa	43	41	48	54	57	43	44	47	55	42	40	42	55	50	51	47	54	45
210	14-3-3 protein theta	P27348	YWHAQ	28 kDa	37	36	34	35	33	35	33	35	31	37	40	36	39	36	36	33	37	38
211	Serine/threonine-protein phosphatase 2A 65 kDa regulatory subunit A alpha isoform	P30153	PPP2R1A	65 kDa	46	49	48	48	49	53	34	38	46	49	46	40	48	58	39	40	47	46
212	EH domain-containing protein 2	Q9NZN4	EHD2	61 kDa	47	49	35	28	46	44	52	44	44	48	50	55	51	55	50	53	51	46
213	Coatomer subunit beta	P53618	COPB1	107 kDa	52	45	41	50	47	50	47	47	39	36	52	49	49	45	40	45	38	39
214	Actin-related protein 3	P61158	ACTR3	47 kDa	48	44	49	38	47	47	46	45	41	42	48	51	43	42	43	37	46	50
215	Chloride intracellular channel protein 1	O00299	CLIC1	27 kDa	43	44	41	48	42	42	44	37	42	37	35	34	39	40	42	35	40	37
216	T-complex protein 1 subunit delta	P50991	CCT4	58 kDa	46	45	47	45	42	48	44	44	44	44	45	50	45	41	45	46	49	47
217	Catenin beta-1	P35222	CTNNB1	85 kDa	42	44	44	43	41	39	36	41	47	43	41	39	40	49	41	45	38	42
218	Phosphoglycerate mutase 1	P18669	PGAM1	29 kDa	38	43	35	33	34	35	42	39	38	43	48	48	44	42	42	53	47	58
219	Heterogeneous nuclear ribonucleoprotein A1	P09651	HNRNPA1	39 kDa	28	31	30	26	42	39	41	35	45	44	31	26	35	39	43	45	37	42
220	T-complex protein 1 subunit zeta	P40227	CCT6A	58 kDa	51	43	44	40	37	38	42	41	41	44	47	39	45	43	42	36	42	43
221	Malate dehydrogenase, mitochondrial	P40926	MDH2	36 kDa	47	52	49	47	47	50	50	46	50	53	46	45	47	46	42	42	42	45
222	60S ribosomal protein L3	P39023	RPL3	46 kDa	43	48	45	37	47	44	36	41	40	42	45	41	40	45	39	38	45	47
223	40S ribosomal protein S3a	P61247	RPS3A	30 kDa	35	49	45	38	40	50	49	47	54	52	43	43	42	37	44	46	47	47
224	Alpha-actinin-2	P35609	ACTN2	104 kDa	3	2	3	3	5	2	5	5	1	3	5	3	4	2	4	7	3	5
225	Unconventional myosin-Ic	O00159	MYO1C	122 kDa	45	46	44	43	47	45	39	41	47	45	43	45	47	42	44	41	48	42
226	Dihydropyrimidinase-related protein 3	Q14195	DPYSL3	62 kDa	22	25	22	23	25	28	28	26	29	30	22	22	32	29	24	24	22	26
227	Early endosome antigen 1	Q15075	EEA1	162 kDa	52	55	35	38	42	41	40	31	38	34	49	47	39	45	40	35	50	50
228	Actin-related protein 2/3 complex subunit 2	O15144	ARPC2	34 kDa	46	45	31	37	35	28	39	41	33	39	37	43	41	35	31	31	46	36
229	Nucleoside diphosphate kinase B	P22392	NME2	17 kDa	40	39	45	40	40	44	39	39	47	39	42	44	37	38	36	39	43	43
230	Glucosidase 2 subunit beta	P14314	PRKCSH	59 kDa	45	45	46	54	51	50	42	52	43	46	43	42	44	38	45	47	47	47
231	Ribonuclease inhibitor	P13489	RNH1	50 kDa	57	49	42	41	49	49	42	39	41	43	54	54	44	49	42	44	56	56
232	14-3-3 protein beta/alpha	P31946	YWHAB	28 kDa	24	27	28	26	25	27	28	29	34	29	25	24	33	29	25	28	33	31
233	Caldesmon	Q05682	CALD1	93 kDa	25	29	48	45	44	39	43	48	46	40	30	31	54	61	41	50	45	32
234	Lamin-B1	P20700	LMNB1	66 kDa	38	46	32	36	42	38	46	46	47	42	36	40	52	47	39	43	41	41
235	eIF-2-alpha kinase activator GCN1	Q92616	GCN1	293 kDa	37	34	43	37	53	37	34	30	44	40	29	27	48	56	46	41	42	42
236	Far upstream element-binding protein 2	Q92945	KHSRP	73 kDa	21	20	49	52	46	57	55	62	58	60	26	26	50	64	53	60	33	26
237	GTP-binding nuclear protein Ran	P62826	RAN	24 kDa	28	34	28	37	39	32	29	30	39	38	24	32	37	29	35	42	38	38
238	Myosin regulatory light polypeptide 9	P24844	MYL9	20 kDa	2	3	0	0	0	1	2	2	2	2	2	2	2	2	1	1	1	2
239	Hexokinase-1	P19367	HK1	102 kDa	44	48	45	39	48	43	34	35	42	43	39	33	43	47	34	30	44	42
240	Heterogeneous nuclear ribonucleoproteins C1/C2	P07910	HNRNPC	34 kDa	36	32	41	34	32	39	36	31	41	43	45	42	42	35	33	40	32	31
241	Kinectin	Q86UP2	KTN1	156 kDa	43	44	42	41	40	34	41	39	38	40	40	36	49	47	39	30	51	43
242	Procollagen-lysine,2-oxoglutarate 5-dioxygenase 2	O00469	PLOD2	85 kDa	49	54	42	44	31	37	37	42	40	38	50	47	43	34	38	37	48	52
243	Puromycin-sensitive aminopeptidase	P55786	NPEPPS	103 kDa	51	43	40	33	36	39	33	35	38	35	49	44	47	46	39	37	50	42
244	Tropomyosin alpha-4 chain	P67936	TPM4	29 kDa	31	32	36	36	33	35	39	35	36	36	38	33	44	47	44	44	37	44
245	Matrin-3	P43243	MATR3	95 kDa	32	38	43	39	36	42	33	42	54	53	32	26	44	51	42	42	38	33
246	Eukaryotic translation initiation factor 3 subunit A	Q14152	EIF3A	167 kDa	42	39	33	34	37	32	31	38	41	42	35	37	42	53	36	37	43	44
247	Glycine--tRNA ligase	P41250	GARS	83 kDa	47	51	31	31	33	39	35	36	40	46	41	49	38	42	38	38	47	41
248	U5 small nuclear ribonucleoprotein 200 kDa helicase	O75643	SNRNP200	245 kDa	37	40	37	38	48	49	42	34	46	41	33	38	44	51	36	37	40	49
249	Exportin-2	P55060	CSE1L	110 kDa	33	35	39	39	51	44	34	36	34	34	31	32	46	46	33	35	27	30
250	AP-1 complex subunit beta-1	Q10567	AP1B1	105 kDa	23	25	28	36	32	31	22	23	17	19	20	17	26	27	23	23	19	18
251	26S proteasome non-ATPase regulatory subunit 1	Q99460	PSMD1	106 kDa	41	35	34	35	32	33	41	37	42	47	39	41	43	47	43	33	42	39
252	Myosin-14	Q7Z406	MYH14	228 kDa	4	1	3	4	4	3	4	1	4	5	3	4	5	4	1	4	6	4
253	Ubiquitin carboxyl-terminal hydrolase isozyme L1	P09936	UCHL1	25 kDa	39	41	36	34	33	36	37	38	41	40	44	43	40	38	44	37	52	48
254	Heterogeneous nuclear ribonucleoprotein Q	O60506	SYNCRIP	70 kDa	42	42	46	43	41	40	39	47	40	52	33	35	45	53	42	48	35	36
255	Protein transport protein Sec31A	O94979	SEC31A	133 kDa	31	36	37	40	35	35	36	38	42	39	35	35	43	50	32	41	37	33
256	60S acidic ribosomal protein P0	P05388	RPLP0	34 kDa	36	44	35	32	32	33	38	39	47	49	34	42	35	38	36	38	40	43
257	26S proteasome regulatory subunit 7	P35998	PSMC2	49 kDa	35	33	38	37	35	42	36	38	39	35	33	33	39	42	31	34	34	37
258	Heterogeneous nuclear ribonucleoprotein H	P31943	HNRNPH1	49 kDa	31	34	40	41	38	42	45	42	53	50	36	31	50	47	37	45	33	31
259	Caveolae-associated protein 2	O95810	CAVIN2	47 kDa	21	25	23	24	34	33	52	45	49	55	37	25	41	43	50	52	33	30
260	26S proteasome non-ATPase regulatory subunit 2	Q13200	PSMD2	100 kDa	38	40	36	35	38	38	30	38	41	38	45	37	40	45	34	29	44	44
261	Nuclear mitotic apparatus protein 1	Q14980	NUMA1	238 kDa	37	31	35	34	48	48	30	39	56	42	26	25	45	48	52	34	35	32
262	Poly(rC)-binding protein 1	Q15365	PCBP1	37 kDa	25	27	44	40	44	43	39	42	41	45	23	29	53	55	48	44	28	31
263	40S ribosomal protein SA	P08865	RPSA	33 kDa	43	45	39	38	38	35	42	35	40	44	42	48	41	39	44	45	47	47
264	Glucose-6-phosphate 1-dehydrogenase	P11413	G6PD	59 kDa	46	49	28	29	33	31	29	32	29	34	45	42	32	43	30	33	46	44
265	ADP/ATP translocase 3	P12236	SLC25A6	33 kDa	34	43	25	35	24	27	33	35	43	43	36	39	34	30	36	39	40	41
266	Interleukin enhancer-binding factor 2	Q12905	ILF2	43 kDa	40	34	33	33	37	29	36	37	43	43	34	37	44	42	36	45	37	32
267	AP-2 complex subunit alpha-1	O95782	AP2A1	108 kDa	42	39	35	36	30	44	33	32	36	34	34	36	32	33	34	33	38	40
268	Tight junction protein ZO-2	Q9UDY2	TJP2	134 kDa	45	38	41	40	33	38	41	35	33	38	40	38	38	35	38	38	43	33
269	Calpain-1 catalytic subunit	P07384	CAPN1	82 kDa	37	41	40	33	35	36	31	31	36	34	38	43	37	34	31	34	39	37
270	Transaldolase	P37837	TALDO1	38 kDa	36	40	30	28	32	24	35	34	31	30	39	41	36	31	37	44	46	54
271	Splicing factor 3B subunit 1	O75533	SF3B1	146 kDa	36	39	32	37	42	30	34	35	34	42	24	33	41	48	36	38	30	27
272	Peroxisomal multifunctional enzyme type 2	P51659	HSD17B4	80 kDa	36	40	46	44	42	44	36	37	34	32	31	36	38	37	41	36	35	38
273	E3 ubiquitin-protein ligase HUWE1	Q7Z6Z7	HUWE1	482 kDa	29	28	33	32	41	44	32	29	41	33	32	32	48	60	39	33	34	30
274	Cullin-associated NEDD8-dissociated protein 1	Q86VP6	CAND1	136 kDa	35	33	31	36	36	29	25	30	27	29	31	26	30	35	36	30	38	37
275	Programmed cell death 6-interacting protein	Q8WUM4	PDCD6IP	96 kDa	34	38	38	37	34	39	28	35	37	32	32	35	42	44	38	32	37	36
276	Coatomer subunit beta'	P35606	COPB2	102 kDa	29	32	31	38	39	34	29	32	33	35	33	34	40	32	43	34	36	37
277	Eukaryotic translation initiation factor 4 gamma 1	Q04637	EIF4G1	175 kDa	20	23	36	29	35	33	36	35	30	30	22	19	35	32	36	36	28	25
278	Probable ATP-dependent RNA helicase DDX17	Q92841	DDX17	80 kDa	32	30	36	32	37	40	44	38	39	40	34	32	40	44	39	37	30	32
279	Guanine nucleotide-binding protein G(I)/G(S)/G(T) subunit beta-1	P62873	GNB1	37 kDa	27	31	22	23	24	23	27	27	22	24	29	30	26	24	17	24	31	34
280	40S ribosomal protein S4, X isoform	P62701	RPS4X	30 kDa	34	37	28	34	28	29	34	37	36	38	36	34	37	31	37	32	31	35
281	14-3-3 protein gamma	P61981	YWHAG	28 kDa	23	21	23	27	18	29	27	29	25	27	25	29	27	31	26	26	26	28
282	Guanine nucleotide-binding protein G(I)/G(S)/G(T) subunit beta-2	P62879	GNB2	37 kDa	33	36	42	36	33	34	34	30	39	34	36	41	40	37	34	33	37	35
283	Golgi apparatus protein 1	Q92896	GLG1	135 kDa	43	30	51	38	43	54	33	33	25	23	35	35	37	41	29	30	26	32
284	Erythrocyte band 7 integral membrane protein	P27105	STOM	32 kDa	50	51	34	36	59	42	29	30	31	30	44	48	34	40	28	30	44	44
285	Isoleucine--tRNA ligase, cytoplasmic	P41252	IARS	145 kDa	35	31	23	30	34	25	25	30	36	41	34	34	31	38	34	34	43	43
286	Elongation factor Tu, mitochondrial	P49411	TUFM	50 kDa	32	39	36	40	29	39	33	36	35	33	33	39	38	35	32	34	42	45
287	40S ribosomal protein S7	P62081	RPS7	22 kDa	44	39	36	32	40	47	28	21	31	32	27	30	38	42	34	32	34	36
288	Nucleoside diphosphate kinase A	P15531	NME1	17 kDa	13	10	13	12	14	14	16	14	13	13	18	16	16	14	18	18	17	17
289	Histone H2A type 1-D	P20671	HIST1H2AD	14 kDa	32	36	32	38	32	34	29	32	37	35	38	32	34	38	35	35	32	31
290	Laminin subunit beta-1	P07942	LAMB1	198 kDa	31	39	39	39	51	37	31	33	37	36	30	30	34	38	39	37	43	39
291	Vacuolar protein sorting-associated protein 35	Q96QK1	VPS35	92 kDa	38	47	36	34	41	40	32	36	38	38	35	34	37	40	34	33	38	38
292	Heterogeneous nuclear ribonucleoprotein A3	P51991	HNRNPA3	40 kDa	33	37	31	32	31	29	29	32	29	27	27	26	39	32	36	29	30	32
293	Peroxidasin homolog	Q92626	PXDN	165 kDa	26	22	42	34	40	43	33	29	37	33	28	25	36	35	36	37	37	27
294	Splicing factor, proline- and glutamine-rich	P23246	SFPQ	76 kDa	19	26	29	32	28	36	30	34	33	34	18	26	36	34	38	40	23	27
295	Utrophin	P46939	UTRN	394 kDa	44	44	31	31	43	33	24	26	32	30	21	32	42	52	23	21	28	22
296	General vesicular transport factor p115	O60763	USO1	108 kDa	34	34	32	39	32	34	38	35	44	41	31	30	39	40	36	39	37	37
297	Catenin delta-1	O60716	CTNND1	108 kDa	31	29	37	40	38	34	39	35	33	30	27	24	42	36	33	40	32	40
298	Nicotinamide phosphoribosyltransferase	P43490	NAMPT	56 kDa	28	26	44	53	53	39	36	34	28	29	28	29	31	28	39	28	30	26
299	ATP-dependent 6-phosphofructokinase, liver type	P17858	PFKL	85 kDa	21	23	27	22	29	25	9	17	16	17	19	17	16	23	25	24	30	32
300	60S ribosomal protein L7a	P62424	RPL7A	30 kDa	29	32	28	25	26	29	28	26	27	30	29	34	31	28	31	29	35	31
301	Pre-mRNA-processing factor 19	Q9UMS4	PRPF19	55 kDa	38	41	35	33	32	34	28	40	35	35	35	33	34	38	38	35	36	34
302	A-kinase anchor protein 2	Q9Y2D5	AKAP2	95 kDa	17	8	47	54	49	50	47	52	43	39	17	15	44	46	41	46	20	14
303	60S ribosomal protein L7	P18124	RPL7	29 kDa	28	29	22	23	26	26	23	27	21	25	23	24	29	25	24	28	23	29
304	Protein transport protein Sec23A	Q15436	SEC23A	86 kDa	35	39	31	33	38	41	38	38	36	32	33	38	38	33	33	31	35	42
305	Heat shock protein 105 kDa	Q92598	HSPH1	97 kDa	34	34	32	28	24	23	25	30	32	33	34	31	35	35	25	27	37	33
306	ADP-ribosylation factor 4	P18085	ARF4	21 kDa	12	15	14	16	13	14	12	14	17	15	13	15	13	15	12	12	15	15
307	High mobility group protein HMG-I/HMG-Y	P17096	HMGA1	12 kDa	38	44	20	18	25	22	22	29	26	26	45	40	25	19	24	27	46	49
308	Protein AHNAK2	Q8IVF2	AHNAK2	617 kDa	13	16	53	55	39	39	25	32	20	22	27	22	16	24	35	29	18	18
309	Glutamate dehydrogenase 1, mitochondrial	P00367	GLUD1	61 kDa	35	43	29	38	32	37	30	33	28	29	34	27	30	30	33	36	31	38
310	Keratin, type I cytoskeletal 14	P02533	KRT14	52 kDa	13	17	16	19	12	8	25	62	10	9	9	11	12	22	14	8	11	12
311	Serpin B6	P35237	SERPINB6	43 kDa	43	44	41	27	25	35	32	30	25	30	38	37	27	25	31	36	38	44
312	60S ribosomal protein L6	Q02878	RPL6	33 kDa	32	29	27	28	26	28	29	33	31	34	29	30	30	30	32	31	34	34
313	Drebrin	Q16643	DBN1	71 kDa	26	24	36	34	32	35	45	39	36	41	29	31	42	38	38	40	24	23
314	Niban-like protein 1	Q96TA1	FAM129B	84 kDa	28	28	34	34	35	37	29	29	32	30	24	29	33	30	34	34	28	24
315	Tropomyosin alpha-3 chain	P06753	TPM3	33 kDa	14	16	11	19	16	10	15	17	19	21	15	15	20	20	18	19	23	18
316	Keratin, type I cytoskeletal 16	P08779	KRT16	51 kDa	25	13	8	23	15	2	76	119	31	17	9	13	16	49	22	2	20	28
317	Very long-chain specific acyl-CoA dehydrogenase, mitochondrial	P49748	ACADVL	70 kDa	36	36	28	25	26	27	30	31	31	32	36	35	30	35	31	27	37	36
318	Calumenin	O43852	CALU	37 kDa	28	24	32	38	29	32	39	40	36	40	27	24	32	34	36	33	29	31
319	Coronin-1C	Q9ULV4	CORO1C	53 kDa	39	37	31	32	33	27	35	31	37	32	36	39	35	32	36	34	38	34
320	Arginine--tRNA ligase, cytoplasmic	P54136	RARS	75 kDa	33	40	27	29	32	30	32	28	28	29	33	32	30	27	33	34	35	39
321	Actin-related protein 2	P61160	ACTR2	45 kDa	30	33	28	31	26	27	26	30	30	34	31	31	28	26	32	27	28	36
322	60S ribosomal protein L9	P32969	RPL9	22 kDa	35	36	31	26	34	26	23	27	38	34	39	38	34	38	25	28	33	31
323	DNA damage-binding protein 1	Q16531	DDB1	127 kDa	36	38	25	21	26	27	27	30	28	33	35	40	28	28	27	27	37	36
324	Polyadenylate-binding protein 1	P11940	PABPC1	71 kDa	22	24	24	25	35	29	23	23	35	36	24	25	36	38	40	40	32	37
325	Exportin-1	O14980	XPO1	123 kDa	33	31	24	26	24	37	23	29	25	19	29	33	33	38	24	23	24	22
326	Probable ATP-dependent RNA helicase DDX5	P17844	DDX5	69 kDa	22	15	16	14	20	16	17	14	25	22	16	17	19	23	19	13	20	19
327	Sodium/potassium-transporting ATPase subunit alpha-1	P05023	ATP1A1	113 kDa	36	40	22	17	20	18	26	23	24	27	42	37	26	31	23	26	40	42
328	Nucleoprotein TPR	P12270	TPR	267 kDa	28	23	28	22	40	32	30	30	38	34	20	25	30	45	40	35	26	30
329	Dynactin subunit 1	Q14203	DCTN1	142 kDa	35	32	36	34	37	30	27	28	27	27	24	28	29	39	33	31	27	31
330	Perilipin-3	O60664	PLIN3	47 kDa	21	27	29	28	38	31	30	31	36	34	30	24	43	39	25	33	26	27
331	Ras GTPase-activating protein-binding protein 1	Q13283	G3BP1	52 kDa	35	35	32	34	32	34	29	33	27	32	33	34	32	36	33	34	35	29
332	AP-2 complex subunit alpha-2	O94973	AP2A2	104 kDa	18	20	22	20	28	19	11	14	17	16	17	16	15	19	22	21	21	24
333	Procollagen-lysine,2-oxoglutarate 5-dioxygenase 1	Q02809	PLOD1	84 kDa	22	23	42	48	36	39	27	35	29	26	22	23	25	27	33	33	30	26
334	Gelsolin	P06396	GSN	86 kDa	23	26	47	37	36	38	32	30	27	23	26	36	26	26	38	37	28	34
335	MIC	Q16891	IMMT	84 kDa	30	32	32	29	30	29	27	28	25	23	32	25	31	29	36	29	35	38
336	Trifunctional enzyme subunit beta, mitochondrial	P55084	HADHB	51 kDa	29	30	26	22	25	28	27	23	23	24	36	32	23	24	22	22	33	35
337	40S ribosomal protein S17	P08708	RPS17	16 kDa	35	35	33	32	33	37	29	27	31	37	31	30	31	37	29	25	29	28
338	26S proteasome non-ATPase regulatory subunit 3	O43242	PSMD3	61 kDa	39	38	37	31	33	38	29	32	27	30	28	28	32	34	30	33	30	25
339	Splicing factor 3B subunit 3	Q15393	SF3B3	136 kDa	31	35	30	28	26	23	26	29	33	24	31	27	29	26	29	27	25	25
340	Dynamin-1-like protein	O00429	DNM1L	82 kDa	34	30	40	43	42	37	27	31	29	34	24	25	33	36	32	26	32	33
341	Keratin, type II cytoskeletal 6B	P04259	KRT6B	60 kDa	15	11	9	8	8	4	38	62	16	7	12	9	8	29	18	2	10	17
342	Acetyl-CoA acetyltransferase, mitochondrial	P24752	ACAT1	45 kDa	26	32	29	35	36	23	29	26	32	25	29	28	26	28	32	30	38	37
343	Poly(rC)-binding protein 2	Q15366	PCBP2	39 kDa	11	12	16	15	19	14	15	14	20	19	13	10	15	21	25	27	17	16
344	CAD protein	P27708	CAD	243 kDa	29	23	27	27	28	25	24	24	32	27	23	21	32	32	26	25	27	27
345	NAD(P)H dehydrogenase [quinone] 1	P15559	NQO1	31 kDa	34	37	15	19	16	12	27	25	31	25	44	47	25	27	24	23	43	49
346	Endoglin	P17813	ENG	71 kDa	30	36	27	33	29	30	33	29	38	37	29	32	41	32	29	34	35	34
347	Endothelin-converting enzyme 1	P42892	ECE1	87 kDa	28	28	29	35	29	40	26	33	31	26	28	25	30	28	28	34	27	28
348	Keratin, type II cytoskeletal 6A	P02538	KRT6A	60 kDa	1	0	0	2	0	0	3	4	2	2	0	0	1	2	2	0	1	0
349	Eukaryotic translation initiation factor 3 subunit B	P55884	EIF3B	92 kDa	29	28	27	26	26	29	27	29	29	28	36	27	30	24	26	31	37	33
350	Glutathione S-transferase omega-1	P78417	GSTO1	28 kDa	21	18	17	21	22	22	20	22	12	12	27	23	17	16	20	22	25	24
351	Alanine--tRNA ligase, cytoplasmic	P49588	AARS	107 kDa	31	37	25	26	36	31	25	24	27	21	35	36	28	27	25	24	29	32
352	ADP-ribosylation factor 5	P84085	ARF5	21 kDa	24	29	26	29	29	31	25	29	36	33	26	30	24	30	33	33	34	31
353	Heterogeneous nuclear ribonucleoprotein R	O43390	HNRNPR	71 kDa	22	23	16	19	22	21	21	21	28	26	23	23	23	21	28	22	24	24
354	10 kDa heat shock protein, mitochondrial	P61604	HSPE1	11 kDa	23	24	25	24	22	22	26	31	28	33	20	25	22	25	22	26	26	25
355	Lamin-B2	Q03252	LMNB2	70 kDa	22	26	23	28	26	21	25	28	25	25	21	24	26	28	28	30	24	22
356	ATP-dependent RNA helicase DDX3X	O00571	DDX3X	73 kDa	28	24	22	20	31	31	23	19	27	25	23	28	36	31	28	25	29	29
357	Keratin, type II cytoskeletal 6C	P48668	KRT6C	60 kDa	0	0	0	2	3	0	7	11	4	2	0	0	2	5	3	0	2	4
358	F-actin-capping protein subunit alpha-1	P52907	CAPZA1	33 kDa	30	29	27	30	28	24	28	33	31	31	25	27	26	30	27	31	27	29
359	Spliceosome RNA helicase DDX39B	Q13838	DDX39B	49 kDa	31	29	20	21	26	24	27	26	33	29	29	29	27	32	37	28	31	34
360	Sarcoplasmic/endoplasmic reticulum calcium ATPase 2	P16615	ATP2A2	115 kDa	27	28	27	29	24	30	23	23	27	25	26	29	23	25	22	23	26	26
361	EGF-containing fibulin-like extracellular matrix protein 1	Q12805	EFEMP1	55 kDa	25	24	26	26	32	27	24	37	33	43	23	29	31	38	30	27	30	29
362	Ubiquitin carboxyl-terminal hydrolase 14	P54578	USP14	56 kDa	26	31	24	32	33	25	23	24	29	28	28	28	27	30	32	36	31	34
363	Aspartate aminotransferase, mitochondrial	P00505	GOT2	48 kDa	36	36	35	32	29	31	29	30	32	27	28	29	29	31	23	26	24	25
364	Junction plakoglobin	P14923	JUP	82 kDa	16	25	26	28	21	23	18	25	28	26	16	13	29	27	27	24	22	19
365	F-actin-capping protein subunit beta	P47756	CAPZB	31 kDa	31	33	27	31	24	33	27	25	29	30	31	28	30	25	25	32	26	33
366	Adipocyte plasma membrane-associated protein	Q9HDC9	APMAP	46 kDa	27	30	39	31	26	33	25	27	27	24	22	23	21	21	26	26	21	19
367	Isocitrate dehydrogenase [NADP], mitochondrial	P48735	IDH2	51 kDa	28	33	29	30	24	31	30	31	30	28	30	31	33	31	24	24	28	24
368	Valine--tRNA ligase	P26640	VARS	140 kDa	19	30	16	19	28	17	23	22	29	30	28	22	26	27	36	36	32	33
369	116 kDa U5 small nuclear ribonucleoprotein component	Q15029	EFTUD2	109 kDa	29	31	24	24	27	20	24	24	33	32	28	25	32	30	28	30	30	37
370	Prohibitin-2	Q99623	PHB2	33 kDa	30	27	27	28	25	33	22	28	25	31	27	23	30	26	29	27	29	35
371	Proliferation-associated protein 2G4	Q9UQ80	PA2G4	44 kDa	34	34	26	33	22	27	28	32	30	31	31	36	31	32	31	28	33	28
372	Gamma-interferon-inducible protein 16	Q16666	IFI16	88 kDa	27	25	21	27	28	27	25	26	25	29	23	24	30	26	28	32	31	30
373	ATP-dependent RNA helicase DDX1	Q92499	DDX1	82 kDa	23	23	30	30	30	31	21	19	24	27	28	28	28	37	18	20	21	25
374	Tropomyosin beta chain	P07951	TPM2	33 kDa	3	1	2	2	2	2	2	1	2	2	1	2	3	4	2	4	2	5
375	40S ribosomal protein S2	P15880	RPS2	31 kDa	26	25	21	27	26	24	24	28	26	27	28	28	29	29	26	25	27	29
376	Switch-associated protein 70	Q9UH65	SWAP70	69 kDa	27	34	28	21	27	27	30	23	20	19	28	18	18	17	22	28	27	29
377	UDP-glucose 6-dehydrogenase	O60701	UGDH	55 kDa	29	35	27	29	26	24	27	27	29	28	27	27	37	45	28	31	28	29
378	Ras-related protein Rab-1B	Q9H0U4	RAB1B	22 kDa	22	27	33	32	29	32	26	32	17	22	26	29	17	10	27	31	26	29
379	60S ribosomal protein L10	P27635	RPL10	25 kDa	27	24	25	22	20	34	21	26	23	21	27	21	27	25	18	29	26	25
380	Beta-hexosaminidase subunit beta	P07686	HEXB	63 kDa	37	32	25	21	22	23	20	20	21	27	30	31	24	19	20	21	31	33
381	Phosphate carrier protein, mitochondrial	Q00325	SLC25A3	40 kDa	28	29	26	22	19	20	26	22	25	26	26	30	22	23	21	24	23	27
382	Multifunctional protein ADE2	P22234	PAICS	47 kDa	26	27	24	26	24	19	26	26	28	27	25	30	32	34	24	23	29	23
383	Threonine--tRNA ligase, cytoplasmic	P26639	TARS	83 kDa	24	28	24	28	26	26	24	32	35	24	30	23	32	28	22	21	27	31
384	Aldehyde dehydrogenase, mitochondrial	P05091	ALDH2	56 kDa	22	27	22	24	25	24	18	26	18	21	24	23	16	13	23	24	29	27
385	Peroxiredoxin-2	P32119	PRDX2	22 kDa	20	21	24	25	28	24	24	22	25	23	15	18	25	28	24	29	18	16
386	Cytoplasmic dynein 1 intermediate chain 2	Q13409	DYNC1I2	71 kDa	27	31	25	30	22	27	27	32	28	32	31	26	33	25	28	29	31	31
387	Heterogeneous nuclear ribonucleoprotein U-like protein 2	Q1KMD3	HNRNPUL2	85 kDa	26	28	24	25	29	27	23	21	23	21	25	25	26	23	28	25	25	26
388	40S ribosomal protein S8	P62241	RPS8	24 kDa	28	28	24	21	29	25	26	27	24	30	33	30	26	26	23	28	27	30
389	Actin-related protein 2/3 complex subunit 1B	O15143	ARPC1B	41 kDa	20	20	21	24	20	19	17	25	24	22	22	20	23	21	18	16	21	18
390	Nucleosome assembly protein 1-like 1	P55209	NAP1L1	45 kDa	37	29	35	26	28	37	28	28	27	26	23	28	30	35	25	20	24	25
391	Leucine--tRNA ligase, cytoplasmic	Q9P2J5	LARS	134 kDa	27	30	26	30	23	27	21	25	29	30	25	28	29	29	28	26	26	24
392	3-hydroxyacyl-CoA dehydrogenase type-2	Q99714	HSD17B10	27 kDa	26	26	25	30	33	22	29	30	33	37	28	27	23	30	29	27	31	30
393	Integrin alpha-V	P06756	ITGAV	116 kDa	20	27	21	20	32	27	19	25	23	25	27	22	23	28	22	21	22	23
394	High mobility group protein B1	P09429	HMGB1	25 kDa	22	26	22	20	19	26	30	30	28	30	24	30	33	31	28	32	25	25
395	Peroxiredoxin-6	P30041	PRDX6	25 kDa	27	28	28	29	21	22	27	27	26	27	25	26	28	29	24	25	31	27
396	Citrate synthase, mitochondrial	O75390	CS	52 kDa	17	28	17	22	27	14	24	15	19	23	25	20	26	24	17	21	22	21
397	ADP/ATP translocase 2	P05141	SLC25A5	33 kDa	11	11	9	8	10	9	7	10	10	12	9	11	10	8	12	9	11	12
398	40S ribosomal protein S23	P62266	RPS23	16 kDa	22	33	17	13	18	17	27	22	22	26	25	24	25	29	23	27	25	20
399	Non-POU domain-containing octamer-binding protein	Q15233	NONO	54 kDa	11	17	15	21	27	24	26	35	28	31	14	12	27	26	30	30	19	29
400	26S proteasome regulatory subunit 6B	P43686	PSMC4	47 kDa	25	23	24	20	28	37	21	21	25	29	25	25	26	26	30	30	25	26
401	Cystatin-B	P04080	CSTB	11 kDa	33	21	29	26	26	24	25	29	18	25	24	27	20	25	27	30	33	30
402	Protein/nucleic acid deglycase DJ-1	Q99497	PARK7	20 kDa	28	25	25	22	26	25	20	21	24	25	22	21	24	24	25	22	26	32
403	Caprin-1	Q14444	CAPRIN1	78 kDa	27	31	25	26	34	35	29	27	30	29	29	24	27	32	25	28	24	18
404	Eukaryotic translation initiation factor 2 subunit 1	P05198	EIF2S1	36 kDa	35	25	28	35	33	29	18	20	26	23	24	34	28	34	26	22	26	27
405	Thioredoxin-dependent peroxide reductase, mitochondrial	P30048	PRDX3	28 kDa	26	28	28	25	21	34	23	24	26	23	29	25	28	31	21	19	25	22
406	Tripeptidyl-peptidase 1	O14773	TPP1	61 kDa	40	36	40	31	26	34	15	23	22	21	35	35	20	13	30	21	32	34
407	Nodal modulator 3	P69849 (+1)	NOMO3	134 kDa	1	0	1	2	1	1	1	3	1	1	1	0	0	2	2	1	2	1
408	Laminin subunit gamma-1	P11047	LAMC1	178 kDa	21	29	34	38	43	46	24	29	26	25	22	20	24	21	32	33	24	24
409	26S proteasome regulatory subunit 6A	P17980	PSMC3	49 kDa	30	23	27	29	25	27	19	27	26	27	26	18	28	32	27	23	34	32
410	Transforming protein RhoA	P61586	RHOA	22 kDa	31	32	28	30	27	28	26	27	24	26	26	30	24	21	23	23	24	26
411	Fructose-bisphosphate aldolase C	P09972	ALDOC	39 kDa	13	13	14	16	15	11	7	12	10	8	12	17	13	10	13	12	10	10
412	Cathepsin Z	Q9UBR2	CTSZ	34 kDa	29	31	26	22	33	28	21	27	25	23	22	22	25	24	33	32	36	34
413	26S proteasome regulatory subunit 8	P62195	PSMC5	46 kDa	25	26	26	28	33	31	17	23	28	24	20	19	23	28	21	19	26	26
414	Aconitate hydratase, mitochondrial	Q99798	ACO2	85 kDa	24	22	28	26	32	24	24	24	22	26	24	20	24	29	23	27	30	27
415	Peptidyl-prolyl cis-trans isomerase FKBP1A	P62942	FKBP1A	12 kDa	31	30	28	28	25	22	23	27	23	28	30	31	27	20	20	29	33	28
416	Caveolin-1	Q03135	CAV1	20 kDa	19	22	21	20	20	22	27	26	22	25	36	26	22	22	18	19	17	18
417	V-type proton ATPase subunit B, brain isoform	P21281	ATP6V1B2	57 kDa	26	29	22	24	21	20	32	29	21	26	29	29	28	26	23	25	30	30
418	60S ribosomal protein L12	P30050	RPL12	18 kDa	28	24	21	24	25	25	26	24	29	31	24	28	25	24	27	25	27	29
419	14-3-3 protein eta	Q04917	YWHAH	28 kDa	16	14	16	15	13	16	10	9	10	10	14	12	11	13	12	12	12	13
420	Alpha-centractin	P61163	ACTR1A	43 kDa	24	29	23	21	28	23	25	24	32	30	28	26	26	23	28	28	32	33
421	Peroxiredoxin-4	Q13162	PRDX4	31 kDa	25	21	27	29	20	24	23	21	26	21	20	23	23	22	15	19	16	14
422	Methionine--tRNA ligase, cytoplasmic	P56192	MARS	101 kDa	23	30	23	28	25	30	21	17	20	22	21	26	18	25	26	25	31	27
423	NADH-cytochrome b5 reductase 3	P00387	CYB5R3	34 kDa	17	21	21	26	24	22	21	28	24	28	29	23	14	18	34	30	34	32
424	Ras-related protein Rab-1A	P62820	RAB1A	23 kDa	5	8	6	7	4	4	7	3	4	5	7	6	5	4	5	8	5	4
425	Ubiquitin carboxyl-terminal hydrolase 5	P45974	USP5	96 kDa	29	19	27	26	28	23	22	22	21	21	21	21	25	22	23	23	24	23
426	Nodal modulator 1	Q15155	NOMO1	134 kDa	25	23	29	27	33	21	24	28	30	28	26	23	24	25	25	24	27	26
427	Peptidyl-prolyl cis-trans isomerase FKBP4	Q02790	FKBP4	52 kDa	21	21	26	24	25	16	21	19	24	27	21	22	19	25	24	23	26	29
428	Integrin alpha-5	P08648	ITGA5	115 kDa	22	21	31	25	25	28	16	21	17	23	20	20	16	14	24	21	22	23
429	Serine/threonine-protein phosphatase PP1-alpha catalytic subunit	P62136	PPP1CA	38 kDa	31	27	30	26	27	31	30	24	28	26	30	27	30	33	25	27	25	21
430	Four and a half LIM domains protein 2	Q14192	FHL2	32 kDa	17	21	22	23	20	15	27	25	23	27	20	21	28	22	24	29	22	26
431	Delta-1-pyrroline-5-carboxylate synthase	P54886	ALDH18A1	87 kDa	17	21	15	21	19	24	16	14	26	25	21	17	22	26	31	21	30	26
432	Cytosol aminopeptidase	P28838	LAP3	56 kDa	23	26	23	22	24	22	26	28	29	25	24	21	25	26	25	27	23	19
433	Dipeptidyl peptidase 3	Q9NY33	DPP3	83 kDa	25	23	26	26	26	28	20	26	20	22	25	24	20	25	25	26	29	29
434	V-type proton ATPase catalytic subunit A	P38606	ATP6V1A	68 kDa	27	24	21	24	22	21	18	20	23	25	29	25	21	24	24	30	36	33
435	Eukaryotic translation initiation factor 3 subunit C	Q99613	EIF3C	105 kDa	29	27	20	19	24	25	23	20	26	21	27	30	30	22	22	21	25	20
436	Importin-7	O95373	IPO7	120 kDa	31	28	26	27	29	20	22	22	24	20	24	31	31	28	21	23	25	29
437	Ras-related protein Rab-5C	P51148	RAB5C	23 kDa	25	28	26	26	24	23	26	26	22	25	30	24	27	22	23	26	23	27
438	Stabilin-1	Q9NY15	STAB1	275 kDa	18	21	11	17	23	16	17	17	31	26	17	22	19	26	15	15	23	26
439	Heterogeneous nuclear ribonucleoprotein F	P52597	HNRNPF	46 kDa	4	12	5	8	20	8	10	10	18	16	9	9	14	16	12	14	11	8
440	Paxillin	P49023	PXN	65 kDa	15	11	27	33	30	30	29	29	32	32	12	18	33	31	32	34	19	15
441	Lysine--tRNA ligase	Q15046	KARS	68 kDa	23	20	26	23	24	26	24	28	26	26	19	16	28	24	23	22	22	20
442	Histone H3.2	Q71DI3	HIST2H3A	15 kDa	6	5	5	6	11	5	25	17	17	24	16	21	17	22	30	24	34	49
443	ATP-dependent RNA helicase DDX3Y	O15523	DDX3Y	73 kDa	1	4	1	3	4	2	2	4	2	2	1	3	3	3	3	3	3	3
444	60S ribosomal protein L8	P62917	RPL8	28 kDa	27	23	30	19	18	27	14	20	16	22	22	15	23	26	17	18	24	16
445	Transportin-1	Q92973	TNPO1	102 kDa	23	23	19	25	26	20	25	20	25	24	24	26	23	25	25	26	30	26
446	Beta-arrestin-1	P49407	ARRB1	47 kDa	25	23	28	31	22	29	18	24	15	18	28	29	16	14	17	24	21	26
447	Rho-related GTP-binding protein RhoC	P08134	RHOC	22 kDa	9	9	7	6	8	10	7	7	6	5	6	6	9	8	8	7	7	5
448	Calpastatin	P20810	CAST	77 kDa	16	14	34	29	28	34	31	25	26	26	12	9	37	37	27	21	19	12
449	26S proteasome non-ATPase regulatory subunit 13	Q9UNM6	PSMD13	43 kDa	31	25	23	22	31	26	18	19	21	22	26	21	19	32	17	20	21	19
450	Phosphatidylethanolamine-binding protein 1	P30086	PEBP1	21 kDa	32	28	29	29	22	27	26	21	26	23	28	29	26	23	26	22	22	26
451	60S ribosomal protein L10a	P62906	RPL10A	25 kDa	22	23	21	22	20	20	24	23	24	21	24	23	23	25	20	22	26	22
452	PDZ and LIM domain protein 5	Q96HC4	PDLIM5	64 kDa	11	11	19	21	31	23	25	28	33	36	9	12	38	40	33	32	12	11
453	Annexin A4	P09525	ANXA4	36 kDa	28	27	27	29	23	25	21	19	23	24	27	23	24	27	20	21	24	24
454	RuvB-like 1	Q9Y265	RUVBL1	50 kDa	21	26	27	22	25	26	19	23	23	23	22	23	22	22	24	26	25	22
455	NADH-ubiquinone oxidoreductase 75 kDa subunit, mitochondrial	P28331	NDUFS1	79 kDa	21	23	26	21	24	22	23	25	22	29	29	23	22	24	20	21	31	25
456	Peroxiredoxin-5, mitochondrial	P30044	PRDX5	22 kDa	23	22	32	28	27	32	23	22	19	23	23	22	20	23	21	22	24	22
457	LIM and SH3 domain protein 1	Q14847	LASP1	30 kDa	7	7	18	24	26	18	28	26	38	43	12	5	22	37	35	43	9	9
458	Zyxin	Q15942	ZYX	61 kDa	9	10	26	32	31	28	28	31	35	32	7	10	32	34	29	26	14	11
459	Coronin-1B	Q9BR76	CORO1B	54 kDa	22	25	23	28	25	29	22	25	22	26	28	24	22	18	27	26	29	33
460	Septin-11	Q9NVA2	44085	49 kDa	21	25	17	18	27	17	21	20	22	22	18	22	16	24	27	26	25	29
461	SH3 domain-binding glutamic acid-rich-like protein 3	Q9H299	SH3BGRL3	10 kDa	23	26	23	25	22	21	22	24	25	22	26	22	27	18	20	24	24	27
462	40S ribosomal protein S9	P46781	RPS9	23 kDa	17	16	15	16	21	18	15	22	17	22	30	24	17	21	25	22	30	24
463	Rho GDP-dissociation inhibitor 1	P52565	ARHGDIA	23 kDa	22	24	21	21	23	24	21	21	20	20	20	21	19	22	19	23	22	27
464	Eukaryotic translation initiation factor 3 subunit E	P60228	EIF3E	52 kDa	24	18	21	21	23	20	18	22	26	21	21	27	33	32	23	24	25	30
465	PDZ and LIM domain protein 7	Q9NR12	PDLIM7	50 kDa	13	13	22	26	24	25	25	27	30	26	12	16	25	29	23	28	20	17
466	Proteasome subunit beta type-4	P28070	PSMB4	29 kDa	22	21	21	18	21	23	20	21	25	26	21	21	23	22	23	25	26	24
467	Serpin B9	P50453	SERPINB9	42 kDa	20	20	25	22	27	25	20	23	22	19	20	20	20	19	29	28	28	27
468	Ras-related protein Rab-7a	P51149	RAB7A	23 kDa	23	22	20	21	22	16	20	22	27	28	26	27	22	23	23	20	27	27
469	Bifunctional purine biosynthesis protein PURH	P31939	ATIC	65 kDa	24	28	23	20	21	19	20	18	23	24	23	27	19	28	18	20	19	21
470	Protein arginine N-methyltransferase 1	Q99873	PRMT1	42 kDa	21	24	18	22	23	20	20	22	22	24	23	19	20	25	23	22	26	28
471	Src substrate cortactin	Q14247	CTTN	62 kDa	15	14	23	27	24	27	23	32	31	27	14	14	24	25	26	30	12	12
472	Acetyl-CoA acetyltransferase, cytosolic	Q9BWD1	ACAT2	41 kDa	7	11	43	52	33	44	21	22	20	15	9	11	13	16	23	22	10	12
473	Heat shock protein 75 kDa, mitochondrial	Q12931	TRAP1	80 kDa	21	28	16	22	21	22	22	23	22	27	19	22	23	29	24	20	20	19
474	26S proteasome non-ATPase regulatory subunit 11	O00231	PSMD11	47 kDa	27	28	22	24	21	22	28	21	23	20	21	22	29	24	24	22	20	26
475	Glutamine--tRNA ligase	P47897	QARS	88 kDa	23	22	14	14	24	14	22	20	25	24	25	25	25	19	31	24	30	43
476	Serine/threonine-protein phosphatase PP1-gamma catalytic subunit	P36873	PPP1CC	37 kDa	2	2	2	1	2	2	2	2	3	2	2	2	2	3	3	3	2	2
477	Plasminogen activator inhibitor 1	P05121	SERPINE1	45 kDa	15	17	18	16	17	14	18	26	25	26	28	25	22	18	13	16	29	23
478	Eukaryotic translation initiation factor 3 subunit L	Q9Y262	EIF3L	67 kDa	25	26	21	23	19	22	20	24	22	19	23	28	26	19	16	17	23	20
479	ATP-dependent RNA helicase DDX39A	O00148	DDX39A	49 kDa	1	0	0	0	0	2	1	1	2	2	2	2	1	0	3	0	2	1
480	Asparagine--tRNA ligase, cytoplasmic	O43776	NARS	63 kDa	25	27	16	10	15	19	18	21	19	21	33	21	22	20	17	18	21	25
481	Protein ERGIC-53	P49257	LMAN1	58 kDa	17	26	21	21	23	25	21	25	28	29	21	14	24	23	22	24	30	29
482	Serine/threonine-protein phosphatase PP1-beta catalytic subunit	P62140	PPP1CB	37 kDa	7	6	3	4	7	2	8	6	5	6	5	8	7	10	7	6	5	7
483	Ras-related protein Rap-1b	P61224	RAP1B	21 kDa	20	23	21	19	26	25	18	20	23	22	24	22	20	23	17	20	23	22
484	Elongation factor 1-delta	P29692	EEF1D	31 kDa	18	19	24	25	21	21	25	22	25	25	26	22	27	26	24	25	25	25
485	Serine/arginine-rich splicing factor 1	Q07955	SRSF1	28 kDa	20	22	20	21	20	22	21	19	24	22	23	21	19	21	22	24	23	17
486	Far upstream element-binding protein 1	Q96AE4	FUBP1	68 kDa	15	19	21	20	24	19	24	27	25	28	17	17	23	27	27	25	19	14
487	DNA-(apurinic or apyrimidinic site) lyase	P27695	APEX1	36 kDa	20	21	22	19	21	19	26	26	27	28	19	19	26	29	23	24	24	20
488	Superoxide dismutase [Cu-Zn]	P00441	SOD1	16 kDa	30	20	24	25	31	18	22	21	19	16	18	20	18	25	22	22	33	28
489	BTB/POZ domain-containing protein KCTD12	Q96CX2	KCTD12	36 kDa	21	23	19	18	17	26	25	23	20	17	27	15	23	19	20	16	15	19
490	E3 ubiquitin-protein ligase UBR4	Q5T4S7	UBR4	574 kDa	20	24	14	16	24	22	17	16	20	22	21	20	21	22	15	16	22	22
491	Adenosylhomocysteinase	P23526	AHCY	48 kDa	21	21	24	23	18	26	18	23	21	21	18	19	26	19	21	18	19	21
492	Eukaryotic translation initiation factor 4 gamma 2	P78344	EIF4G2	102 kDa	21	18	24	25	20	21	23	27	21	18	17	17	27	28	23	16	18	15
493	Heterogeneous nuclear ribonucleoprotein H2	P55795	HNRNPH2	49 kDa	1	3	3	1	6	5	4	8	9	11	3	2	4	8	10	10	8	10
494	Complement component 1 Q subcomponent-binding protein, mitochondrial	Q07021	C1QBP	31 kDa	24	24	23	20	25	26	27	25	23	26	24	25	24	27	22	20	26	24
495	Dynactin subunit 2	Q13561	DCTN2	44 kDa	19	19	22	25	25	23	20	25	21	19	15	19	21	24	26	25	24	19
496	26S proteasome regulatory subunit 10B	P62333	PSMC6	44 kDa	21	24	24	22	23	20	23	22	24	19	20	22	24	21	20	19	20	22
497	60S ribosomal protein L30	P62888	RPL30	13 kDa	23	25	20	23	22	21	20	24	18	23	24	25	19	17	23	24	24	27
498	Y-box-binding protein 3	P16989	YBX3	40 kDa	16	16	22	19	25	22	30	25	27	28	25	23	23	24	28	26	23	18
499	F-actin-capping protein subunit alpha-2	P47755	CAPZA2	33 kDa	18	21	21	18	18	18	18	21	20	18	19	14	16	18	17	21	17	16
500	Rho GDP-dissociation inhibitor 2	P52566	ARHGDIB	23 kDa	23	16	24	25	22	31	25	25	17	17	20	28	21	25	19	19	21	20
501	Nck-associated protein 1	Q9Y2A7	NCKAP1	129 kDa	23	22	23	25	20	26	14	20	21	16	21	22	21	26	9	15	15	18
502	Proteasome subunit alpha type-1	P25786	PSMA1	30 kDa	16	21	12	16	20	19	15	16	18	21	19	20	15	18	16	25	21	20
503	Keratin, type II cytoskeletal 5	P13647	KRT5	62 kDa	7	10	6	18	1	0	11	13	4	5	4	3	11	10	18	1	4	0
504	Cullin-4B	Q13620	CUL4B	104 kDa	28	26	26	24	26	22	13	16	21	22	19	22	25	25	18	17	23	24
505	HLA class I histocompatibility antigen, A-69 alpha chain	P10316	HLA-A	41 kDa	6	6	11	8	8	11	9	11	9	10	7	6	8	9	10	9	6	4
506	Cytochrome b-c1 complex subunit 2, mitochondrial	P22695	UQCRC2	48 kDa	21	25	17	19	21	21	20	22	27	22	25	25	26	22	24	21	28	26
507	tRNA-splicing ligase RtcB homolog	Q9Y3I0	RTCB	55 kDa	23	22	19	18	26	23	20	18	23	22	17	22	20	24	22	19	25	27
508	Lysosome membrane protein 2	Q14108	SCARB2	54 kDa	24	17	22	19	23	26	15	14	13	18	19	18	15	19	17	15	21	18
509	Atlastin-3	Q6DD88	ATL3	61 kDa	21	19	22	19	17	21	14	22	21	19	20	22	20	14	23	18	24	25
510	Glycogen phosphorylase, brain form	P11216	PYGB	97 kDa	24	24	29	25	24	21	18	21	21	18	21	28	17	19	21	16	19	26
511	Prostaglandin reductase 1	Q14914	PTGR1	36 kDa	26	28	7	12	9	8	17	17	20	20	27	25	22	15	17	23	27	32
512	Leucine-rich repeat-containing protein 59	Q96AG4	LRRC59	35 kDa	21	18	24	28	27	22	15	15	19	14	16	20	22	21	16	13	14	18
513	Proteasome subunit alpha type-7	O14818	PSMA7	28 kDa	23	22	15	20	16	19	19	24	21	20	21	22	20	21	20	16	17	19
514	Histone H2A type 1-A	Q96QV6	HIST1H2AA	14 kDa	11	9	8	7	6	12	6	4	8	6	7	6	10	11	4	7	7	7
515	Prohibitin	P35232	PHB	30 kDa	22	20	20	20	16	24	21	20	23	19	19	19	18	25	20	23	22	26
516	Dihydrolipoyl dehydrogenase, mitochondrial	P09622	DLD	54 kDa	24	26	23	20	20	24	23	20	21	20	24	25	21	22	19	18	17	26
517	Ornithine aminotransferase, mitochondrial	P04181	OAT	49 kDa	22	18	22	22	20	21	17	25	21	25	19	18	18	17	23	20	20	25
518	Trifunctional purine biosynthetic protein adenosine-3	P22102	GART	108 kDa	19	22	14	20	22	17	16	20	21	25	18	17	13	24	21	22	19	17
519	Succinate dehydrogenase [ubiquinone] flavoprotein subunit, mitochondrial	P31040	SDHA	73 kDa	20	21	14	16	20	18	19	25	21	23	20	22	23	20	19	27	21	24
520	Septin-2	Q15019	44076	41 kDa	22	18	24	21	21	26	18	18	16	16	20	23	19	23	17	20	16	17
521	Vasodilator-stimulated phosphoprotein	P50552	VASP	40 kDa	16	12	25	20	23	24	20	22	24	20	13	13	25	23	22	16	16	12
522	ERO1-like protein alpha	Q96HE7	ERO1A	54 kDa	22	21	25	23	26	22	17	20	20	18	19	20	19	18	22	15	22	23
523	Calponin-3	Q15417	CNN3	36 kDa	7	7	24	30	32	28	29	30	29	30	5	6	26	31	27	28	10	8
524	40S ribosomal protein S5	P46782	RPS5	23 kDa	22	21	23	21	26	23	17	18	20	16	25	21	19	22	19	20	17	21
525	Basic leucine zipper and W2 domain-containing protein 1	Q7L1Q6	BZW1	48 kDa	11	10	11	9	12	14	11	14	11	14	16	15	13	13	15	13	15	14
526	Phosphoribosylformylglycinamidine synthase	O15067	PFAS	145 kDa	20	17	19	19	17	21	15	18	20	26	17	24	24	22	22	22	22	21
527	Cytochrome b-c1 complex subunit 1, mitochondrial	P31930	UQCRC1	53 kDa	21	26	21	18	20	23	20	19	21	24	26	25	24	23	17	19	26	23
528	Multimerin-1	Q13201	MMRN1	138 kDa	11	11	40	45	40	46	18	24	10	11	12	11	11	14	26	25	13	13
529	40S ribosomal protein S16	P62249	RPS16	16 kDa	21	24	17	16	15	23	21	18	18	18	21	23	20	21	20	17	21	20
530	Calmodulin-3	P0DP25	CALM3	17 kDa	15	24	15	15	15	14	22	27	21	28	27	17	22	13	26	24	24	18
531	Stomatin-like protein 2, mitochondrial	Q9UJZ1	STOML2	39 kDa	19	22	19	24	21	22	18	21	22	23	20	19	24	22	22	18	19	26
532	UV excision repair protein RAD23 homolog B	P54727	RAD23B	43 kDa	15	14	21	21	22	18	15	19	26	20	17	14	25	25	21	21	19	20
533	Ubiquitin-conjugating enzyme E2 L3	P68036	UBE2L3	18 kDa	27	19	24	23	19	30	16	15	14	16	14	16	18	21	15	14	20	16
534	Lupus La protein	P05455	SSB	47 kDa	17	19	15	16	22	14	21	19	19	18	22	20	21	21	17	18	15	21
535	Ubiquitin-associated protein 2-like	Q14157	UBAP2L	115 kDa	2	1	23	27	23	24	31	31	32	33	3	3	32	26	35	35	5	3
536	Pre-mRNA-splicing factor ATP-dependent RNA helicase DHX15	O43143	DHX15	91 kDa	19	18	16	16	22	20	14	10	17	20	17	18	15	23	17	17	20	19
537	Protein disulfide-isomerase A5	Q14554	PDIA5	60 kDa	19	22	24	25	19	18	15	17	17	18	20	19	16	20	20	17	20	20
538	Septin-7	Q16181	44081	51 kDa	22	21	22	21	18	19	15	19	17	19	23	19	22	18	15	18	16	18
539	60S ribosomal protein L22	P35268	RPL22	15 kDa	26	26	21	22	10	17	22	20	27	26	27	28	22	16	17	17	20	22
540	Cytosolic non-specific dipeptidase	Q96KP4	CNDP2	53 kDa	23	23	16	19	22	12	24	20	22	23	21	20	17	24	22	21	20	24
541	N-acetylglucosamine-6-sulfatase	P15586	GNS	62 kDa	20	14	15	17	26	18	15	13	14	17	24	22	16	14	17	16	27	24
542	Elongation factor 1-beta	P24534	EEF1B2	25 kDa	23	22	16	23	15	20	20	21	20	18	22	24	21	19	16	16	22	24
543	Cell cycle and apoptosis regulator protein 2	Q8N163	CCAR2	103 kDa	20	15	23	25	26	22	22	23	25	27	17	17	25	29	20	22	11	13
544	5'-nucleotidase	P21589	NT5E	63 kDa	20	26	21	24	20	22	16	13	17	14	22	18	18	22	14	17	20	16
545	Mitogen-activated protein kinase 1	P28482	MAPK1	41 kDa	20	25	15	18	18	18	16	17	22	25	28	22	13	20	23	19	23	21
546	Inositol 1,4,5-trisphosphate receptor type 3	Q14573	ITPR3	304 kDa	24	26	16	14	14	13	13	12	12	14	16	22	11	12	14	10	23	24
547	Poly [ADP-ribose] polymerase 1	P09874	PARP1	113 kDa	16	15	11	15	19	22	16	15	23	25	15	17	21	22	26	20	24	23
548	Proteasome subunit alpha type-4	P25789	PSMA4	29 kDa	27	21	17	20	20	24	22	22	18	19	21	19	17	21	26	21	23	23
549	Lon protease homolog, mitochondrial	P36776	LONP1	106 kDa	23	21	19	20	16	16	16	17	22	20	21	24	22	23	21	18	25	25
550	1,4-alpha-glucan-branching enzyme	Q04446	GBE1	80 kDa	12	14	10	12	10	13	7	11	12	16	13	14	13	16	14	15	18	19
551	Serine-threonine kinase receptor-associated protein	Q9Y3F4	STRAP	38 kDa	21	18	16	16	20	20	19	16	21	19	18	20	19	20	18	21	17	21
552	40S ribosomal protein S18	P62269	RPS18	18 kDa	18	19	18	20	23	21	21	21	24	23	21	19	21	21	22	25	22	22
553	TATA-binding protein-associated factor 2N	Q92804	TAF15	62 kDa	9	12	18	21	20	19	19	24	21	19	12	13	17	17	21	21	13	11
554	Septin-9	Q9UHD8	44083	65 kDa	18	21	16	19	19	19	16	22	18	15	19	19	18	19	17	19	25	17
555	Hepatoma-derived growth factor	P51858	HDGF	27 kDa	11	13	21	21	19	20	24	28	23	27	14	10	23	26	29	26	15	12
556	DnaJ homolog subfamily C member 13	O75165	DNAJC13	254 kDa	19	25	14	16	19	19	16	16	20	16	18	20	20	22	17	21	21	19
557	Isocitrate dehydrogenase [NADP] cytoplasmic	O75874	IDH1	47 kDa	19	19	22	22	22	24	18	23	15	16	16	19	17	17	21	21	20	16
558	Inverted formin-2	Q27J81	INF2	136 kDa	9	16	20	24	22	25	20	22	24	19	12	15	23	31	21	17	21	13
559	Melanoma-associated antigen D2	Q9UNF1	MAGED2	65 kDa	13	14	23	22	23	20	27	20	22	21	22	21	24	16	22	22	18	21
560	Guanine nucleotide-binding protein G(k) subunit alpha	P08754	GNAI3	41 kDa	1	2	3	1	3	1	1	5	5	5	2	5	4	4	3	3	4	5
561	Leukotriene A-4 hydrolase	P09960	LTA4H	69 kDa	21	20	23	23	19	22	16	15	19	17	18	25	14	18	21	22	20	18
562	Brain acid soluble protein 1	P80723	BASP1	23 kDa	14	15	23	26	20	19	27	20	18	22	15	15	28	25	25	24	18	15
563	Carnitine O-palmitoyltransferase 1, liver isoform	P50416	CPT1A	88 kDa	23	22	11	13	14	13	19	16	21	18	22	21	15	17	13	16	28	20
564	Cytoplasmic FMR1-interacting protein 1	Q7L576	CYFIP1	145 kDa	17	19	17	16	18	23	15	18	13	10	14	19	19	17	13	20	18	18
565	60S ribosomal protein L17	P18621	RPL17	21 kDa	13	17	13	13	14	14	11	15	13	15	15	14	13	15	14	13	10	15
566	Proteasome subunit alpha type-6	P60900	PSMA6	27 kDa	22	24	19	17	17	20	17	14	16	17	19	23	18	20	15	20	17	16
567	Tropomyosin alpha-1 chain	P09493	TPM1	33 kDa	5	7	2	2	5	2	6	5	5	6	4	6	5	6	5	5	6	8
568	Ras-related protein Rab-2A	P61019	RAB2A	24 kDa	20	19	20	17	18	21	16	18	15	21	20	19	20	20	17	20	18	22
569	Lysosomal Pro-X carboxypeptidase	P42785	PRCP	56 kDa	15	19	18	16	29	15	11	16	15	13	21	15	11	14	17	22	16	17
570	Insulin-like growth factor 2 mRNA-binding protein 3	O00425	IGF2BP3	64 kDa	12	10	19	17	21	19	15	20	21	20	15	18	21	20	20	26	18	18
571	Proteasome subunit beta type-6	P28072	PSMB6	25 kDa	17	25	14	21	19	9	23	20	22	27	23	25	24	24	18	20	21	20
572	Myb-binding protein 1A	Q9BQG0	MYBBP1A	149 kDa	17	21	21	16	17	26	11	20	25	22	14	16	18	22	16	22	21	15
573	Signal transducer and activator of transcription 3	P40763	STAT3	88 kDa	15	17	18	28	25	20	17	21	20	14	19	17	17	27	17	20	20	20
574	Polyadenylate-binding protein 4	Q13310	PABPC4	71 kDa	5	4	5	4	4	5	3	3	5	3	4	4	2	3	3	3	6	8
575	Plexin-D1	Q9Y4D7	PLXND1	212 kDa	17	17	21	18	20	22	14	15	17	17	11	9	24	25	17	18	20	21
576	26S proteasome non-ATPase regulatory subunit 12	O00232	PSMD12	53 kDa	19	23	19	18	19	18	17	15	17	16	19	21	22	28	15	12	14	20
577	Malate dehydrogenase, cytoplasmic	P40925	MDH1	36 kDa	19	18	20	19	15	17	21	18	17	17	15	18	20	16	23	18	20	22
578	Alkyldihydroxyacetonephosphate synthase, peroxisomal	O00116	AGPS	73 kDa	22	22	18	14	19	16	17	18	19	21	24	22	17	19	15	16	17	15
579	Serum albumin	P02768	ALB	69 kDa	9	5	17	6	157	56	5	3	4	6	4	4	5	2	2	2	3	1
580	Nucleolar protein 56	O00567	NOP56	66 kDa	18	15	23	20	20	21	23	20	17	23	20	16	22	21	20	21	16	14
581	Eukaryotic translation initiation factor 3 subunit D	O15371	EIF3D	64 kDa	19	21	15	17	15	18	20	21	19	17	24	22	21	15	23	18	20	21
582	Actin-related protein 2/3 complex subunit 5	O15511	ARPC5	16 kDa	23	24	17	19	15	15	21	19	19	19	22	18	18	20	22	23	24	24
583	Long-chain-fatty-acid--CoA ligase 3	O95573	ACSL3	80 kDa	20	17	26	23	25	25	16	19	16	17	17	18	18	22	16	20	20	22
584	Eukaryotic translation initiation factor 2 subunit 3	P41091	EIF2S3	51 kDa	15	15	10	13	17	11	12	17	15	17	18	20	16	19	14	18	18	21
585	182 kDa tankyrase-1-binding protein	Q9C0C2	TNKS1BP1	182 kDa	1	1	31	33	35	30	25	29	23	22	1	1	23	30	32	30	5	3
586	Eukaryotic initiation factor 4A-III	P38919	EIF4A3	47 kDa	12	9	10	8	11	8	7	8	10	10	11	8	12	11	9	10	7	9
587	Fermitin family homolog 2	Q96AC1	FERMT2	78 kDa	22	19	23	21	19	18	21	19	13	16	19	18	22	21	22	20	17	16
588	Mitochondrial proton/calcium exchanger protein	O95202	LETM1	83 kDa	23	21	20	20	23	22	17	16	18	22	19	17	21	21	17	15	16	17
589	Endoplasmic reticulum resident protein 29	P30040	ERP29	29 kDa	18	19	19	21	17	18	16	19	18	21	16	14	17	15	21	18	19	23
590	Peroxiredoxin-like 2A	Q9BRX8	PRXL2A	26 kDa	20	19	20	21	19	22	15	19	21	17	14	12	18	23	18	21	17	18
591	Glutamine--fructose-6-phosphate aminotransferase [isomerizing] 1	Q06210	GFPT1	79 kDa	20	20	14	9	16	12	17	17	19	18	20	16	19	20	15	14	21	17
592	Electron transfer flavoprotein subunit alpha, mitochondrial	P13804	ETFA	35 kDa	21	24	20	19	19	21	20	15	18	17	21	22	23	21	22	19	19	20
593	Dynamin-2	P50570	DNM2	98 kDa	19	16	15	16	24	15	16	15	16	17	16	22	20	28	20	13	18	19
594	Prolyl 3-hydroxylase 1	Q32P28	P3H1	83 kDa	16	17	18	17	22	18	20	18	17	16	19	15	20	23	18	19	21	23
595	CD59 glycoprotein	P13987	CD59	14 kDa	18	23	19	19	18	19	21	19	20	21	24	22	20	21	18	19	19	22
596	Microtubule-associated protein RP/EB family member 1	Q15691	MAPRE1	30 kDa	6	12	12	16	19	17	14	15	16	20	8	12	17	21	16	20	12	13
597	Multifunctional procollagen lysine hydroxylase and glycosyltransferase LH3	O60568	PLOD3	85 kDa	18	16	18	22	18	18	14	16	17	19	14	15	17	18	19	15	19	20
598	Ran GTPase-activating protein 1	P46060	RANGAP1	64 kDa	16	18	16	16	18	17	22	17	21	20	17	19	22	24	20	19	20	19
599	Unconventional myosin-VI	Q9UM54	MYO6	150 kDa	9	13	23	18	27	19	13	14	22	17	11	6	13	21	22	19	21	15
600	Protein flightless-1 homolog	Q13045	FLII	145 kDa	22	22	25	22	16	24	13	14	17	11	18	13	19	22	10	11	15	10
601	Splicing factor U2AF 65 kDa subunit	P26368	U2AF2	54 kDa	15	15	19	16	18	17	21	20	23	25	17	17	20	23	20	20	19	17
602	Fumarate hydratase, mitochondrial	P07954	FH	55 kDa	17	16	16	19	21	14	10	15	20	22	20	19	17	22	21	22	18	18
603	Peptidyl-prolyl cis-trans isomerase FKBP10	Q96AY3	FKBP10	64 kDa	11	10	17	19	16	19	14	16	13	11	7	7	15	15	18	15	17	13
604	40S ribosomal protein S11	P62280	RPS11	18 kDa	15	16	13	14	10	12	11	16	17	18	12	12	13	14	15	10	15	10
605	2-oxoglutarate dehydrogenase, mitochondrial	Q02218	OGDH	116 kDa	15	18	20	18	22	20	13	18	15	16	16	17	15	13	17	15	19	18
606	60S ribosomal protein L18	Q07020	RPL18	22 kDa	15	18	17	16	14	17	18	19	17	20	22	20	17	17	16	15	17	22
607	Ras-related protein Rab-11B	Q15907	RAB11B	24 kDa	21	22	22	16	17	22	16	16	15	19	16	14	19	18	20	18	20	21
608	Hsp90 co-chaperone Cdc37	Q16543	CDC37	44 kDa	15	18	17	16	20	15	18	18	17	18	15	17	21	10	19	20	18	20
609	Heterogeneous nuclear ribonucleoprotein U-like protein 1	Q9BUJ2	HNRNPUL1	96 kDa	20	15	12	13	13	14	10	15	15	11	16	16	14	12	17	21	21	22
610	40S ribosomal protein S14	P62263	RPS14	16 kDa	16	16	15	16	15	15	13	15	18	18	15	17	18	16	21	22	23	23
611	Cytochrome b5 type B	O43169	CYB5B	16 kDa	17	15	18	21	16	20	17	23	15	15	14	17	16	15	19	14	18	16
612	ATP-dependent DNA helicase Q1	P46063	RECQL	73 kDa	16	20	20	15	19	17	12	17	18	16	22	15	20	19	18	15	20	18
613	Fermitin family homolog 3	Q86UX7	FERMT3	76 kDa	20	20	23	26	23	23	16	20	13	14	17	16	13	18	22	22	23	19
614	Xaa-Pro aminopeptidase 1	Q9NQW7	XPNPEP1	70 kDa	23	22	16	12	19	21	18	16	16	15	17	20	19	17	19	16	21	20
615	Insulin-like growth factor 2 mRNA-binding protein 2	Q9Y6M1	IGF2BP2	66 kDa	19	15	14	21	16	22	14	12	14	14	14	12	15	19	15	15	15	17
616	Adenylosuccinate synthetase isozyme 2	P30520	ADSS	50 kDa	20	22	18	18	17	19	20	17	16	15	18	21	17	16	17	15	17	15
617	Transmembrane emp24 domain-containing protein 10	P49755	TMED10	25 kDa	19	16	17	17	15	22	15	14	19	16	13	15	14	15	14	15	14	17
618	Ras suppressor protein 1	Q15404	RSU1	32 kDa	20	21	12	15	16	15	12	15	14	12	18	15	15	18	13	15	14	13
619	Dipeptidyl peptidase 1	P53634	CTSC	52 kDa	22	21	11	12	14	16	14	12	17	16	21	20	14	12	17	16	21	17
620	60S ribosomal protein L13a	P40429	RPL13A	24 kDa	10	12	11	10	9	8	10	11	11	9	12	11	10	9	6	8	7	9
621	40S ribosomal protein S15a	P62244	RPS15A	15 kDa	14	13	12	13	13	11	15	15	12	14	14	13	17	12	13	11	14	13
622	40S ribosomal protein S4, Y isoform 1	P22090	RPS4Y1	29 kDa	3	8	3	4	5	2	6	2	7	5	4	6	7	5	3	5	3	6
623	Proteasome subunit alpha type-2	P25787	PSMA2	26 kDa	21	23	11	15	19	16	13	16	18	19	19	17	18	21	16	19	23	21
624	Serine hydroxymethyltransferase, mitochondrial	P34897	SHMT2	56 kDa	15	13	15	15	23	14	15	19	23	20	18	19	15	24	22	16	19	20
625	Mannosyl-oligosaccharide glucosidase	Q13724	MOGS	92 kDa	11	16	13	18	19	16	12	14	18	15	11	17	13	17	17	15	20	18
626	Alcohol dehydrogenase [NADP(+)]	P14550	AKR1A1	37 kDa	25	21	18	17	20	13	15	16	16	15	17	21	14	17	19	15	15	22
627	Inorganic pyrophosphatase	Q15181	PPA1	33 kDa	18	16	14	17	16	19	19	15	17	19	18	18	19	16	16	17	17	16
628	Succinate--CoA ligase [GDP-forming] subunit beta, mitochondrial	Q96I99	SUCLG2	47 kDa	19	17	17	14	18	18	14	13	17	18	18	17	15	15	19	13	12	17
629	Basigin	P35613	BSG	42 kDa	19	23	13	16	12	11	19	18	22	20	20	23	21	20	16	15	19	18
630	Proteasome activator complex subunit 2	Q9UL46	PSME2	27 kDa	17	16	17	17	20	13	10	10	13	11	11	10	15	18	10	12	21	14
631	Adenylate kinase isoenzyme 1	P00568	AK1	22 kDa	21	21	26	25	26	26	14	14	17	18	17	19	15	21	14	14	17	13
632	Proliferating cell nuclear antigen	P12004	PCNA	29 kDa	20	18	15	11	14	13	13	13	16	16	17	17	13	17	16	13	15	17
633	Heterogeneous nuclear ribonucleoprotein D0	Q14103	HNRNPD	38 kDa	16	10	9	15	19	16	14	17	12	14	19	13	14	13	16	15	12	13
634	Transcription factor BTF3	P20290	BTF3	22 kDa	18	17	15	18	19	15	14	16	14	17	18	18	19	21	19	25	22	21
635	Aspartyl/asparaginyl beta-hydroxylase	Q12797	ASPH	86 kDa	18	15	26	18	15	21	16	17	14	20	23	15	18	13	17	12	17	11
636	Heme oxygenase 1	P09601	HMOX1	33 kDa	18	21	21	17	20	21	20	21	17	22	20	17	18	20	17	19	20	14
637	Lysosome-associated membrane glycoprotein 1	P11279	LAMP1	45 kDa	16	19	18	19	17	21	14	16	17	18	15	16	17	17	16	17	18	23
638	Inosine-5'-monophosphate dehydrogenase 2	P12268	IMPDH2	56 kDa	19	16	16	16	18	16	19	16	15	10	16	18	18	15	15	18	18	23
639	Protein phosphatase 1F	P49593	PPM1F	50 kDa	20	17	23	20	21	20	12	13	11	16	21	16	18	16	18	16	19	21
640	Alpha-soluble NSF attachment protein	P54920	NAPA	33 kDa	19	14	17	15	21	18	16	20	18	19	19	20	16	16	19	19	23	22
641	Ubiquitin thioesterase OTUB1	Q96FW1	OTUB1	31 kDa	21	22	20	20	18	23	12	17	14	12	20	18	16	13	11	13	17	15
642	Eukaryotic translation initiation factor 5B	O60841	EIF5B	139 kDa	21	16	15	12	10	15	10	8	17	13	15	17	16	14	15	14	20	20
643	Procollagen galactosyltransferase 1	Q8NBJ5	COLGALT1	72 kDa	10	11	17	18	19	16	21	18	15	15	12	10	15	18	17	15	13	13
644	Endoplasmic reticulum resident protein 44	Q9BS26	ERP44	47 kDa	13	11	15	16	18	14	12	17	14	14	14	12	15	12	18	17	17	25
645	Enoyl-CoA delta isomerase 2, mitochondrial	O75521	ECI2	44 kDa	20	22	4	4	11	8	10	14	20	24	22	17	17	25	11	15	24	22
646	E3 SUMO-protein ligase RanBP2	P49792	RANBP2	358 kDa	11	14	17	9	15	19	19	15	19	20	10	11	22	19	21	19	13	14
647	Amyloid-beta A4 protein	P05067	APP	87 kDa	16	18	18	17	19	16	14	16	18	15	16	19	15	17	14	15	22	20
648	RNA-binding motif protein, X chromosome	P38159	RBMX	42 kDa	13	12	12	14	12	13	20	17	19	14	18	14	18	16	17	18	10	13
649	Coactosin-like protein	Q14019	COTL1	16 kDa	13	21	14	13	15	13	10	11	15	11	12	13	13	15	11	10	9	13
650	S-formylglutathione hydrolase	P10768	ESD	31 kDa	16	18	16	15	19	18	10	16	14	21	13	13	13	14	20	20	17	20
651	Cytoplasmic aconitate hydratase	P21399	ACO1	98 kDa	19	16	9	13	11	9	15	15	14	16	14	13	14	18	14	17	17	21
652	Phenylalanine--tRNA ligase beta subunit	Q9NSD9	FARSB	66 kDa	18	17	14	16	10	17	10	14	14	12	17	11	14	12	13	11	14	15
653	Drebrin-like protein	Q9UJU6	DBNL	48 kDa	19	18	17	19	22	16	15	16	18	20	13	12	16	17	19	19	19	14
654	40S ribosomal protein S12	P25398	RPS12	15 kDa	15	14	10	13	17	12	12	17	16	19	14	10	19	19	17	17	19	17
655	Ras-interacting protein 1	Q5U651	RASIP1	103 kDa	10	8	18	20	23	18	15	20	22	19	10	6	18	16	25	20	16	15
656	Histone H2A.Z	P0C0S5 (+1)	H2AFZ	14 kDa	2	2	3	2	6	3	3	5	3	4	3	4	3	3	5	6	4	8
657	Plasma membrane calcium-transporting ATPase 4	P23634	ATP2B4	138 kDa	14	14	20	18	22	17	12	14	14	12	15	14	13	16	15	16	14	12
658	HLA class I histocompatibility antigen, A-34 alpha chain	P30453	HLA-A	41 kDa	12	11	15	18	22	18	16	19	24	19	11	16	18	17	22	17	15	15
659	Ubiquitin-like modifier-activating enzyme 6	A0AVT1	UBA6	118 kDa	16	14	20	14	23	22	12	13	15	14	12	10	19	17	20	16	17	18
660	KH domain-containing, RNA-binding, signal transduction-associated protein 1	Q07666	KHDRBS1	48 kDa	11	10	14	11	13	15	11	11	14	16	13	11	14	12	18	20	16	15
661	Coatomer subunit delta	P48444	ARCN1	57 kDa	14	16	14	17	20	16	13	15	14	14	15	11	17	16	19	19	14	12
662	Regulator of nonsense transcripts 1	Q92900	UPF1	124 kDa	12	15	10	11	20	12	13	13	18	17	17	14	15	15	20	16	22	22
663	Ras-related protein Rap-1A	P62834	RAP1A	21 kDa	1	2	0	0	1	1	1	1	3	3	1	1	0	2	3	1	2	0
664	C-1-tetrahydrofolate synthase, cytoplasmic	P11586	MTHFD1	102 kDa	10	16	17	16	15	15	15	19	20	15	13	9	20	18	13	20	16	13
665	Aspartate--tRNA ligase, cytoplasmic	P14868	DARS	57 kDa	15	16	14	17	15	17	17	15	18	14	16	14	16	16	15	16	17	18
666	Heterogeneous nuclear ribonucleoprotein D-like	O14979	HNRNPDL	46 kDa	14	12	9	9	11	8	14	13	18	15	12	10	14	13	14	18	13	16
667	Protein S100-A11	P31949	S100A11	12 kDa	12	16	22	23	22	22	15	15	19	22	10	14	17	18	15	14	16	11
668	Histidine--tRNA ligase, cytoplasmic	P12081	HARS	57 kDa	20	17	14	16	13	21	16	15	13	14	15	15	17	15	10	9	14	15
669	Splicing factor 3A subunit 1	Q15459	SF3A1	89 kDa	10	12	12	12	17	13	16	19	20	20	11	13	16	18	18	15	12	17
670	Ephrin type-A receptor 2	P29317	EPHA2	108 kDa	14	18	5	10	7	5	13	17	24	18	14	21	17	20	18	17	29	22
671	RNA-binding protein FUS	P35637	FUS	53 kDa	13	10	13	13	13	14	18	17	19	17	17	15	17	15	20	21	18	16
672	Supervillin	O95425	SVIL	248 kDa	4	2	17	22	26	18	15	16	15	12	2	2	14	13	23	16	4	6
673	Ribonucleoside-diphosphate reductase large subunit	P23921	RRM1	90 kDa	18	23	9	12	13	13	18	9	13	13	20	20	13	17	15	13	25	16
674	Ubiquitin-conjugating enzyme E2 variant 1	Q13404	UBE2V1	16 kDa	13	12	11	15	12	13	10	13	12	12	12	9	11	10	9	9	9	10
675	Inhibitor of nuclear factor kappa-B kinase-interacting protein	Q70UQ0	IKBIP	39 kDa	14	15	14	18	14	18	15	10	16	10	15	12	17	16	14	12	14	14
676	Heterogeneous nuclear ribonucleoprotein H3	P31942	HNRNPH3	37 kDa	11	10	22	16	19	22	17	16	19	22	12	13	18	15	19	17	12	13
677	Eukaryotic peptide chain release factor subunit 1	P62495	ETF1	49 kDa	12	15	12	12	14	14	12	12	17	12	14	15	14	14	12	13	13	15
678	TP53-binding protein 1	Q12888	TP53BP1	214 kDa	6	5	17	14	18	16	19	21	24	28	7	8	18	25	27	25	9	5
679	Cytoplasmic dynein 1 light intermediate chain 2	O43237	DYNC1LI2	54 kDa	13	12	15	22	20	20	14	14	16	19	11	12	14	20	17	18	16	18
680	Integrin alpha-6	P23229	ITGA6	127 kDa	9	12	23	31	21	23	16	19	10	10	12	13	13	8	18	13	7	10
681	E3 ubiquitin/ISG15 ligase TRIM25	Q14258	TRIM25	71 kDa	16	20	15	15	15	16	11	16	19	17	14	18	16	22	14	16	20	17
682	Calcium-binding mitochondrial carrier protein SCaMC-1	Q6NUK1	SLC25A24	53 kDa	14	16	14	15	13	10	15	16	16	16	18	18	18	21	15	16	19	18
683	Protein NOXP20	Q8IWE2	FAM114A1	61 kDa	13	9	19	18	19	16	20	19	19	17	9	9	25	26	13	14	9	11
684	Electron transfer flavoprotein subunit beta	P38117	ETFB	28 kDa	14	15	14	13	11	15	11	11	14	13	17	14	16	13	11	12	15	14
685	Hsc70-interacting protein	P50502	ST13	41 kDa	15	16	14	15	11	15	20	17	16	13	16	19	15	12	15	12	16	17
686	60S ribosomal protein L15	P61313	RPL15	24 kDa	19	17	15	19	17	12	12	15	16	16	16	18	16	15	22	19	22	21
687	ATPase family AAA domain-containing protein 3A	Q9NVI7	ATAD3A	71 kDa	12	16	13	13	14	12	16	14	19	14	14	16	18	15	13	15	16	13
688	Phosphoacetylglucosamine mutase	O95394	PGM3	60 kDa	12	11	12	13	15	16	10	11	11	11	6	13	19	17	10	14	14	12
689	60S ribosomal protein L18a	Q02543	RPL18A	21 kDa	17	17	14	14	12	15	16	15	18	14	15	16	12	14	12	15	13	22
690	Proteasome subunit beta type-5	P28074	PSMB5	28 kDa	18	22	11	15	17	14	14	18	21	17	21	20	17	17	18	17	19	20
691	40S ribosomal protein S13	P62277	RPS13	17 kDa	17	16	15	18	14	17	13	13	15	15	12	14	15	18	12	15	13	14
692	Tropomodulin-3	Q9NYL9	TMOD3	40 kDa	10	15	17	16	16	19	15	16	17	15	14	16	20	19	21	20	16	14
5	Syntenin-1	O00560	SDCBP	32 kDa	12	15	7	9	12	13	14	20	24	17	14	16	20	17	11	20	21	22
693	ATP synthase F(0) complex subunit B1, mitochondrial	P24539	ATP5PB	29 kDa	16	16	14	13	16	13	16	15	13	15	18	17	15	18	17	22	19	17
694	60S ribosomal protein L13	P26373	RPL13	24 kDa	12	13	11	15	14	14	13	12	15	15	15	12	15	16	14	18	14	15
695	Ras-related protein Rab-14	P61106	RAB14	24 kDa	15	13	11	15	15	10	15	13	12	17	14	13	14	12	15	17	17	17
696	Mitochondrial carrier homolog 2	Q9Y6C9	MTCH2	33 kDa	14	15	9	15	12	13	15	14	12	9	14	15	13	13	12	15	20	21
697	Tumor protein D54	O43399	TPD52L2	22 kDa	6	6	19	21	20	18	17	17	13	16	11	14	17	15	19	19	9	11
698	Calcyclin-binding protein	Q9HB71	CACYBP	26 kDa	20	14	20	22	17	15	15	14	15	11	13	15	18	19	16	15	17	14
699	Cold shock domain-containing protein E1	O75534	CSDE1	89 kDa	17	13	11	12	12	12	13	11	10	16	15	16	16	13	13	10	13	13
700	Annexin A3	P12429	ANXA3	36 kDa	23	20	14	13	11	12	18	16	18	15	22	23	21	17	14	12	20	17
701	ATP-binding cassette sub-family E member 1	P61221	ABCE1	67 kDa	12	16	13	16	17	19	13	15	13	13	17	15	16	14	17	21	19	21
702	Pyruvate dehydrogenase E1 component subunit beta, mitochondrial	P11177	PDHB	39 kDa	12	10	14	18	10	15	15	12	14	16	15	16	14	10	13	13	16	15
703	NSFL1 cofactor p47	Q9UNZ2	NSFL1C	41 kDa	12	8	16	18	16	19	19	19	18	18	14	11	22	19	20	18	19	14
704	Glycogen phosphorylase, liver form	P06737	PYGL	97 kDa	8	8	13	13	17	12	12	10	8	12	12	9	11	11	17	11	12	10
705	Kinesin light chain 1	Q07866	KLC1	65 kDa	14	18	13	14	18	15	9	10	11	15	15	12	16	17	13	9	14	18
706	Complement component C1q receptor	Q9NPY3	CD93	69 kDa	9	14	18	19	24	18	15	20	17	18	10	9	15	12	22	19	10	10
707	Core histone macro-H2A.1	O75367	H2AFY	40 kDa	17	17	13	18	17	13	8	15	16	17	16	16	14	17	16	20	18	18
708	Lipoma-preferred partner	Q93052	LPP	66 kDa	8	5	18	16	18	20	18	14	15	15	8	10	17	17	21	24	10	7
709	Protein SEC13 homolog	P55735	SEC13	36 kDa	15	17	14	21	15	12	20	20	16	17	17	17	19	14	16	15	17	14
710	1-phosphatidylinositol 4,5-bisphosphate phosphodiesterase beta-3	Q01970	PLCB3	139 kDa	15	14	15	13	16	16	12	14	11	14	16	16	12	11	11	14	18	19
711	Integrin-linked protein kinase	Q13418	ILK	51 kDa	13	14	15	14	12	12	10	12	12	12	14	13	10	13	13	12	15	14
712	Alpha-parvin	Q9NVD7	PARVA	42 kDa	16	16	15	15	12	16	15	17	16	11	14	14	16	16	14	14	13	14
713	Dolichyl-diphosphooligosaccharide--protein glycosyltransferase subunit STT3A	P46977	STT3A	81 kDa	11	8	8	13	11	10	11	11	8	7	14	15	8	11	10	12	10	12
714	Proteasome activator complex subunit 1	Q06323	PSME1	29 kDa	13	12	11	13	17	13	9	10	14	8	10	13	11	17	12	9	16	16
715	Non-specific lipid-transfer protein	P22307	SCP2	59 kDa	13	14	11	12	14	14	9	15	18	20	12	13	15	16	17	20	17	20
716	Coatomer subunit epsilon	O14579	COPE	34 kDa	16	16	13	17	14	16	16	13	14	15	17	18	16	17	14	12	14	21
717	60S acidic ribosomal protein P2	P05387	RPLP2	12 kDa	12	15	17	16	17	15	18	16	16	17	16	16	20	17	18	14	17	9
718	Unconventional myosin-Va	Q9Y4I1	MYO5A	215 kDa	11	12	18	20	21	22	10	13	11	11	10	12	12	15	15	12	14	13
719	ATP-dependent 6-phosphofructokinase, muscle type	P08237	PFKM	85 kDa	14	16	12	9	7	15	11	16	11	12	16	13	16	15	10	8	10	9
720	Enoyl-CoA hydratase, mitochondrial	P30084	ECHS1	31 kDa	19	20	16	16	13	22	15	11	15	12	17	13	20	24	9	10	14	15
721	Ubiquitin-conjugating enzyme E2 N	P61088	UBE2N	17 kDa	13	16	10	14	18	11	11	11	13	17	13	10	11	15	16	11	18	17
722	Leucine-rich repeat-containing protein 47	Q8N1G4	LRRC47	63 kDa	16	13	14	16	19	20	14	13	16	19	12	13	18	19	13	15	21	18
723	Ran-specific GTPase-activating protein	P43487	RANBP1	23 kDa	11	16	17	11	14	12	18	19	19	20	13	11	17	20	23	21	20	21
724	Mesencephalic astrocyte-derived neurotrophic factor	P55145	MANF	21 kDa	10	13	16	21	20	16	11	15	15	10	13	11	12	9	15	12	12	16
725	Cysteine and glycine-rich protein 1	P21291	CSRP1	21 kDa	16	12	15	11	10	12	21	20	17	17	15	17	21	19	17	16	14	17
726	ATP synthase subunit O, mitochondrial	P48047	ATP5PO	23 kDa	11	17	17	16	15	19	14	14	18	15	12	18	16	18	17	18	18	19
727	Cofilin-2	Q9Y281	CFL2	19 kDa	4	3	3	2	3	4	3	3	3	3	2	5	1	4	3	4	4	3
728	Glutaminase kidney isoform, mitochondrial	O94925	GLS	73 kDa	13	9	11	13	17	12	18	16	17	17	13	12	16	13	12	18	15	11
729	Calponin-2	Q99439	CNN2	34 kDa	9	3	11	16	15	17	17	16	19	18	9	7	17	18	17	13	9	12
730	Cell division control protein 42 homolog	P60953	CDC42	21 kDa	15	18	17	13	14	14	14	14	17	16	14	13	13	19	14	15	17	14
731	Protein TFG	Q92734	TFG	43 kDa	8	13	10	9	13	11	12	15	18	14	12	13	13	16	11	10	12	15
732	Keratin, type I cytoskeletal 17	Q04695	KRT17	48 kDa	0	0	0	0	0	0	5	21	0	1	0	0	0	4	1	0	0	1
733	26S proteasome non-ATPase regulatory subunit 14	O00487	PSMD14	35 kDa	14	14	15	11	11	14	12	15	15	18	16	14	18	14	15	18	15	16
734	Ras-related C3 botulinum toxin substrate 1	P63000	RAC1	21 kDa	15	14	13	12	13	12	14	11	12	15	14	16	12	14	14	14	16	20
735	26S proteasome non-ATPase regulatory subunit 5	Q16401	PSMD5	56 kDa	11	14	8	9	14	8	11	9	14	15	11	11	15	19	14	13	15	10
736	Importin-9	Q96P70	IPO9	116 kDa	12	19	10	10	15	14	16	12	16	16	16	17	19	25	18	19	15	17
737	PDZ and LIM domain protein 1	O00151	PDLIM1	36 kDa	12	7	25	19	26	26	10	15	11	15	8	9	12	21	13	14	7	6
738	Serine/threonine-protein phosphatase 2A 55 kDa regulatory subunit B alpha isoform	P63151	PPP2R2A	52 kDa	19	15	19	12	13	12	15	18	12	15	14	14	12	15	11	14	14	14
739	Nucleolar RNA helicase 2	Q9NR30	DDX21	87 kDa	14	18	17	16	22	20	11	10	13	9	14	15	15	18	11	13	10	13
740	Splicing factor 3B subunit 2	Q13435	SF3B2	100 kDa	7	8	16	10	14	15	17	16	21	19	5	8	11	15	13	15	8	9
741	Presequence protease, mitochondrial	Q5JRX3	PITRM1	117 kDa	9	12	13	15	22	13	13	15	16	12	11	13	15	16	17	20	12	17
742	Insulin-like growth factor 2 mRNA-binding protein 1	Q9NZI8	IGF2BP1	63 kDa	6	7	9	8	12	9	9	13	11	13	8	8	11	14	13	12	13	9
743	Ankycorbin	Q9P0K7	RAI14	110 kDa	16	11	17	12	15	19	15	16	15	14	13	11	12	18	12	14	14	12
744	Heme oxygenase 2	P30519	HMOX2	36 kDa	16	17	20	18	21	17	12	12	12	13	14	14	16	13	10	15	15	17
745	26S proteasome non-ATPase regulatory subunit 6	Q15008	PSMD6	46 kDa	15	17	12	16	11	14	8	11	11	10	15	13	12	15	9	5	12	13
746	Obg-like ATPase 1	Q9NTK5	OLA1	45 kDa	17	14	13	14	18	14	14	12	13	13	16	14	12	14	14	15	15	14
747	Mitochondrial import receptor subunit TOM40 homolog	O96008	TOMM40	38 kDa	10	14	19	13	15	13	16	17	18	20	16	14	18	18	12	11	13	11
748	Tyrosine--tRNA ligase, cytoplasmic	P54577	YARS	59 kDa	13	15	9	2	5	10	11	9	8	6	11	15	11	10	13	8	14	14
749	Poly(U)-binding-splicing factor PUF60	Q9UHX1	PUF60	60 kDa	12	16	13	10	14	14	13	16	16	17	16	15	16	16	17	12	16	18
750	Lamina-associated polypeptide 2, isoforms beta/gamma	P42167	TMPO	51 kDa	3	3	3	4	1	4	4	4	3	3	2	3	4	3	4	4	2	1
751	Aminopeptidase B	Q9H4A4	RNPEP	73 kDa	14	10	10	9	15	17	13	12	14	12	10	14	10	12	14	16	16	13
752	Mitochondrial import receptor subunit TOM70	O94826	TOMM70	67 kDa	18	23	13	10	13	13	9	11	11	11	19	13	16	14	11	12	19	16
753	Aldose reductase	P15121	AKR1B1	36 kDa	9	14	11	11	14	10	10	10	12	11	14	11	9	10	11	16	18	16
754	60S ribosomal protein L19	P84098	RPL19	23 kDa	11	11	11	14	13	12	13	13	14	15	9	11	13	13	13	17	18	20
755	NAD(P) transhydrogenase, mitochondrial	Q13423	NNT	114 kDa	13	16	12	7	7	10	13	13	13	12	11	14	17	13	12	11	15	18
756	Proteasome adapter and scaffold protein ECM29	Q5VYK3	ECPAS	204 kDa	9	13	12	11	15	11	10	11	17	13	8	7	15	23	17	16	16	12
757	60S ribosomal protein L23a	P62750	RPL23A	18 kDa	8	11	10	11	8	11	12	10	8	9	11	13	13	10	10	11	10	11
758	Adenine phosphoribosyltransferase	P07741	APRT	20 kDa	20	16	13	10	16	8	12	12	14	12	13	16	13	17	9	10	18	16
759	Proteasome subunit alpha type-5	P28066	PSMA5	26 kDa	17	18	14	10	12	17	12	14	11	12	20	15	12	12	9	12	13	14
760	Protein SET	Q01105	SET	33 kDa	15	11	10	13	18	11	14	14	15	14	14	19	13	15	20	14	23	24
761	ADP-ribosylation factor-like protein 8B	Q9NVJ2	ARL8B	22 kDa	18	14	16	17	22	11	7	7	13	8	14	14	13	18	4	7	11	6
762	Catenin alpha-2	P26232	CTNNA2	105 kDa	3	6	4	5	3	1	4	6	5	3	3	2	7	5	6	4	8	5
763	Lysosomal alpha-glucosidase	P10253	GAA	105 kDa	18	18	13	14	16	13	10	9	7	8	15	13	10	9	12	16	15	16
764	Disabled homolog 2	P98082	DAB2	82 kDa	7	7	17	15	12	19	19	19	17	22	7	8	16	20	21	14	7	5
765	Endophilin-A2	Q99961	SH3GL1	41 kDa	13	14	17	12	11	17	12	15	16	16	13	11	14	15	17	15	13	13
766	Band 4.1-like protein 3	Q9Y2J2	EPB41L3	121 kDa	11	9	11	12	15	8	14	14	20	17	9	11	12	21	16	21	13	17
767	26S proteasome regulatory subunit 4	P62191	PSMC1	49 kDa	12	14	14	13	14	17	11	10	16	13	9	8	15	15	12	13	11	13
768	Protein transport protein Sec24C	P53992	SEC24C	118 kDa	10	13	15	13	16	18	15	13	14	17	12	12	15	18	15	17	11	10
769	Very-long-chain 3-oxoacyl-CoA reductase	Q53GQ0	HSD17B12	34 kDa	11	16	8	15	11	15	6	10	11	14	19	17	10	10	12	14	20	18
770	Nucleosome assembly protein 1-like 4	Q99733	NAP1L4	43 kDa	14	13	15	12	11	14	9	13	8	9	13	11	14	10	10	9	12	13
771	AP-3 complex subunit delta-1	O14617	AP3D1	130 kDa	16	18	10	13	18	17	8	10	13	9	12	13	12	17	11	10	14	13
772	Integrin beta-3	P05106	ITGB3	87 kDa	17	14	8	8	10	10	10	13	15	8	17	16	13	11	13	13	17	20
773	ATP-binding cassette sub-family F member 1	Q8NE71	ABCF1	96 kDa	13	13	16	15	18	14	15	14	15	13	11	13	15	14	12	14	14	14
774	Putative phospholipase B-like 2	Q8NHP8	PLBD2	65 kDa	16	16	16	15	16	16	10	10	11	8	19	18	10	10	12	9	16	14
775	Phosphoglucomutase-2	Q96G03	PGM2	68 kDa	14	16	7	12	12	10	13	12	13	15	14	13	13	13	14	13	14	13
776	Protein LYRIC	Q86UE4	MTDH	64 kDa	6	4	14	14	19	15	16	22	14	17	5	7	19	17	18	13	6	7
6	Flotillin-1	O75955	FLOT1	47 kDa	19	18	18	13	21	16	13	13	11	10	16	15	17	13	15	14	15	17
777	Tyrosine-protein kinase Yes	P07947	YES1	61 kDa	11	17	12	15	9	7	12	15	15	12	11	14	12	14	13	15	9	9
778	Prostaglandin E synthase 3	Q15185	PTGES3	19 kDa	12	14	5	9	11	6	7	8	10	8	18	16	12	10	12	11	18	15
779	Nuclear pore complex protein Nup93	Q8N1F7	NUP93	93 kDa	12	9	13	16	15	16	12	12	13	12	12	12	13	20	10	16	11	10
780	AP-2 complex subunit mu	Q96CW1	AP2M1	50 kDa	10	13	11	13	9	12	10	10	9	9	12	15	6	11	10	11	8	9
781	Tight junction protein ZO-1	Q07157	TJP1	195 kDa	9	11	16	11	18	24	16	12	17	13	12	8	8	13	16	18	8	6
782	Chromobox protein homolog 3	Q13185	CBX3	21 kDa	14	13	15	16	11	18	19	16	16	14	14	16	16	14	15	18	12	10
783	SH3 domain-binding glutamic acid-rich-like protein	O75368	SH3BGRL	13 kDa	13	11	14	11	14	17	12	13	15	15	13	14	12	16	16	16	18	19
784	Annexin A7	P20073	ANXA7	53 kDa	15	16	13	13	11	13	12	12	14	13	14	15	13	14	10	10	15	12
785	Aminoacyl tRNA synthase complex-interacting multifunctional protein 1	Q12904	AIMP1	34 kDa	9	9	11	15	12	11	12	13	12	17	6	10	17	15	13	18	12	10
786	Septin-6	Q14141	44080	50 kDa	5	2	5	6	4	5	5	3	2	4	4	4	5	4	4	5	2	3
787	Nicotinamide N-methyltransferase	P40261	NNMT	30 kDa	17	12	8	13	15	11	12	10	9	11	20	22	11	11	14	11	15	23
788	60S ribosomal protein L21	P46778	RPL21	19 kDa	14	17	12	13	12	12	15	12	11	15	16	15	14	12	11	13	15	14
789	N-acetyl-D-glucosamine kinase	Q9UJ70	NAGK	37 kDa	14	17	14	15	10	14	12	15	11	13	17	15	12	14	13	12	14	13
790	Nuclear pore complex protein Nup155	O75694	NUP155	155 kDa	8	8	9	14	12	14	14	14	23	15	13	14	11	17	12	17	13	15
791	60S ribosomal protein L14	P50914	RPL14	23 kDa	13	14	12	11	10	13	14	13	12	12	13	11	13	13	13	11	12	11
792	Phenylalanine--tRNA ligase alpha subunit	Q9Y285	FARSA	58 kDa	15	12	16	13	16	18	12	11	12	11	16	13	18	15	11	10	11	9
793	40S ribosomal protein S19	P39019	RPS19	16 kDa	10	13	10	11	12	11	14	12	11	11	13	11	13	12	14	15	13	16
794	Macrophage-capping protein	P40121	CAPG	38 kDa	17	13	16	12	13	13	16	13	10	10	12	12	11	13	15	10	14	18
795	Protein transport protein Sec24D	O94855	SEC24D	113 kDa	12	11	11	13	13	15	14	12	12	16	14	11	14	16	14	10	13	13
796	Histone H1.5	P16401	HIST1H1B	23 kDa	12	10	14	12	12	15	14	11	15	14	14	13	19	13	16	20	9	11
797	Neutral cholesterol ester hydrolase 1	Q6PIU2	NCEH1	46 kDa	14	11	13	14	14	16	13	11	13	10	11	11	16	15	12	11	10	14
798	Podocalyxin	O00592	PODXL	59 kDa	19	14	15	18	17	19	13	13	17	12	18	16	13	14	11	14	13	11
799	CD44 antigen	P16070	CD44	82 kDa	14	15	15	16	14	14	10	15	13	15	13	16	10	13	13	13	15	14
800	Carbonyl reductase [NADPH] 1	P16152	CBR1	30 kDa	18	20	12	15	14	12	10	13	12	11	19	14	16	13	9	12	14	12
801	UMP-CMP kinase	P30085	CMPK1	22 kDa	15	13	15	18	15	14	14	15	17	12	14	13	15	20	14	11	12	16
802	40S ribosomal protein S6	P62753	RPS6	29 kDa	13	13	8	14	14	9	9	12	12	15	11	10	13	12	11	15	15	13
803	Microtubule-associated protein 1S	Q66K74	MAP1S	112 kDa	10	13	15	18	18	18	5	8	13	13	6	10	14	23	15	11	13	9
804	Lysophosphatidylcholine acyltransferase 2	Q7L5N7	LPCAT2	60 kDa	9	9	7	10	10	7	11	10	10	15	9	15	13	12	10	10	10	8
805	RuvB-like 2	Q9Y230	RUVBL2	51 kDa	12	13	13	14	18	17	13	12	9	14	14	15	11	13	16	15	12	15
806	Mitogen-activated protein kinase kinase kinase kinase 4	O95819	MAP4K4	142 kDa	11	14	19	17	12	18	16	15	10	8	8	13	13	11	16	16	11	10
807	SPARC	P09486	SPARC	35 kDa	7	8	18	20	15	22	15	12	11	11	9	9	9	10	11	9	9	10
808	Mitogen-activated protein kinase 3	P27361	MAPK3	43 kDa	7	6	5	6	10	6	5	3	6	7	6	12	4	5	11	5	7	11
809	Serine/threonine-protein kinase PAK 2	Q13177	PAK2	58 kDa	13	14	13	11	14	11	14	10	16	12	13	11	12	11	16	13	15	18
810	Twinfilin-2	Q6IBS0	TWF2	40 kDa	14	17	20	15	10	12	16	14	14	14	15	10	15	12	12	15	10	14
811	Golgin subfamily B member 1	Q14789	GOLGB1	376 kDa	7	9	11	10	17	13	8	9	13	9	10	7	15	17	11	9	10	13
812	Plasminogen activator inhibitor 1 RNA-binding protein	Q8NC51	SERBP1	45 kDa	7	5	15	12	19	15	14	12	10	6	5	3	12	10	11	14	7	5
813	Nucleolar protein 58	Q9Y2X3	NOP58	60 kDa	14	19	14	11	14	13	12	11	11	13	11	19	15	12	11	12	12	16
814	AP-1 complex subunit gamma-1	O43747	AP1G1	91 kDa	11	10	12	11	18	11	8	7	9	13	12	12	16	20	13	10	15	12
815	Tripeptidyl-peptidase 2	P29144	TPP2	138 kDa	10	9	10	9	12	11	12	13	10	13	11	16	14	14	9	12	13	13
816	Large proline-rich protein BAG6	P46379	BAG6	119 kDa	3	10	11	15	16	13	17	11	17	14	6	6	13	19	20	17	8	12
817	Fibronectin type III domain-containing protein 3B	Q53EP0	FNDC3B	133 kDa	16	18	12	11	9	14	15	14	17	12	19	16	18	16	7	5	12	18
818	EF-hand domain-containing protein D2	Q96C19	EFHD2	27 kDa	13	10	15	10	14	13	17	19	12	13	8	8	14	14	15	15	8	7
819	Acyl-CoA dehydrogenase family member 9, mitochondrial	Q9H845	ACAD9	69 kDa	13	18	9	11	14	12	11	10	17	15	14	10	14	16	12	14	21	17
820	Protein SGT1 homolog	Q9Y2Z0	SUGT1	41 kDa	12	9	17	13	14	19	15	18	16	15	10	10	17	16	13	13	11	8
821	Synaptosomal-associated protein 23	O00161	SNAP23	23 kDa	9	9	16	19	15	21	15	16	14	17	9	8	18	20	11	16	11	11
822	Eukaryotic translation initiation factor 3 subunit I	Q13347	EIF3I	37 kDa	13	14	9	11	11	11	11	12	19	16	12	11	12	15	13	14	12	13
823	40S ribosomal protein S15	P62841	RPS15	17 kDa	9	15	14	11	10	14	13	12	12	12	13	11	14	12	13	8	12	16
824	Prolyl endopeptidase	P48147	PREP	81 kDa	18	16	12	9	17	11	10	10	14	11	15	18	9	13	10	11	12	11
825	Importin subunit alpha-1	P52292	KPNA2	58 kDa	12	14	9	8	14	13	12	11	12	14	11	13	15	14	12	11	14	16
826	Thyroid hormone receptor-associated protein 3	Q9Y2W1	THRAP3	109 kDa	7	10	14	14	13	15	14	14	16	17	13	9	23	14	17	15	10	8
827	Signal recognition particle subunit SRP72	O76094	SRP72	75 kDa	9	10	11	12	18	15	9	13	16	11	8	12	16	17	13	15	9	10
828	Histone H1.3	P16402	HIST1H1D	22 kDa	16	15	13	9	12	13	12	11	14	14	15	15	13	11	13	14	12	13
829	MARCKS-related protein	P49006	MARCKSL1	20 kDa	10	8	17	18	17	15	20	21	16	17	10	9	21	15	18	17	10	9
830	GMP synthase [glutamine-hydrolyzing]	P49915	GMPS	77 kDa	13	15	12	12	11	14	10	12	14	11	15	14	15	16	12	14	13	12
831	Phosphatidylinositol-binding clathrin assembly protein	Q13492	PICALM	71 kDa	14	8	17	18	16	14	9	12	14	12	10	13	18	19	12	8	13	12
832	ATPase ASNA1	O43681	ASNA1	39 kDa	13	14	12	9	13	8	10	7	10	11	12	11	9	11	13	12	17	14
833	Serine/arginine-rich splicing factor 3	P84103	SRSF3	19 kDa	10	10	10	9	10	10	9	12	14	13	13	10	11	12	14	14	13	13
834	Scaffold attachment factor B1	Q15424	SAFB	103 kDa	7	5	18	18	15	12	11	13	15	16	8	8	19	18	8	9	3	3
835	Laminin subunit alpha-4	Q16363	LAMA4	203 kDa	9	8	14	14	20	12	12	17	14	12	13	9	12	17	11	14	13	11
836	Lysosomal alpha-mannosidase	O00754	MAN2B1	114 kDa	14	11	14	10	13	13	10	11	8	10	13	17	9	10	14	12	18	15
837	Long-chain-fatty-acid--CoA ligase 4	O60488	ACSL4	79 kDa	9	8	15	12	12	14	8	4	11	7	10	8	7	6	8	11	6	7
838	Glutathione S-transferase kappa 1	Q9Y2Q3	GSTK1	25 kDa	15	16	14	13	13	16	13	12	14	9	10	15	12	14	11	10	11	18
839	Importin subunit alpha-3	O00629	KPNA4	58 kDa	16	12	13	13	16	16	4	9	6	10	9	16	7	19	7	12	11	11
840	Rho GTPase-activating protein 18	Q8N392	ARHGAP18	75 kDa	6	8	14	12	9	15	13	14	13	12	6	9	13	12	11	9	6	5
841	Keratin, type I cytoskeletal 15	P19012	KRT15	49 kDa	1	0	0	0	0	0	0	0	0	0	0	0	0	0	4	0	0	0
842	Aminoacyl tRNA synthase complex-interacting multifunctional protein 2	Q13155	AIMP2	35 kDa	16	19	12	12	11	14	14	14	15	12	14	14	17	16	9	13	11	14
843	Cytoskeleton-associated protein 5	Q14008	CKAP5	226 kDa	16	11	7	8	12	16	11	10	13	9	11	12	10	11	14	8	18	14
844	Phospholipase A-2-activating protein	Q9Y263	PLAA	87 kDa	7	7	14	13	13	13	14	13	16	13	9	9	13	18	17	13	11	7
845	Unconventional myosin-Id	O94832	MYO1D	116 kDa	8	9	9	9	8	8	6	11	15	13	6	10	11	15	9	13	9	12
846	Serine/threonine-protein phosphatase 2A catalytic subunit beta isoform	P62714	PPP2CB	36 kDa	17	16	11	15	16	15	12	11	15	12	15	13	13	12	17	12	15	16
847	DnaJ homolog subfamily C member 10	Q8IXB1	DNAJC10	91 kDa	14	10	17	15	10	13	11	12	15	13	13	14	12	14	12	11	11	16
848	Dynactin subunit 4	Q9UJW0	DCTN4	52 kDa	11	13	10	13	13	13	10	10	13	14	13	11	12	15	13	13	16	13
849	Dedicator of cytokinesis protein 6	Q96HP0	DOCK6	230 kDa	7	12	17	17	20	18	14	11	11	10	7	11	9	14	11	14	8	8
850	Keratin, type II cytoskeletal 1b	Q7Z794	KRT77	62 kDa	2	4	3	3	2	0	2	0	1	2	2	3	2	3	3	0	0	2
851	Eukaryotic translation initiation factor 3 subunit F	O00303	EIF3F	38 kDa	13	15	12	11	13	11	10	14	14	13	12	10	11	12	15	17	13	12
852	Proteasome subunit beta type-1	P20618	PSMB1	26 kDa	14	14	10	12	14	13	12	13	10	10	14	12	13	13	10	10	11	18
853	Minor histocompatibility antigen H13	Q8TCT9	HM13	41 kDa	9	13	7	10	8	11	10	13	10	9	14	13	10	8	9	9	17	13
854	Nuclear pore complex protein Nup205	Q92621	NUP205	228 kDa	14	13	12	8	14	10	6	10	9	7	11	12	13	12	7	9	13	9
855	Glyoxylate reductase/hydroxypyruvate reductase	Q9UBQ7	GRHPR	36 kDa	17	15	17	12	14	17	12	12	11	10	11	12	12	14	11	10	13	17
856	Proteasome subunit beta type-2	P49721	PSMB2	23 kDa	10	10	9	14	10	9	9	9	11	11	13	11	16	12	9	9	12	11
857	Coronin-7	P57737	CORO7	101 kDa	12	9	12	9	14	13	12	14	14	8	9	10	12	14	13	12	10	12
858	Proteasome subunit alpha type-3	P25788	PSMA3	28 kDa	13	16	9	11	10	10	11	11	11	11	14	11	12	13	14	14	18	17
859	Single-stranded DNA-binding protein, mitochondrial	Q04837	SSBP1	17 kDa	11	11	11	7	16	12	11	12	11	13	13	16	10	10	8	10	9	12
860	TAR DNA-binding protein 43	Q13148	TARDBP	45 kDa	12	11	12	14	13	10	15	11	12	13	15	14	15	15	14	14	11	13
861	RNA-binding protein Raly	Q9UKM9	RALY	32 kDa	7	9	9	12	10	10	10	15	12	13	7	8	10	12	9	12	11	12
862	Serine--tRNA ligase, cytoplasmic	P49591	SARS	59 kDa	10	12	8	8	14	10	9	10	11	10	12	9	12	13	16	11	13	15
863	Tyrosine-protein phosphatase non-receptor type 11	Q06124	PTPN11	68 kDa	12	13	9	12	13	12	13	8	12	14	7	13	10	14	14	14	13	13
864	Probable ubiquitin carboxyl-terminal hydrolase FAF-X	Q93008	USP9X	292 kDa	12	12	9	11	17	11	11	7	9	12	11	12	12	11	6	11	9	13
865	AP-3 complex subunit beta-1	O00203	AP3B1	121 kDa	12	13	16	9	12	11	9	10	12	12	8	10	11	11	13	9	8	10
866	Xaa-Pro dipeptidase	P12955	PEPD	55 kDa	11	12	8	10	9	9	10	6	10	9	14	13	15	13	10	8	13	11
867	Nuclear transport factor 2	P61970	NUTF2	14 kDa	7	10	6	10	17	8	4	10	9	9	11	6	8	15	14	7	14	14
868	60S ribosomal protein L23	P62829	RPL23	15 kDa	15	14	8	13	11	13	13	14	14	12	9	12	11	11	13	13	20	15
869	SUMO-activating enzyme subunit 2	Q9UBT2	UBA2	71 kDa	12	9	10	14	13	11	11	13	14	11	10	10	14	15	11	10	11	9
870	Signal recognition particle subunit SRP68	Q9UHB9	SRP68	71 kDa	11	13	6	7	19	10	10	10	10	14	12	16	10	13	13	15	16	13
871	Catechol O-methyltransferase	P21964	COMT	30 kDa	11	9	14	11	10	11	7	11	12	10	13	10	12	14	6	9	11	10
872	ATP synthase subunit gamma, mitochondrial	P36542	ATP5F1C	33 kDa	12	16	12	12	15	12	13	11	15	18	10	12	14	11	12	16	14	12
873	Torsin-1A-interacting protein 1	Q5JTV8	TOR1AIP1	66 kDa	9	9	8	12	13	12	8	13	14	14	7	8	9	15	14	14	11	10
874	Protein unc-45 homolog A	Q9H3U1	UNC45A	103 kDa	13	11	9	12	11	12	12	9	21	11	11	10	20	17	6	6	12	16
875	Endoplasmic reticulum aminopeptidase 1	Q9NZ08	ERAP1	107 kDa	13	12	11	16	17	16	6	7	12	12	7	5	10	17	15	8	10	14
876	Protein CDV3 homolog	Q9UKY7	CDV3	27 kDa	2	1	11	19	11	14	14	13	19	13	2	3	15	12	19	14	4	2
877	Ribosomal L1 domain-containing protein 1	O76021	RSL1D1	55 kDa	10	11	11	12	8	11	10	11	13	12	13	14	11	12	8	8	13	12
878	Ras-related protein Rab-10	P61026	RAB10	23 kDa	8	14	9	11	5	10	8	10	9	12	10	5	11	7	7	8	10	14
879	Acyl-coenzyme A thioesterase 9, mitochondrial	Q9Y305	ACOT9	50 kDa	10	10	15	16	15	15	8	14	11	12	10	8	12	10	17	13	11	12
880	Nascent polypeptide-associated complex subunit alpha, muscle-specific form	E9PAV3	NACA	205 kDa	10	13	11	16	10	13	14	15	16	16	16	13	16	13	13	12	12	11
881	Granulins	P28799	GRN	64 kDa	16	14	13	11	13	12	13	12	12	15	11	14	11	14	15	11	17	14
882	Acidic leucine-rich nuclear phosphoprotein 32 family member A	P39687	ANP32A	29 kDa	14	16	10	12	11	13	11	12	11	12	13	12	15	15	13	7	12	15
883	Proteasome subunit beta type-7	Q99436	PSMB7	30 kDa	7	8	12	11	19	15	14	13	14	11	11	10	15	14	16	21	10	13
884	B-cell receptor-associated protein 31	P51572	BCAP31	28 kDa	9	10	10	9	9	7	10	8	7	8	6	7	7	7	8	6	12	8
885	Eukaryotic translation initiation factor 3 subunit H	O15372	EIF3H	40 kDa	16	13	13	14	17	9	9	7	13	7	9	8	9	17	11	11	11	9
886	Transmembrane protein 43	Q9BTV4	TMEM43	45 kDa	10	9	11	12	9	11	6	6	8	8	9	6	8	7	12	7	13	10
7	CD9 antigen	P21926	CD9	25 kDa	14	17	8	14	16	4	8	9	10	9	12	13	13	13	10	11	17	17
887	HLA class I histocompatibility antigen, Cw-12 alpha chain	P30508	HLA-C	41 kDa	4	2	3	4	5	3	2	2	3	2	3	3	3	3	4	6	5	3
888	Ras-related C3 botulinum toxin substrate 2	P15153	RAC2	21 kDa	5	4	4	5	4	5	3	4	4	4	5	4	4	3	4	3	5	6
889	Guanine nucleotide-binding protein subunit beta-4	Q9HAV0	GNB4	38 kDa	1	3	2	1	5	1	1	1	3	3	1	1	2	3	3	2	2	2
890	Cleft lip and palate transmembrane protein 1	O96005	CLPTM1	76 kDa	11	14	13	11	13	11	14	16	10	17	15	12	13	16	14	13	16	14
891	Transferrin receptor protein 1	P02786	TFRC	85 kDa	9	12	7	7	9	11	9	7	10	13	9	12	12	12	12	11	16	13
892	Small nuclear ribonucleoprotein Sm D2	P62316	SNRPD2	14 kDa	10	10	8	9	9	9	8	10	11	11	8	9	10	11	10	12	7	9
893	Mitochondrial antiviral-signaling protein	Q7Z434	MAVS	57 kDa	9	5	16	17	18	17	14	14	11	17	5	5	14	15	18	19	9	7
894	ADP-ribosylation factor-like protein 8A	Q96BM9	ARL8A	21 kDa	2	3	0	3	2	3	2	2	2	2	2	2	2	3	3	2	3	3
895	Importin subunit alpha-4	O00505	KPNA3	58 kDa	8	9	9	8	8	9	5	10	10	9	7	6	8	10	8	7	11	8
896	Fragile X mental retardation syndrome-related protein 1	P51114	FXR1	70 kDa	4	7	9	9	15	9	10	11	15	9	9	10	10	11	11	10	10	11
897	Heterogeneous nuclear ribonucleoprotein A/B	Q99729	HNRNPAB	36 kDa	10	11	11	10	9	11	10	9	11	13	10	9	10	11	10	12	10	10
898	BAG family molecular chaperone regulator 3	O95817	BAG3	62 kDa	7	7	16	16	16	17	13	15	12	20	4	5	8	13	15	21	7	10
899	Sequestosome-1	Q13501	SQSTM1	48 kDa	9	8	12	15	16	14	14	12	14	13	9	8	16	12	13	14	14	15
900	Spermidine synthase	P19623	SRM	34 kDa	8	9	7	13	19	9	7	9	12	13	10	8	7	12	17	18	13	10
901	Cysteine-rich protein 2	P52943	CRIP2	22 kDa	5	5	12	13	12	13	15	16	19	20	5	6	15	16	14	15	3	5
902	Actin-related protein 2/3 complex subunit 3	O15145	ARPC3	21 kDa	13	10	7	9	10	9	8	12	10	9	11	10	11	9	9	9	11	12
903	Catalase	P04040	CAT	60 kDa	15	14	13	15	15	11	14	13	12	15	10	10	11	10	14	13	9	9
904	Dihydrolipoyllysine-residue succinyltransferase component of 2-oxoglutarate dehydrogenase complex, mitochondrial	P36957	DLST	49 kDa	6	7	5	7	9	6	6	7	10	9	5	9	6	12	9	7	14	12
905	Cytochrome c	P99999	CYCS	12 kDa	15	10	8	7	9	12	11	10	11	11	10	7	12	15	11	9	10	10
906	Destrin	P60981	DSTN	19 kDa	11	14	10	9	10	10	10	10	14	12	13	14	10	13	9	7	11	11
907	DnaJ homolog subfamily A member 2	O60884	DNAJA2	46 kDa	13	13	6	5	9	8	9	9	10	7	12	12	13	9	7	10	9	11
908	Glutathione peroxidase 1	P07203	GPX1	22 kDa	10	12	2	5	6	4	11	9	6	10	8	9	14	8	13	13	14	17
909	4F2 cell-surface antigen heavy chain	P08195	SLC3A2	68 kDa	11	11	7	9	10	9	8	13	14	13	12	13	11	16	9	13	13	16
910	CTP synthase 1	P17812	CTPS1	67 kDa	12	18	13	10	14	10	13	13	11	11	9	11	13	14	12	13	11	9
911	40S ribosomal protein S20	P60866	RPS20	13 kDa	10	11	9	8	10	10	12	11	8	13	10	8	12	9	13	11	12	13
912	Protein phosphatase 1 regulatory subunit 12A	O14974	PPP1R12A	115 kDa	11	11	11	14	15	16	15	13	12	11	7	9	16	16	11	13	11	8
913	Vesicle-trafficking protein SEC22b	O75396	SEC22B	25 kDa	8	7	14	16	13	12	15	17	14	14	10	13	13	15	13	16	12	13
914	Nuclear autoantigenic sperm protein	P49321	NASP	85 kDa	10	7	12	9	10	12	15	10	12	17	6	5	16	19	10	9	6	4
915	Secernin-1	Q12765	SCRN1	46 kDa	13	13	9	11	13	11	9	9	6	10	16	11	8	10	12	13	17	17
916	Sorting nexin-6	Q9UNH7	SNX6	47 kDa	12	12	13	10	8	12	6	10	11	6	7	6	11	10	11	7	11	10
917	Alpha-aminoadipic semialdehyde dehydrogenase	P49419	ALDH7A1	58 kDa	12	13	16	11	12	13	12	11	10	11	11	15	11	10	13	14	12	9
918	Protein FAM98A	Q8NCA5	FAM98A	55 kDa	9	9	12	14	13	12	12	13	11	10	11	10	17	14	11	12	11	12
919	Constitutive coactivator of PPAR-gamma-like protein 1	Q9NZB2	FAM120A	122 kDa	4	9	12	12	11	12	14	9	14	18	7	6	10	15	16	13	10	12
920	UBX domain-containing protein 4	Q92575	UBXN4	57 kDa	12	11	14	14	12	15	15	14	12	14	11	10	10	14	11	13	11	10
921	Serrate RNA effector molecule homolog	Q9BXP5	SRRT	101 kDa	12	11	12	11	10	11	13	12	12	11	10	9	13	14	13	13	9	7
922	Phosphoserine aminotransferase	Q9Y617	PSAT1	40 kDa	19	23	5	3	4	7	6	4	5	4	19	17	6	10	6	7	17	20
923	Ras-related protein Rab-5A	P20339	RAB5A	24 kDa	6	3	4	4	4	5	3	6	7	7	6	3	6	4	6	7	8	6
924	Protein phosphatase 1G	O15355	PPM1G	59 kDa	6	10	10	7	11	9	14	15	12	13	7	10	16	13	16	14	9	5
925	Thioredoxin-like protein 1	O43396	TXNL1	32 kDa	12	11	12	13	10	16	10	12	16	10	12	14	12	13	13	11	12	8
926	U1 small nuclear ribonucleoprotein 70 kDa	P08621	SNRNP70	52 kDa	4	4	10	10	12	10	12	12	13	12	5	4	13	13	10	14	11	9
927	DnaJ homolog subfamily A member 1	P31689	DNAJA1	45 kDa	18	14	12	9	10	9	8	9	13	7	10	11	12	15	10	8	16	13
928	Palmdelphin	Q9NP74	PALMD	63 kDa	7	4	16	9	18	17	14	14	17	15	3	4	20	17	15	14	5	3
929	Basic leucine zipper and W2 domain-containing protein 2	Q9Y6E2	BZW2	48 kDa	8	10	6	9	8	5	5	7	9	10	5	10	8	8	8	6	8	6
930	60S ribosomal protein L27	P61353	RPL27	16 kDa	11	11	10	9	10	12	10	11	10	12	11	11	10	11	9	10	12	12
931	Serum paraoxonase/arylesterase 2	Q15165	PON2	39 kDa	9	13	14	16	13	14	11	13	15	17	8	9	15	14	13	7	11	10
932	40S ribosomal protein S10	P46783	RPS10	19 kDa	8	10	7	9	11	12	9	10	12	11	8	8	11	13	10	14	9	9
933	Sorting nexin-3	O60493	SNX3	19 kDa	7	6	9	7	11	9	7	8	8	8	10	8	8	5	8	8	10	9
934	cAMP-dependent protein kinase type I-alpha regulatory subunit	P10644	PRKAR1A	43 kDa	5	10	7	12	11	9	7	9	12	14	9	7	8	10	12	15	14	13
935	Probable ATP-dependent RNA helicase DDX6	P26196	DDX6	54 kDa	4	3	12	14	13	16	12	14	16	15	7	11	13	15	13	17	12	12
[truncated: 2,628 more rows]

## Sheet: Ranked all groups
Identified Proteins (3558)	Accession Number	Alternate ID	Cereb-exos	CEC-Exos	Saline	fibrin/C	fibrin/N	fibrin	tPA/C	tPA/N	tPA	Cereb-exos	CEC-Exos	Saline	fibrin/C	fibrin/N	fibrin	tPA/C	tPA/N	tPA
[truncated: 3,558 more rows]

[truncated: 4 more sheets: GO all groups, saline exos, fibrin, tPA]
