# Supplementary material for: Exosomes Released by Cerebrolysin-Treated Cerebral Endothelial Cells Reverse Fibrin- or tPA-Impaired Endothelial Cell Permeability
Source: Cells. 2026 May 19;15(10):934. doi: 10.3390/cells15100934 (PMC13205112; doi:10.3390/cells15100934)
Supplement: Supplementary file 1 [file cells-15-00934-s001.zip › 3.Original Western blots used for Figure 3.xlsx]

## Sheet: Figure2A
	ZO-1					NFκB p65					ICAM1				HGBM1							beta-actin
225kDa					225kDa					225kDa
										185kDa
185kDa					185kDa					115kDa
115kDa					115kDa					80kDa
80kDa					80kDa
					65kDa
					50kDa
														30kDa
					30kDa									25kDa
					25kDa
					15kDa
	TNFa
						beta-actin					Claudin5					Occludin						NFκB p65
					50kDa										50kDa
					30kDa										30kDa
										25kDa
30kDa
25kDa
										15kDa

## Sheet: Figure2 B
	ZO-1					NFκB p65					ICAM1					HGBM1							beta-actin
225kDa					225kDa
					185kDa
185kDa					115kDa
					80kDa					225kDa
115kDa
80kDa					65kDa					185kDa
										115kDa
					50kDa					80kDa
					30kDa
					25kDa
															30kDa
					15kDa										25kDa
	TNFa
						beta-actin					Claudin5					Occludin							NFκB p65
					50kDa
															50kDa
					30kDa
30kDa										25kDa					30kDa
25kDa
										15kDa

## Sheet: Sheet3
3-1 claudin
	75978	59426	85483	80230
	74790	56688	85982	70793
	80912	66270	84712	82391
